# Supplementary material for: Selection of isomerization pathways of multistep photoswitches by chalcogen bonding
Source: Nat Commun. 2023 Nov 6;14:7139. doi: 10.1038/s41467-023-43013-8 (PMC10628202; doi:10.1038/s41467-023-43013-8)
Supplement: Supplementary file 4 — Supplementary Data 1 [file 41467_2023_43013_MOESM4_ESM.xlsx]

## Sheet: Sheet1
Z-1(isomer 1) (gas)
Imaginary frequency: 0
G = -1890.021573 hartree
C -1.00096400 2.95731100 -0.46478100
O -0.29784700 3.92634200 -0.62181300
H -2.10174300 3.05968400 -0.48204400
C -0.51860800 1.57904700 -0.26812900
C 0.79851300 1.31970100 -0.03587700
C 3.37802500 1.83287500 0.87689900
H 3.98771400 2.66926400 1.21567300
H 3.97119500 1.19619500 0.22676100
H 3.03988100 1.26467900 1.74031000
S 1.98556600 2.61310100 0.02348100
C -1.58172900 0.54938300 -0.30619500
C -1.61472400 -0.56422000 -1.09669000
C -2.75036900 0.65663700 0.52100000
H -2.90854800 1.46540600 1.22370100
C -3.63009200 -0.36599700 0.37420000
C 1.31159600 -0.05258300 0.15334500
C 2.33487700 -0.60524700 -0.68503100
C 0.88535900 -0.93161100 1.10745500
H 2.78571300 -0.05525100 -1.50170300
C 2.66208800 -1.88431000 -0.37887500
C -0.62366300 -1.02844600 -2.11204800
H -0.00036200 -0.19232400 -2.42912200
H -1.12416500 -1.43933400 -2.98921700
H 0.03547900 -1.79737700 -1.70186900
C -0.15748000 -0.74937600 2.15998600
H -0.34001200 0.31234700 2.32457700
H 0.15083300 -1.20148000 3.10288700
H -1.10302400 -1.20295500 1.85234300
C 3.66026500 -2.77314400 -1.04719700
H 3.18652500 -3.66089100 -1.46875600
H 4.42965300 -3.10646800 -0.34935000
H 4.14662300 -2.23051900 -1.85675500
C -4.92903000 -0.58233200 1.08076200
H -4.93135200 -1.52018200 1.63815800
H -5.76530300 -0.60990600 0.38066800
H -5.10155200 0.23159800 1.78380100
S -3.04293300 -1.48084400 -0.79914200
S 1.72492000 -2.42846600 0.96262900
Z-1(isomer 2) (gas)
Imaginary frequency: 0
G = -1890.024319 hartree
C -1.19517300 2.90696400 -0.14532700
O -2.34610000 3.14878500 -0.40731700
H -0.51133800 3.70872900 0.17227900
C -0.61528900 1.53721200 -0.17184000
C 0.72865600 1.35741300 -0.07575300
C 3.06950700 2.44494300 0.94556700
H 3.75036100 3.29192000 0.88379000
H 3.61775000 1.52272600 0.76922200
H 2.60804600 2.42547400 1.93036100
S 1.82103900 2.72675100 -0.32983500
C -1.59161400 0.43525600 -0.26180700
C -1.49650300 -0.65050700 -1.08770700
C -2.77820000 0.40115300 0.54430400
H -3.04572200 1.18646500 1.23766900
C -3.54045000 -0.70254400 0.35552200
C 1.39254200 0.05890200 0.12533600
C 2.51211500 -0.36713200 -0.66447500
C 1.05226500 -0.85834700 1.08371600
H 2.92251800 0.22902600 -1.46948700
C 2.99007100 -1.58908800 -0.32526500
C -0.45795600 -0.98410100 -2.10770700
H 0.07579500 -0.08242900 -2.40806100
H -0.91254000 -1.42607500 -2.99459700
H 0.27795800 -1.68906700 -1.71273700
C -0.03102300 -0.80656400 2.10897500
H -0.30327100 0.22782100 2.31779000
H 0.28636100 -1.28024600 3.03792300
H -0.93036900 -1.31385000 1.75064700
C 4.11859700 -2.34984500 -0.94225300
H 3.77808900 -3.29527000 -1.36692300
H 4.89666800 -2.57479400 -0.21146300
H 4.56220900 -1.75809900 -1.74178800
C -4.82929200 -1.06533800 1.01896200
H -4.75801400 -2.02004200 1.54234600
H -5.64274900 -1.14174900 0.29594500
H -5.09236700 -0.29711700 1.74488900
S -2.82846000 -1.71422900 -0.84579600
S 2.08366400 -2.23214500 0.99308500
E-1 (gas)
Imaginary frequency: 0
G = -1890.025551 hartree
C -0.14065000 1.74108800 -1.17776300
O -0.92685500 2.51607100 -1.66262400
H 0.94448300 1.87265400 -1.32959000
C -0.53660000 0.58002100 -0.35406400
C 0.42070100 -0.17400100 0.23340400
C 1.52256900 -2.09332000 1.93809600
H 1.25069400 -2.84790000 2.67428700
H 2.07344500 -1.29320200 2.42664900
H 2.13750800 -2.54870200 1.16513900
S -0.05032000 -1.50456900 1.27907400
C -1.98103800 0.33466700 -0.17767900
C -2.63074600 -0.79421100 -0.59036700
C -2.86224800 1.28460900 0.43065400
H -2.53272100 2.24890100 0.79216600
C -4.14981100 0.86667700 0.49877900
C 1.87050600 0.07431100 0.06319100
C 2.60118900 1.05521000 0.80124800
C 2.65687000 -0.64784200 -0.78451100
H 2.14181100 1.72000500 1.52099500
C 3.92743500 1.07700900 0.50261000
C -2.08074600 -1.98099800 -1.31190400
H -1.08384700 -1.75175100 -1.68920500
H -2.71270000 -2.25392300 -2.15757800
H -1.99821500 -2.84768200 -0.65279600
C 2.23352900 -1.74358500 -1.70952800
H 1.39802300 -2.29625200 -1.27439800
H 3.04657100 -2.44344200 -1.89988500
H 1.90274900 -1.34341600 -2.67031400
C 4.98757900 1.97029300 1.06075300
H 5.44316600 2.58344300 0.28215000
H 5.78146900 1.39743500 1.54174500
H 4.54893300 2.63518900 1.80339600
C -5.32967900 1.58559700 1.06754000
H -5.77992800 1.02934200 1.89115700
H -6.10102300 1.74749400 0.31312700
H -5.01487400 2.55763300 1.44486200
S -4.30655400 -0.69879000 -0.20760700
S 4.28913200 -0.11586300 -0.68544700
C-1(isomer 1) (gas)
Imaginary frequency: 0
G = -1890.001076 hartree
C -0.25273700 3.16717700 0.06462700
O 0.60566200 3.87617700 0.52542400
H -1.23586200 3.59782300 -0.19341200
C -0.12396400 1.71845000 -0.16665300
C 1.19413100 1.05476700 -0.21514000
C 3.37784300 2.43085300 0.78528400
H 4.31387400 2.92796700 0.53441900
H 3.58764200 1.55615000 1.39905500
H 2.71774400 3.12157600 1.30218800
S 2.63106700 1.92845700 -0.78360500
C -1.25672100 0.97036100 -0.23824700
C -1.13536200 -0.53801100 -0.42861000
C -2.63812800 1.36909000 -0.12604800
H -2.97530000 2.39516400 -0.12089100
C -3.50421800 0.34969700 0.02469800
C 1.26957300 -0.27052700 0.02668500
C 2.40977100 -1.14801700 -0.07780700
C 0.01644700 -1.03083800 0.45603900
H 3.41039300 -0.77648900 -0.24728500
C 2.11737200 -2.45667400 -0.00749700
C -0.92807900 -0.80970100 -1.92924200
H 0.00593800 -0.36199300 -2.26900900
H -1.75348700 -0.36638800 -2.48533100
H -0.90290600 -1.87937000 -2.12682100
C -0.21260900 -0.80245200 1.95770300
H -0.40489300 0.25263900 2.15666100
H 0.68623900 -1.09926000 2.49710800
H -1.05147700 -1.39299600 2.32127600
C 3.06932600 -3.59853000 -0.10629100
H 2.79930100 -4.25447400 -0.93613900
H 3.04446000 -4.19874000 0.80525200
H 4.08307700 -3.23414700 -0.26222700
C -4.98222200 0.45198000 0.18345000
H -5.30021200 -0.00959100 1.12006100
H -5.48977100 -0.07335200 -0.62763500
H -5.29578300 1.49426100 0.18070800
S -2.76924300 -1.23417500 0.04435000
S 0.41275100 -2.81015300 0.20993800
C-1(isomer 2) (gas)
Imaginary frequency: 0
G = -1890.004501 hartree
C -0.82814100 3.08482300 0.01982800
O -1.95969100 3.50966900 0.01184100
H 0.01456500 3.77791600 0.17750300
C -0.44150400 1.67185900 -0.15506400
C 0.98752500 1.30987200 -0.21239100
C 2.75005700 3.00532100 1.02968800
H 3.53663000 3.74843100 0.90853700
H 3.14577500 2.13894000 1.55698300
H 1.92941100 3.44002300 1.59882800
S 2.20748600 2.53272600 -0.63199100
C -1.37935800 0.68522500 -0.19830100
C -0.92739000 -0.75446500 -0.41987500
C -2.80650700 0.77216900 -0.06601900
H -3.33458900 1.71183500 -0.05071700
C -3.41948700 -0.41998100 0.08759700
C 1.37132600 0.03394600 -0.00099500
C 2.68277700 -0.55671000 -0.10597800
C 0.32813700 -0.99674900 0.42224200
H 3.57569000 0.03296600 -0.25973100
C 2.69448200 -1.89943400 -0.06371500
C -0.70675400 -0.94598100 -1.93216500
H 0.09603800 -0.29658100 -2.28149000
H -1.62440200 -0.68349700 -2.45723900
H -0.45202500 -1.97937600 -2.15770700
C 0.09392600 -0.85576900 1.93490300
H -0.33075400 0.12309200 2.16205800
H 1.05071600 -0.95042900 2.44772800
H -0.57886900 -1.62853900 2.30138900
C 3.88118400 -2.79331500 -0.17555700
H 3.76871000 -3.47837800 -1.01811400
H 3.99098500 -3.40008400 0.72528400
H 4.78654900 -2.20622800 -0.31889700
C -4.87980700 -0.64840200 0.27395900
H -5.06958900 -1.18192100 1.20720800
H -5.27643700 -1.26090900 -0.53802600
H -5.41169800 0.30067200 0.29516300
S -2.35373400 -1.80158300 0.07015400
S 1.11237400 -2.63362600 0.12293500
Z-2(isomer 1) (gas)
Imaginary frequency: 0
G = -3893.414717 hartree
C 0.51974600 -2.89923900 -0.48767000
O -0.41292700 -3.65769700 -0.61580900
H 1.55617800 -3.27807100 -0.54044300
C 0.39939100 -1.44646000 -0.28424500
C -0.81312900 -0.87427700 -0.06090700
C -3.61106000 -0.62269800 0.84875600
H -4.41090600 -1.22594000 1.27419000
H -4.02216400 0.07529300 0.12678000
H -3.10017600 -0.08398400 1.64227300
Se -2.40626200 -1.92434400 0.02123000
C 1.68556500 -0.71341700 -0.31122700
C 1.99556900 0.36699400 -1.08749900
C 2.78700900 -1.11661700 0.51630000
H 2.73687800 -1.94747500 1.20923500
C 3.89307500 -0.34178600 0.38321400
C -0.98792000 0.57593600 0.13374400
C -1.84202900 1.36582600 -0.70402600
C -0.37116400 1.31914100 1.10024700
H -2.40616900 0.94725400 -1.52809900
C -1.85556700 2.68316600 -0.38564200
C 1.15276800 1.07536500 -2.09579800
H 0.34596300 0.42188100 -2.42770300
H 1.74268200 1.36675300 -2.96514800
H 0.69817500 1.97435200 -1.67227300
C 0.58950000 0.88090300 2.15556700
H 0.50193600 -0.19345700 2.31630500
H 0.39884000 1.39174600 3.09956800
H 1.61946600 1.08704000 1.85342900
C -2.60836400 3.79096300 -1.04829800
H -1.93431100 4.54926000 -1.44932200
H -3.28803100 4.28478000 -0.35235800
H -3.19697500 3.38929700 -1.87206200
C 5.20212600 -0.46236300 1.09394500
H 5.43533800 0.43986000 1.66120900
H 6.02182200 -0.63689300 0.39547900
H 5.16373000 -1.30045300 1.78865500
S 3.60528000 0.89679100 -0.77758100
S -0.82772100 2.97442300 0.96796700
Z-2(isomer 2) (gas)
Imaginary frequency: 0
G = -3893.415108 hartree
C 0.79778000 -2.87440400 -0.09842200
O 1.86720400 -3.35832000 -0.36767200
H -0.03906600 -3.51080900 0.22962000
C 0.52167800 -1.41233800 -0.13420600
C -0.74664300 -0.94320600 -0.03122800
C -3.40332400 -1.34119000 1.15140400
H -4.28367600 -1.97778600 1.20116500
H -3.68684700 -0.33000800 0.87472700
H -2.88990700 -1.34792500 2.10854700
Se -2.25427300 -2.12915900 -0.21354600
C 1.71425500 -0.54858800 -0.24363300
C 1.85524500 0.51627700 -1.08938000
C 2.88104400 -0.75842400 0.56447900
H 2.97273900 -1.56980300 1.27329300
C 3.86475200 0.14941200 0.35665900
C -1.11301600 0.47077500 0.13630900
C -2.10948500 1.12084700 -0.66632900
C -0.58179300 1.30681100 1.08273100
H -2.64041600 0.61747000 -1.46408800
C -2.30739800 2.42328600 -0.34817100
C 0.91134200 1.04822600 -2.11690000
H 0.18958600 0.28053100 -2.39580700
H 1.44788100 1.35833400 -3.01385400
H 0.35179700 1.90731600 -1.73832400
C 0.46130400 1.03365300 2.11449700
H 0.50091200 -0.03241900 2.33748000
H 0.25236300 1.57707600 3.03598300
H 1.45056900 1.32818700 1.75513200
C -3.23891100 3.40351200 -0.98421100
H -2.69682700 4.24008800 -1.42741500
H -3.94591400 3.81161500 -0.26059500
H -3.80467400 2.90897400 -1.77260700
C 5.20294900 0.23574900 1.01592100
H 5.34224600 1.19315000 1.52033500
H 6.01208100 0.11909900 0.29342200
H 5.29397900 -0.55691500 1.75736500
S 3.38724600 1.26912500 -0.86448500
S -1.28586100 2.87208700 0.96638800
E-2 (gas)
Imaginary frequency: 0
G = -3893.417355 hartree
C 0.15314400 2.19239000 0.81148500
O 0.94723400 3.05352000 1.09421800
H -0.93140400 2.36665100 0.91860300
C 0.53902600 0.85786900 0.30004800
C -0.42313200 -0.00785600 -0.07853400
C -1.69312200 -2.40158500 -1.25303200
H -1.50704300 -3.32648400 -1.79467100
H -2.24652000 -1.70939500 -1.88106800
H -2.24712800 -2.61232000 -0.34256500
Se 0.07354800 -1.68967100 -0.83893600
C 1.98183400 0.56673000 0.18519000
C 2.63331800 -0.40234800 0.89473100
C 2.85580800 1.29637200 -0.68194300
H 2.52321700 2.11764400 -1.30182200
C 4.14104100 0.86668300 -0.64512800
C -1.87092300 0.26541300 0.02116700
C -2.61309000 0.98798000 -0.96314800
C -2.65132000 -0.20135800 1.03756400
H -2.16060500 1.42829400 -1.84205200
C -3.94078900 1.07318700 -0.68236600
C 2.09062800 -1.32849500 1.93410700
H 1.07708400 -1.02835500 2.20041800
H 2.70312200 -1.30745200 2.83622600
H 2.05061400 -2.35783700 1.57236800
C -2.21511800 -0.99282200 2.22872200
H -1.42987800 -1.69642200 1.94203600
H -3.04156100 -1.55667800 2.65955800
H -1.80945300 -0.34250000 3.00677600
C -5.01099100 1.75894100 -1.46845400
H -5.47175200 2.56523800 -0.89628500
H -5.79964300 1.06474800 -1.76150100
H -4.58034100 2.18705000 -2.37250000
C 5.31385100 1.38270200 -1.41358900
H 5.74950300 0.60925000 -2.04793500
H 6.09723000 1.74960700 -0.74880600
H 4.99590900 2.20677500 -2.05083200
S 4.30342900 -0.43260900 0.47694100
S -4.29035700 0.25636000 0.79263500
C-2(isomer 1) (gas)
Imaginary frequency: 0
G = -3893.392368 hartree
C -0.41832600 -2.97013000 0.26516600
O -1.43374800 -3.35370800 0.78868800
H 0.36927500 -3.69756700 0.00374700
C -0.10072900 -1.56481300 -0.03852800
C -1.14326700 -0.52199300 -0.06604800
C -3.74334500 -1.22480400 1.13396600
H -4.80480900 -1.39141000 0.96274600
H -3.60393900 -0.33431900 1.74171400
H -3.28704600 -2.09513100 1.59315100
Se -2.93919100 -0.94193600 -0.62190900
C 1.20511400 -1.21505900 -0.18537600
C 1.55226700 0.24936000 -0.42795700
C 2.39594800 -2.02535000 -0.11096700
H 2.39530100 -3.10495500 -0.08090400
C 3.54383700 -1.32650600 -0.03375500
C -0.79183400 0.76481600 0.13122500
C -1.59606700 1.96055900 0.04383600
C 0.65881200 1.09801400 0.48512700
H -2.67033900 1.92583200 -0.06848700
C -0.90018800 3.10849700 0.05860300
C 1.36565800 0.53980800 -1.92775200
H 0.32305100 0.40000600 -2.21333300
H 1.98305000 -0.15150500 -2.50043600
H 1.66527800 1.55913800 -2.16252300
C 0.87671700 0.83875500 1.98323500
H 0.72982500 -0.21749900 2.21201200
H 0.14853800 1.42032200 2.54755100
H 1.87770000 1.13519800 2.29125000
C -1.44461700 4.49211900 -0.03660600
H -1.02017100 5.01470900 -0.89599200
H -1.18731800 5.06756400 0.85471600
H -2.52778200 4.46679300 -0.14089400
C 4.92146900 -1.88444800 0.07082700
H 5.41298600 -1.52514600 0.97674900
H 5.52775600 -1.56353300 -0.77820900
H 4.89276700 -2.97225000 0.09406500
S 3.34364600 0.40794500 -0.04811100
S 0.83695800 2.90494800 0.19364400
C-2(isomer 2) (gas)
Imaginary frequency: 0
G = -3893.395549 hartree
C -0.10961700 -3.00462300 0.20636200
O 0.76143500 -3.84053500 0.15783000
H -1.13744400 -3.30113900 0.47449900
C 0.07017200 -1.56183200 -0.04730200
C -1.10535700 -0.67385500 -0.08889500
C -3.48296000 -1.54375100 1.35014300
H -4.51133300 -1.89517100 1.30577800
H -3.44359900 -0.56786400 1.82720500
H -2.87289100 -2.25771100 1.89804200
Se -2.84956400 -1.38863300 -0.49350100
C 1.31532400 -1.02103700 -0.15746100
C 1.44892500 0.47450800 -0.42199800
C 2.60090100 -1.65304900 -0.05404400
H 2.72352800 -2.72339600 -0.01561800
C 3.63356200 -0.78977100 0.03823000
C -0.95932200 0.65513600 0.08413000
C -1.93453400 1.71417100 -0.01501800
C 0.42056200 1.20565600 0.44586100
H -2.99223100 1.52149900 -0.12763800
C -1.41709000 2.95358800 -0.01915500
C 1.25956100 0.70114300 -1.93356800
H 0.25570200 0.40365900 -2.23687700
H 1.98420400 0.09290900 -2.47355800
H 1.41323700 1.74730500 -2.18982200
C 0.63886100 1.01742900 1.95541500
H 0.65360800 -0.04396900 2.20645600
H -0.18330100 1.49257100 2.48984900
H 1.57465800 1.47118300 2.27582100
C -2.16202400 4.23863300 -0.13666000
H -1.81809000 4.80470400 -1.00447900
H -1.99574900 4.86071200 0.74487700
H -3.22914600 4.05072800 -0.24072000
C 5.07386600 -1.14231700 0.18184800
H 5.48947500 -0.69974200 1.08905800
H 5.64737300 -0.75428000 -0.66213600
H 5.19648500 -2.22259100 0.22761200
S 3.18768100 0.89676400 -0.01024400
S 0.33070800 3.01187600 0.11029000
Z-3(isomer 1) (gas)
Imaginary frequency: 0
G = -1759.781288 hartree
C 0.24164400 -2.78859000 -0.50137900
O -0.84042200 -3.33342300 -0.57758300
H 1.16652700 -3.38014200 -0.60666700
C 0.42208800 -1.34839100 -0.29655200
C -0.66605500 -0.56238900 -0.08556200
C -3.56260800 0.38375200 0.78439700
H -4.46660900 0.02811800 1.27699400
H -3.82603500 1.08410100 -0.00185700
H -2.92090600 0.86944200 1.51556000
Te -2.60371300 -1.38444500 0.01832100
C 1.82691100 -0.88229900 -0.31575700
C 2.34053600 0.12939100 -1.07649600
C 2.82664600 -1.50075900 0.50723400
H 2.61501200 -2.31558800 1.18871800
C 4.06157600 -0.95114300 0.38554200
C -0.57609100 0.89195500 0.11650100
C -1.26626100 1.83278700 -0.71670100
C 0.15950800 1.50276500 1.09391800
H -1.89397000 1.53227100 -1.54625700
C -1.04148300 3.12763400 -0.38530000
C 1.65280300 0.99988400 -2.07561000
H 0.73814700 0.51697600 -2.41953800
H 2.29203600 1.18666700 -2.93884100
H 1.37494000 1.96235000 -1.63913400
C 1.01440000 0.88575900 2.15101400
H 0.72410400 -0.15350000 2.30461900
H 0.91721200 1.41767800 3.09761600
H 2.06701400 0.89544500 1.85651900
C -1.57938500 4.35961300 -1.03789300
H -0.77809600 4.99100900 -1.42452800
H -2.16674200 4.95760900 -0.33963900
H -2.22299900 4.07888300 -1.87057500
C 5.32066700 -1.32996700 1.09584100
H 5.71780300 -0.49813700 1.67938000
H 6.09572600 -1.64470900 0.39554800
H 5.12072000 -2.15724500 1.77563600
S 4.02095600 0.33474600 -0.75858900
S 0.01111900 3.21446000 0.97766700
Z-3(isomer 2) (gas)
Imaginary frequency: 0
G = -1759.776751 hartree
C 0.49389800 -2.82876600 -0.17374300
O 1.45144000 -3.51439200 -0.42079400
H -0.47129200 -3.29673000 0.08676400
C 0.51438700 -1.34238700 -0.16009700
C -0.63612200 -0.63803100 -0.04220900
C -3.47722800 -0.18538800 1.24168000
H -4.45421600 -0.59886600 1.48212700
H -3.58029400 0.79462800 0.78691700
H -2.87064400 -0.12837300 2.14073800
Te -2.56261200 -1.55201000 -0.12398200
C 1.85849400 -0.73300600 -0.24936200
C 2.22261100 0.28606700 -1.08366600
C 2.94594600 -1.17623400 0.57464900
H 2.86135700 -1.99310500 1.27812900
C 4.09455500 -0.48214700 0.38929900
C -0.70604500 0.82279000 0.11441400
C -1.52870200 1.66412900 -0.70759400
C -0.03178600 1.53394500 1.07172200
H -2.13638000 1.28185000 -1.51806200
C -1.45711200 2.98052100 -0.39280500
C 1.41946400 1.00009200 -2.12044600
H 0.55871600 0.39639400 -2.40792900
H 2.01785100 1.19287300 -3.01119300
H 1.04433700 1.95586300 -1.74630000
C 0.91213400 1.05053400 2.12195300
H 0.73174300 -0.00331600 2.33364600
H 0.79607400 1.61810200 3.04538900
H 1.94826000 1.14312900 1.78663700
C -2.15061000 4.13058700 -1.04822100
H -1.43721700 4.83298300 -1.48173000
H -2.77012100 4.68142100 -0.33910400
H -2.79235000 3.76143900 -1.84711500
C 5.41158400 -0.66750300 1.07048600
H 5.72716600 0.23882000 1.58962500
H 6.19497400 -0.93395700 0.35944200
H 5.33155200 -1.46974200 1.80285000
S 3.87019100 0.71707500 -0.82907000
S -0.39319000 3.21136200 0.94383500
E-3 (gas)
Imaginary frequency: 0
G = -1759.779870 hartree
C 0.14395900 2.54439800 0.43839900
O 0.94123200 3.43923100 0.55921900
H -0.94093300 2.73772800 0.50273900
C 0.52584500 1.13420100 0.19014100
C -0.43078400 0.20901100 -0.01046000
C -1.87251500 -2.51961500 -0.67905800
H -1.78263100 -3.53448600 -1.06121300
H -2.43047300 -1.90664800 -1.38130000
H -2.36678700 -2.53132300 0.28819800
Te 0.12265800 -1.77371300 -0.48395400
C 1.96861900 0.81915200 0.12957500
C 2.62864100 0.05759900 1.05281300
C 2.82687700 1.28650000 -0.91555100
H 2.48489400 1.91969900 -1.72284200
C 4.10972400 0.86422700 -0.79441600
C -1.87998800 0.47836000 0.02691300
C -2.62648700 0.96009300 -1.09314900
C -2.66431500 0.21970700 1.11321900
H -2.17342000 1.21110500 -2.04335100
C -3.95848600 1.07521100 -0.84554400
C 2.10317700 -0.55609000 2.31032300
H 1.06455100 -0.26012700 2.45732800
H 2.67963200 -0.22778500 3.17626300
H 2.13908400 -1.64634700 2.27072600
C -2.22807000 -0.29772000 2.44640900
H -1.46911300 -1.07369600 2.31728000
H -3.06203300 -0.72250700 3.00350400
H -1.78802300 0.49707000 3.05275700
C -5.03232500 1.55724600 -1.76653000
H -5.50955300 2.46080200 -1.38481900
H -5.80831800 0.80347100 -1.90592600
H -4.60078500 1.78631000 -2.73987000
C 5.26818400 1.14681000 -1.69467700
H 5.68538300 0.22892100 -2.11146600
H 6.06774700 1.66661200 -1.16490100
H 4.94114400 1.77792300 -2.51985600
S 4.28825500 -0.10322300 0.62175700
S -4.30892800 0.58184400 0.76625100
C-3(isomer 1) (gas)
Imaginary frequency: 0
G = -1759.754559 hartree
C -0.47522400 -2.81654700 0.39831100
O -1.54123400 -3.05709200 0.90785900
H 0.22080900 -3.64297300 0.17674600
C 0.01412200 -1.47155300 0.06017600
C -0.88545100 -0.30157700 0.05127200
C -3.75771000 -0.89550300 1.40889900
H -4.83955900 -0.87142500 1.29450300
H -3.44495700 -0.11576300 2.09748600
H -3.42033600 -1.87200300 1.73704500
Te -2.92658900 -0.49335500 -0.51946600
C 1.34931400 -1.30657600 -0.14291700
C 1.87958400 0.09203100 -0.42946500
C 2.42244500 -2.26930800 -0.09870800
H 2.27964700 -3.33854100 -0.04816800
C 3.65602000 -1.73053900 -0.07915800
C -0.35323200 0.92869700 0.21210200
C -0.98236000 2.22864700 0.15083200
C 1.14628000 1.06579100 0.49999300
H -2.05514300 2.34853200 0.10002300
C -0.13421300 3.26814800 0.11719200
C 1.67249800 0.38160600 -1.92675700
H 0.60968400 0.37830800 -2.16861500
H 2.16817700 -0.39520500 -2.50812100
H 2.09536600 1.34777700 -2.19422300
C 1.38697900 0.80007100 1.99361700
H 1.10275500 -0.22128400 2.24954300
H 0.77114500 1.48668800 2.57342700
H 2.43141200 0.95746600 2.25667700
C -0.48611200 4.71375200 0.03620200
H -0.04086300 5.16946500 -0.85037300
H -0.10332600 5.25104100 0.90601400
H -1.56638300 4.83898000 -0.00990100
C 4.94899600 -2.46822500 -0.01366100
H 5.51870200 -2.16555200 0.86682100
H 5.56009900 -2.24480700 -0.89004000
H 4.77501200 -3.54168600 0.03211800
S 3.69039500 0.01416400 -0.12321700
S 1.56201900 2.82512800 0.16701900
C-3(isomer 2) (gas)
Imaginary frequency: 0
G = -1759.751283 hartree
C -0.26230200 -2.91992300 -0.20309300
O -1.33151000 -3.27688000 -0.63679900
H 0.49553100 -3.67246500 0.06727700
C 0.14174600 -1.51493300 -0.06193600
C -0.85104500 -0.43126900 -0.09867900
C -3.52102900 0.68274600 1.24931200
H -4.27912100 0.26913200 1.91043200
H -3.92870900 1.53633500 0.71593600
H -2.65682500 0.98671100 1.83641500
Te -2.91860400 -0.91719800 -0.05657300
C 1.47640900 -1.24227700 -0.08215700
C 1.93613100 0.18407400 -0.34981000
C 2.60843200 -2.12641100 0.03670400
H 2.54511900 -3.20432900 0.05088300
C 3.78894600 -1.49642300 0.19548400
C -0.42858300 0.85071700 -0.02531900
C -1.15025300 2.07819600 -0.25941200
C 1.01746600 1.14746100 0.39546600
H -2.20708900 2.10170000 -0.47974500
C -0.39389900 3.18692600 -0.30575700
C 1.90903900 0.37119100 -1.87993500
H 0.88535100 0.28424900 -2.24583800
H 2.51788600 -0.40406100 -2.34387100
H 2.30479800 1.34597500 -2.15498900
C 1.09362500 1.00930400 1.92391700
H 0.88152200 -0.01995000 2.21891900
H 0.34372700 1.66131700 2.37139700
H 2.07448700 1.29403600 2.30027600
C -0.84895300 4.57691600 -0.58984000
H -0.32040300 4.98762700 -1.45244800
H -0.64340800 5.23070600 0.26006000
H -1.91836500 4.59171200 -0.79317400
C 5.12128500 -2.13718100 0.38061500
H 5.58298800 -1.80092100 1.31077600
H 5.79280900 -1.86171900 -0.43461400
H 5.02418000 -3.22097400 0.40767600
S 3.69094900 0.24639200 0.18931200
S 1.31548200 2.90920400 -0.03072100
Z-4 (gas)
Imaginary frequency: 0
G = -1951.462215 hartree
C 1.63904900 -2.77181500 -0.29398700
O 0.73771200 -3.58355200 -0.35222900
H 2.68798800 -3.11153800 -0.29451300
C 1.43225600 -1.32179300 -0.24374000
C 0.16796500 -0.83015600 -0.18542500
Te -1.49593000 -2.13999400 -0.09494800
C 2.66676900 -0.50608900 -0.23628400
C 2.95595200 0.54083100 -1.06524400
C 3.72733200 -0.76925200 0.69381300
H 3.68285600 -1.55206900 1.44107000
C 4.78327000 0.07606600 0.58222300
C -0.13816600 0.60543500 -0.11445700
C -0.99926900 1.27044200 -1.04734600
C 0.30637300 1.44072500 0.87245600
H -1.45415000 0.76859400 -1.89123200
C -1.20273300 2.57986300 -0.76823500
C 2.14430600 1.11436100 -2.17944000
H 1.41637000 0.37960900 -2.52359900
H 2.77772100 1.39586700 -3.02096300
H 1.59073300 1.99808500 -1.85342700
C 1.20218800 1.13533800 2.02726300
H 1.17428400 0.06813400 2.25011600
H 0.89853000 1.68472200 2.91863100
H 2.23876800 1.39627700 1.79853000
C -2.05319000 3.56196700 -1.50569600
H -1.47175100 4.41277600 -1.86403800
H -2.85403300 3.94395500 -0.87070000
H -2.50914900 3.07135400 -2.36479300
C 6.03922700 0.10512900 1.39150000
H 6.15751900 1.05564400 1.91373400
H 6.92126100 -0.04284200 0.76678800
H 6.01223900 -0.69028900 2.13517400
S 4.49730000 1.20772700 -0.68322400
S -0.33762000 3.02156900 0.65725600
C -2.91057300 -0.59625200 0.29990200
C -3.92207900 -0.32719300 -0.61740600
C -2.82563300 0.16892000 1.46100300
C -4.81927200 0.71007900 -0.39257700
H -3.99835400 -0.91297200 -1.52609000
C -3.70518900 1.22020900 1.67473300
H -2.05267500 -0.04032700 2.19101700
C -4.70189600 1.49417400 0.74608000
H -5.60067800 0.91258300 -1.11418800
H -3.61540100 1.82355800 2.56919800
H -5.39042300 2.31232000 0.91507800
E-4 (gas)
Imaginary frequency: 0
G = -1951.458195 hartree
C 1.32248300 2.75433700 0.54990700
O 2.31231600 3.43866700 0.60047800
H 0.32097100 3.18930200 0.70920200
C 1.34814800 1.29760800 0.27367600
C 0.19249500 0.62355600 0.13523600
Te 0.28176300 -1.44062700 -0.37170800
C 2.67207200 0.65614300 0.12577100
C 3.19617700 -0.23955400 1.01513900
C 3.54434100 0.91153400 -0.97929300
H 3.30640400 1.60782700 -1.77186400
C 4.69893100 0.20175900 -0.93503500
C -1.15237800 1.22066200 0.20528800
C -1.71177400 1.99116800 -0.86283000
C -2.03924600 1.00892900 1.22191800
H -1.15955800 2.24887500 -1.75743100
C -3.00327900 2.35478000 -0.65034000
C 2.62573000 -0.71680600 2.31164200
H 1.68965300 -0.19687700 2.51469300
H 3.31219100 -0.52130300 3.13657800
H 2.41814200 -1.78822700 2.28845600
C -1.82024900 0.26667100 2.49979900
H -0.97321500 -0.41313800 2.39348500
H -2.69656000 -0.32309400 2.76969700
H -1.60304100 0.95034100 3.32314300
C -3.90066000 3.14884300 -1.54305800
H -4.24162600 4.06429000 -1.05777000
H -4.78356400 2.57580700 -1.83109600
H -3.36261400 3.42464000 -2.44900500
C 5.82962800 0.20823100 -1.91160900
H 5.99737900 -0.78213200 -2.33740900
H 6.75989900 0.53212900 -1.44272900
H 5.60241900 0.89515300 -2.72566200
S 4.74054500 -0.78254900 0.48011200
S -3.54818100 1.75124200 0.86622200
C -1.81356200 -1.73210700 -0.42739800
C -2.58114700 -1.18550300 -1.45343900
C -2.43817000 -2.44868200 0.58906300
C -3.96128300 -1.32596600 -1.44140100
H -2.10226800 -0.63742900 -2.25446100
C -3.81913600 -2.60392000 0.58868000
H -1.84857000 -2.87467800 1.39161300
C -4.58175500 -2.03420400 -0.42018500
H -4.55231500 -0.88527900 -2.23429100
H -4.29751600 -3.16246600 1.38311700
H -5.65839900 -2.14445300 -0.41379800
C-4 (gas)
Imaginary frequency: 0
G = -1951.437197 hartree
C -0.42761200 -2.50903200 -0.49690500
O -0.00314600 -3.63237300 -0.62498400
H -1.51099800 -2.34547500 -0.36750200
C 0.39648900 -1.28216400 -0.46072600
C -0.25687600 0.03944200 -0.49873200
Te -2.15332300 0.26585300 -1.41618300
C 1.74578800 -1.35557200 -0.29913700
C 2.55274800 -0.06395200 -0.24955700
C 2.58908700 -2.50898100 -0.14232300
H 2.23457600 -3.51557400 -0.29493100
C 3.84484100 -2.22294000 0.25714900
C 0.39662300 1.13044400 -0.04605200
C 0.00882700 2.52141800 -0.04148800
C 1.77472000 0.94798900 0.59634500
H -0.98873200 2.84806100 -0.29969700
C 0.99370900 3.37922900 0.27156700
C 2.79818500 0.39534300 -1.69835000
H 1.85116900 0.62283900 -2.18796200
H 3.29000200 -0.40941700 -2.24343800
H 3.43221000 1.27922400 -1.72237200
C 1.56822900 0.50743000 2.05466000
H 1.07448100 -0.46479900 2.09072700
H 0.93790600 1.24136400 2.55663700
H 2.51805300 0.44125300 2.58156300
C 0.90166000 4.86465300 0.34136600
H 1.61517300 5.32687000 -0.34354600
H 1.14021200 5.21637000 1.34684300
H -0.10161600 5.19575700 0.07950800
C 4.93367800 -3.20201600 0.53140600
H 5.29321300 -3.09970500 1.55704800
H 5.78297200 -3.02382100 -0.13096200
H 4.57472900 -4.21848400 0.38281900
S 4.17851700 -0.52239800 0.47115100
S 2.53598800 2.62110200 0.61650200
C -3.30756600 -0.28882500 0.26851700
C -4.64782300 -0.61558400 0.08096200
C -2.76208800 -0.32443500 1.54693300
C -5.43597400 -0.96860100 1.16686200
H -5.08154400 -0.60513000 -0.91226500
C -3.55399000 -0.68991200 2.62810900
H -1.72150800 -0.06490400 1.70353900
C -4.89123600 -1.00980100 2.44330300
H -6.47714000 -1.22117500 1.01173800
H -3.12048400 -0.72012500 3.61973800
H -5.50527200 -1.29255600 3.28803900
Z-5 (gas)
Imaginary frequency: 0
G = -2143.152431 hartree
C -1.26255500 2.90207700 -1.06333400
O -0.61410200 3.92790100 -1.06079600
H -2.30525800 2.90763100 -1.42304000
C -0.74056600 1.60273800 -0.62984500
C 0.51097100 1.52588200 -0.10690100
C 3.21542800 2.30444300 1.34907100
H 3.69648800 3.11838700 1.88976300
H 3.95334600 1.77866200 0.75111300
H 2.75806900 1.62076000 2.06001300
Te 1.70130300 3.24553800 0.14360400
C -1.67267800 0.46372400 -0.78469300
C -1.41407200 -0.72049400 -1.42148300
C -2.99769600 0.51125700 -0.25086600
H -3.37523900 1.35040100 0.31925600
C -3.71956300 -0.62632900 -0.45779800
C 1.10884500 0.26029000 0.34662400
C 2.33862700 -0.24153700 -0.17784900
C 0.56772400 -0.56757900 1.29489800
H 2.89112300 0.26717600 -0.95699300
C 2.71458200 -1.43776000 0.35152700
C -0.17724700 -1.15487100 -2.13601600
H 0.41677000 -0.28352300 -2.41111500
H -0.42257800 -1.70752900 -3.04313600
H 0.44391200 -1.79396900 -1.50381200
C -0.69435000 -0.40336100 2.07533000
H -0.99942000 0.64283500 2.07406600
H -0.56438600 -0.72661200 3.10823400
H -1.50610200 -0.98637000 1.63275200
S -2.77311700 -1.76810400 -1.33612200
S 1.56046000 -1.95006000 1.52834600
C 3.90359000 -2.23721200 0.03734000
C 3.91693000 -3.62124000 0.21645300
C 5.05332200 -1.61599000 -0.45521100
C 5.04662200 -4.36302600 -0.09118400
H 3.02963200 -4.12180200 0.58513600
C 6.17781000 -2.36003300 -0.77135500
H 5.06850300 -0.53972800 -0.57278100
C 6.18026200 -3.73690600 -0.58964300
H 5.03799500 -5.43560900 0.05288900
H 7.06031300 -1.86144200 -1.15074600
H 7.06101600 -4.31672800 -0.83186900
C -5.08927900 -0.92555400 -0.02711300
C -5.50877700 -2.23724200 0.20047400
C -6.00387500 0.11149900 0.16981100
C -6.80374000 -2.50371400 0.61633700
H -4.80909300 -3.05334400 0.06582400
C -7.29457900 -0.15608800 0.59499800
H -5.70343200 1.13164000 -0.03245600
C -7.70118700 -1.46486700 0.81938700
H -7.11018500 -3.52720600 0.78913500
H -7.98997200 0.66036300 0.74084000
H -8.71124300 -1.67317900 1.14650400
E-5 (gas)
Imaginary frequency: 0
G = -2143.149890 hartree
C 0.03816900 0.64996200 2.29669700
O 0.80747100 1.20081100 3.04182900
H -1.05193300 0.71154200 2.45819800
C 0.46504200 -0.13607500 1.11442500
C -0.46031400 -0.64378200 0.27952700
C -1.82532900 -2.06379300 -2.19008300
H -1.70473000 -2.49343000 -3.18246600
H -2.40144900 -1.14490400 -2.25153200
H -2.31937200 -2.77709700 -1.53661300
Te 0.14728700 -1.64641400 -1.47715600
C 1.91779800 -0.27627000 0.88221500
C 2.60259300 -1.45959000 0.96176100
C 2.75882100 0.82463200 0.54599600
H 2.39055700 1.83473200 0.43476200
C 4.05960700 0.47444700 0.34854600
C -1.91748900 -0.51534800 0.46676800
C -2.67779500 0.60179900 0.01677300
C -2.69175300 -1.49428200 1.02477700
H -2.22931100 1.47657800 -0.43425600
C -4.01759700 0.47165400 0.24607900
C 2.09543000 -2.81034900 1.35200500
H 1.04907700 -2.73847900 1.64818600
H 2.66367600 -3.21263200 2.19176100
H 2.16255600 -3.51892800 0.52449600
C -2.23276100 -2.79956000 1.59062700
H -1.47454300 -3.24395400 0.94065600
H -3.05640100 -3.50502200 1.69040700
H -1.78362900 -2.66345500 2.57696300
S 4.26531100 -1.22071300 0.59973700
S -4.34551100 -1.03971000 1.00725300
C -5.09006200 1.41954000 -0.07680000
C -6.27649700 1.45126400 0.65725000
C -4.93375600 2.31695800 -1.13524200
C -7.27784400 2.35632900 0.34263300
H -6.40795900 0.77372900 1.49227700
C -5.93158900 3.22727000 -1.44169600
H -4.03083300 2.28577800 -1.73165600
C -7.10867400 3.25019700 -0.70528000
H -8.19024000 2.36834600 0.92446800
H -5.79376000 3.91512500 -2.26580700
H -7.88940000 3.95870200 -0.94834800
C 5.18690100 1.34046900 -0.01266400
C 6.27790300 0.85271900 -0.73337400
C 5.18060400 2.68526200 0.36396900
C 7.33111500 1.68757400 -1.07245500
H 6.29194800 -0.18495500 -1.04439100
C 6.22971600 3.51987300 0.01577300
H 4.35677400 3.06748000 0.95310200
C 7.31010800 3.02514600 -0.70315300
H 8.16809900 1.29250300 -1.63353400
H 6.20966300 4.55893400 0.31817400
H 8.13163300 3.67696000 -0.96963600
C-5 (gas)
Imaginary frequency: 0
G = -2143.124947 hartree
C -1.31368800 3.12982200 0.26318100
O -2.46729300 3.46937000 0.14809700
H -0.56572800 3.85789500 0.62138100
C -0.77893000 1.78184800 -0.01167600
C 0.67516200 1.55521000 0.00047300
C 2.34235100 3.65928300 1.66060600
H 3.11284200 4.42626500 1.69235100
H 2.67947900 2.77285600 2.19029000
H 1.42434200 4.03947500 2.09990300
Te 2.02042200 3.15410600 -0.39809300
C -1.62222200 0.72261500 -0.18546300
C -1.02872500 -0.65254600 -0.45380600
C -3.05110900 0.68083300 -0.13592300
H -3.64639200 1.57605200 -0.07225200
C -3.57315400 -0.56947400 -0.09844500
C 1.15881000 0.30357800 0.17151900
C 2.51142700 -0.18278300 0.11921400
C 0.17867900 -0.83278400 0.47127800
H 3.35455100 0.48607600 0.02797900
C 2.63678800 -1.52600500 0.10722200
C -0.68252600 -0.73487800 -1.95242300
H 0.07517800 0.00639900 -2.20632200
H -1.58175200 -0.53116900 -2.53242500
H -0.31118700 -1.72461200 -2.20987100
C -0.17407200 -0.79055600 1.96677900
H -0.68311500 0.14260100 2.21053300
H 0.74730800 -0.84903500 2.54532600
H -0.81446100 -1.62648400 2.24149200
S -2.38000400 -1.85052900 -0.13335100
S 1.10474000 -2.38746000 0.15836900
C -4.99607600 -0.91242900 -0.01642100
C -5.40471300 -2.18138800 0.39793600
C -5.97138900 0.03174800 -0.35176400
C -6.75152700 -2.49563400 0.48699700
H -4.66359200 -2.92402700 0.66699000
C -7.31517100 -0.28495000 -0.26364000
H -5.67269300 1.01160800 -0.69936700
C -7.71057100 -1.54894400 0.15781200
H -7.05146000 -3.48217200 0.81492500
H -8.05810000 0.45504500 -0.53071900
H -8.76228500 -1.79470900 0.22467600
C 3.88768600 -2.28822900 0.03422700
C 5.10487700 -1.68926900 0.37214000
C 3.89007400 -3.62244200 -0.37533900
C 6.28791500 -2.40144900 0.28791200
H 5.11971900 -0.66515600 0.72084100
C 5.07665100 -4.33438400 -0.45961200
H 2.95766100 -4.10367800 -0.64392200
C 6.27913800 -3.72686200 -0.13039000
H 7.22098600 -1.92385300 0.55693400
H 5.06003500 -5.36656900 -0.78390200
H 7.20516300 -4.28306200 -0.19342600
Z-6(isomer 1) (gas)
Imaginary frequency: 0
G = -1799.409061 hartree
C 0.20504100 -2.65582100 -0.64822800
O -0.91773000 -3.10876200 -0.68616300
H 1.07188100 -3.29586800 -0.86214500
C 0.49330400 -1.22495200 -0.36634600
C -0.52927800 -0.36324200 -0.19523600
C -3.44674400 0.53924800 0.67707300
H -4.39520600 0.18058900 1.07428400
H -3.62380200 1.33041700 -0.04418800
H -2.80153700 0.89766400 1.47635500
C 1.92172700 -0.87720400 -0.33545900
C 2.52072300 0.15150500 -1.01579000
C 2.85313100 -1.64750900 0.43574600
H 2.57516200 -2.49505800 1.05038300
C 4.12950200 -1.19060700 0.35845900
C -0.42947300 1.06597400 0.08049000
C -1.07874300 2.06831700 -0.71322100
C 0.29904500 1.59934600 1.11536700
H -1.66856900 1.84996600 -1.59612300
C -0.83298000 3.33523400 -0.29387400
C 1.92203500 1.14778700 -1.95322700
H 1.00727600 0.75290300 -2.39529900
H 2.61384900 1.38884100 -2.75933900
H 1.66797300 2.07546900 -1.43438000
C 1.12714900 0.90288800 2.14384000
H 0.79523600 -0.12769700 2.27096100
H 1.06744800 1.40795200 3.10713900
H 2.17613000 0.87237400 1.83776000
C -1.31099800 4.62122100 -0.88507800
H -0.47580600 5.24354000 -1.20732900
H -1.89523700 5.19532900 -0.16533500
H -1.93817200 4.41737600 -1.75140000
C 5.35133200 -1.72303700 1.03323900
H 5.80691100 -0.97352500 1.68090400
H 6.10089100 -2.03459000 0.30524000
H 5.08746900 -2.58622600 1.64194500
S 4.20370900 0.17391600 -0.68865900
S 0.18313500 3.31034200 1.09817500
Te -2.53679300 -1.12627400 -0.27582500
C -2.58254000 -2.26572100 1.50812900
H -1.78785500 -1.90203300 2.15544600
H -3.55437000 -2.10046000 1.96630900
H -2.43747100 -3.30930800 1.25342700
Z-6(isomer 2) (gas)
Imaginary frequency: 0
G = -1799.390250 hartree
C -0.34727700 -2.66177700 0.67289300
O -1.11532500 -3.52858600 0.39094700
H 0.60257700 -2.91701600 1.19786000
C -0.55099400 -1.19775200 0.41915200
C 0.52208700 -0.40270900 0.25822300
C 3.39759300 0.15921100 -0.97909900
H 4.26241300 -0.32508500 -1.42783900
H 3.69778400 1.01869500 -0.38832100
H 2.66297500 0.44839000 -1.72747300
Te 2.49824100 -1.26448200 0.29810400
C -1.94087000 -0.72225800 0.35769700
C -2.42564900 0.36566900 1.03983200
C -2.93856200 -1.36779200 -0.44505300
H -2.75311100 -2.25050600 -1.03874500
C -4.14845000 -0.75660800 -0.38819200
C 0.56567700 1.02594300 -0.04260400
C 1.32887800 1.96026200 0.73274500
C -0.09312900 1.61809200 -1.09110400
H 1.88589300 1.69398500 1.62473900
C 1.23301500 3.23953600 0.28701200
C -1.73882100 1.27380700 2.00694000
H -0.86271700 0.78650100 2.43469600
H -2.40695300 1.54736000 2.82273900
H -1.40561600 2.19375700 1.52001200
C -0.99374500 0.99977500 -2.10811300
H -0.75891100 -0.05719500 -2.23742300
H -0.90251300 1.49848100 -3.07218300
H -2.03653100 1.06142900 -1.78602200
C 1.85179400 4.47371700 0.85770000
H 1.08982100 5.17947500 1.18945100
H 2.47682900 4.98135200 0.12251700
H 2.47084400 4.21359700 1.71471700
C -5.41275600 -1.13585100 -1.08814600
H -5.77500200 -0.32826700 -1.72499000
H -6.20157900 -1.37846000 -0.37547700
H -5.23588900 -2.01101500 -1.71096700
S -4.08474000 0.59491300 0.67877300
S 0.21554600 3.30579000 -1.10182500
C 2.26167700 -2.70350400 -1.24388000
H 1.62483400 -2.26656200 -2.00941800
H 3.25183300 -2.92457100 -1.63628500
H 1.81137500 -3.60040200 -0.82777200
E-6 (gas)
Imaginary frequency: 0
G = -1799.398640 hartree
C 0.01342700 2.66179400 0.63165600
O 0.79644500 3.56318700 0.56648100
H -1.04920500 2.82101700 0.87520800
C 0.42535400 1.23262800 0.38145600
C -0.52616400 0.31310400 0.17921800
C -1.57547500 -2.18219000 -1.42021800
H -1.34152600 -3.08377200 -1.98205600
H -1.80894100 -1.35138700 -2.08225200
H -2.40192600 -2.36383100 -0.73828800
Te 0.13640900 -1.66970700 -0.28630100
C 1.86763200 0.93945300 0.32708000
C 2.51143000 0.06319900 1.16583000
C 2.73651600 1.52256500 -0.64711100
H 2.41331400 2.26325000 -1.36531600
C 4.01110300 1.05935200 -0.57516200
C -1.98179100 0.49382300 0.16278800
C -2.65950700 1.30981400 -0.79899000
C -2.84137300 -0.15302900 1.01239000
H -2.14923000 1.89672900 -1.55172300
C -4.01256700 1.28528100 -0.66300000
C 2.01033100 -0.61618500 2.40446600
H 0.95681500 -0.38760000 2.56634900
H 2.55863200 -0.26349500 3.27854600
H 2.13098700 -1.70030100 2.36049300
C -2.50342100 -1.10584300 2.11599500
H -2.54449200 -2.14807700 1.78394900
H -3.19928400 -1.01346000 2.94893000
H -1.50380900 -0.90475600 2.50444700
C -5.03908300 2.02275900 -1.45969300
H -5.60578200 2.71077600 -0.83189100
H -5.74626200 1.33808600 -1.92832100
H -4.54966600 2.59970700 -2.24231800
C 5.18421100 1.43390200 -1.42090200
H 5.62022900 0.56313100 -1.91146800
H 5.96439700 1.90388900 -0.82148700
H 4.87120500 2.14093600 -2.18700200
S 4.16514100 -0.07565600 0.71430400
S -4.46196900 0.25604200 0.64155200
C 1.37380200 -1.27138400 -1.95611100
H 0.98145800 -0.39958800 -2.47278600
H 2.38074300 -1.08726700 -1.58935600
H 1.34022800 -2.15514400 -2.58970600
C-6(isomer 1) (gas)
Imaginary frequency: 0
G = -1799.394242 hartree
C 0.36687200 -2.75669300 -0.47067200
O 1.54557400 -2.89195500 -0.76960600
H -0.30726500 -3.62105000 -0.51629600
C -0.18075000 -1.48169500 -0.07106100
C 0.71701500 -0.31571100 -0.06028900
C 3.46626400 1.02265600 1.14612000
H 3.81644500 1.68678500 0.36113400
H 4.29696000 0.74778500 1.79280500
H 2.68603500 1.49984900 1.73420300
C -1.52337500 -1.31142800 0.13397800
C -2.01441500 0.08398400 0.47390100
C -2.59264000 -2.24787600 0.04135500
H -2.46477000 -3.31456700 -0.07109600
C -3.82506000 -1.68059500 0.06069700
C 0.22700500 0.93223200 -0.22387900
C 0.85734400 2.22485000 -0.26075900
C -1.28400300 1.06820900 -0.45237700
H 1.92118700 2.37872700 -0.34566300
C 0.00363100 3.26806100 -0.19011900
C -1.76600200 0.33416500 1.97405700
H -0.69891800 0.31330800 2.19438500
H -2.25828700 -0.44617600 2.55271900
H -2.16900300 1.29943300 2.27319200
C -1.56151100 0.82816900 -1.94739700
H -1.28934900 -0.18912300 -2.23095200
H -0.96497300 1.52425000 -2.53565100
H -2.61230300 0.99171200 -2.17649300
C 0.36166900 4.71305000 -0.19535900
H -0.01880000 5.20331900 0.70229900
H -0.09128800 5.21136100 -1.05405800
H 1.44105500 4.84328100 -0.23744600
C -5.12634200 -2.39511500 -0.04222800
H -5.70062600 -2.02061600 -0.89113300
H -5.72254400 -2.22160900 0.85540700
H -4.96964700 -3.46451500 -0.16362600
S -3.82969500 0.04579600 0.21627800
S -1.67664600 2.82497400 -0.09078100
Te 2.72438100 -0.80675200 0.33809400
C 3.55931200 -0.56481300 -1.58502600
H 3.14174800 0.33717500 -2.02536800
H 4.63883800 -0.48652200 -1.48022600
H 3.28448500 -1.44709000 -2.15575500
C-6(isomer 2) (gas)
Imaginary frequency: 0
G = -1799.375614 hartree
C -0.00379400 -2.87219600 -0.65074800
O -0.73193700 -3.82607200 -0.57119100
H 0.99823600 -2.99626000 -1.11724800
C -0.31786700 -1.50507200 -0.21470400
C 0.71623600 -0.45919600 -0.24755200
C 3.07157600 0.07003800 1.87821900
H 4.15096400 0.13878000 1.99514500
H 2.63975500 -0.47316700 2.71511800
H 2.61644100 1.05063300 1.77784600
C -1.60290400 -1.13491700 0.07738400
C -1.87787400 0.31511800 0.44744000
C -2.79610300 -1.91328900 0.04685200
H -2.79939100 -2.98505600 -0.06981600
C -3.93312600 -1.17743300 0.12962400
C 0.40925000 0.85715100 -0.32741000
C 1.21725700 2.04145700 -0.25042200
C -1.07045300 1.20664200 -0.50714200
H 2.29781800 2.04960200 -0.27200500
C 0.51707600 3.19311300 -0.13149200
C -1.51871300 0.50883000 1.93370900
H -0.45562700 0.32872300 2.09882200
H -2.08727100 -0.20235500 2.53091500
H -1.76167400 1.51687100 2.26343500
C -1.43923300 1.02691700 -1.99022000
H -1.32645200 -0.01511500 -2.28960200
H -0.77806400 1.64201200 -2.59957500
H -2.46635400 1.33635800 -2.17144900
C 1.08225200 4.56623400 -0.02233200
H 0.74240200 5.04669100 0.89655800
H 0.73915100 5.18171500 -0.85564800
H 2.16998600 4.53969800 -0.02642800
C -5.32527400 -1.70115500 0.09650600
H -5.88425200 -1.24889100 -0.72447100
H -5.84575600 -1.44861400 1.02222200
H -5.32243500 -2.78151700 -0.02778600
S -3.68948400 0.53498600 0.28548300
S -1.20597300 2.99541200 -0.11106900
Te 2.68052700 -1.07750400 0.13733200
C 3.76429800 0.08826800 -1.27038300
H 3.04852300 0.52623000 -1.96111200
H 4.31687800 0.85932900 -0.73922600
H 4.44688800 -0.57633400 -1.79203600
Z-7 (gas)
Imaginary frequency: 0
G = -2182.778913 hartree
C -1.31624200 2.69019700 -1.12868100
O -0.66716500 3.71144400 -1.07328300
H -2.32335200 2.69178100 -1.56771800
C -0.80019200 1.37621700 -0.66396300
C 0.46480000 1.28284100 -0.20828500
C 3.12972500 2.28879400 1.19695200
H 3.61172400 3.15134000 1.65486700
H 3.86085200 1.70640100 0.64529200
H 2.64807400 1.66784100 1.94929100
C -1.74991400 0.25960200 -0.77899700
C -1.50079100 -0.95964700 -1.35936900
C -3.08137500 0.37093400 -0.27107100
H -3.45558000 1.23932000 0.25625500
C -3.82164300 -0.76101100 -0.44019800
C 1.12810600 0.07991100 0.28310300
C 2.37216300 -0.39532700 -0.23622300
C 0.62417200 -0.72266100 1.27976200
H 2.89078700 0.06553000 -1.06831200
C 2.79974400 -1.54768400 0.35083300
C -0.26611200 -1.45507800 -2.03751500
H 0.33092500 -0.61852900 -2.40038400
H -0.51607700 -2.08914100 -2.88729300
H 0.35645300 -2.03628900 -1.35260000
C -0.64645200 -0.58395800 2.05104400
H -0.98356700 0.45271200 2.05314600
H -0.52009400 -0.90953900 3.08287700
H -1.44054800 -1.18375300 1.59841400
S -2.89020400 -1.95521500 -1.26332900
S 1.67953200 -2.04004500 1.56809100
Te 1.66239000 3.06457400 -0.12798000
C 0.68923300 4.10613400 1.43752300
H 0.11055100 3.38329500 2.00796200
H 1.46538500 4.54863800 2.05672800
H 0.05070000 4.86494700 0.99995000
C 4.00915500 -2.32627000 0.06183500
C 4.05266700 -3.70171600 0.29062800
C 5.13930500 -1.69150000 -0.45613400
C 5.19937900 -4.42505400 0.00444000
H 3.17961500 -4.21327000 0.67796700
C 6.28136600 -2.41756700 -0.74879300
H 5.12994400 -0.61984400 -0.61323500
C 6.31503700 -3.78665200 -0.51846700
H 5.21882400 -5.49155400 0.18443500
H 7.15142800 -1.91324400 -1.14771000
H 7.20897400 -4.35276100 -0.74304000
C -5.20498200 -1.01818600 -0.02416200
C -5.63269700 -2.30593800 0.29978500
C -6.11491600 0.03713500 0.05704200
C -6.93979100 -2.53163800 0.70086300
H -4.93509900 -3.13378500 0.25411300
C -7.41843800 -0.19013700 0.46568800
H -5.80514300 1.03524900 -0.22604700
C -7.83504300 -1.47492400 0.78857100
H -7.25802800 -3.53497000 0.95073500
H -8.11550500 0.63556600 0.51983300
H -8.85502400 -1.65206900 1.10225000
E-7 (gas)
Imaginary frequency: 0
G = -2182.768972 hartree
C 0.15032700 1.09597200 -2.19629200
O -0.57327600 1.93388100 -2.64870900
H 1.21745700 1.03244700 -2.46316000
C -0.34650200 0.06352000 -1.21613200
C 0.54671200 -0.62984900 -0.50046800
C 1.44536400 -1.85191300 2.25210200
H 1.15580200 -2.26323400 3.21659100
H 1.73567400 -0.80705200 2.33726800
H 2.25530000 -2.43335600 1.81970500
Te -0.23570300 -1.97543400 0.97173100
C -1.80327900 -0.08360600 -1.05718800
C -2.49221500 -1.25217700 -1.28263300
C -2.63324700 0.97469900 -0.58683100
H -2.26242500 1.96475400 -0.36337300
C -3.93235100 0.60021400 -0.41131100
C 2.01005600 -0.53552200 -0.53098100
C 2.72246300 0.64109200 -0.14943800
C 2.83686800 -1.58639100 -0.84026000
H 2.23944900 1.55992700 0.15507800
C 4.07784100 0.48022600 -0.18362100
C -2.02796600 -2.52293700 -1.92763200
H -0.96334100 -2.46857200 -2.15536900
H -2.55500100 -2.68590600 -2.86837600
H -2.20741700 -3.39662400 -1.29818000
C 2.44806400 -2.97384100 -1.24420300
H 2.40290000 -3.65251600 -0.38629200
H 3.16400800 -3.40065500 -1.94550100
H 1.47363400 -2.97149200 -1.73507600
S -4.14728100 -1.05037800 -0.86991200
S 4.47482800 -1.11934200 -0.68838900
C -1.44137100 -0.64613900 2.09337500
H -0.99511900 0.34365000 2.04756800
H -2.43740300 -0.64528700 1.65705700
H -1.45846800 -1.02491500 3.11311500
C 5.12021700 1.46604300 0.12412700
C 6.35926800 1.07035200 0.62833500
C 4.87414500 2.82402100 -0.08421400
C 7.32998300 2.01418200 0.92262600
H 6.56006900 0.02079100 0.80805600
C 5.84391900 3.76533700 0.21814200
H 3.92985700 3.14047700 -0.50908000
C 7.07394300 3.36340400 0.72191400
H 8.28648100 1.69527400 1.31460300
H 5.64417600 4.81482700 0.04759400
H 7.83235100 4.09948300 0.95240800
C -5.05356000 1.40862600 0.08100000
C -6.12752500 0.82307000 0.75176000
C -5.05022500 2.78985600 -0.12119700
C -7.17363400 1.60373200 1.21704800
H -6.14101200 -0.24719500 0.92202000
C -6.09453600 3.56746700 0.35058400
H -4.24099000 3.24937700 -0.67441800
C -7.15813200 2.97757000 1.02111800
H -8.00106500 1.13833800 1.73578600
H -6.08507400 4.63614500 0.18242800
H -7.97556300 3.58633100 1.38362800
C-7 (gas)
Imaginary frequency: 0
G = -2182.763984 hartree
C -1.19963100 3.06408000 0.42225000
O -0.37915200 3.92789600 0.70828500
H -2.27053700 3.29757900 0.47148000
C -0.80740200 1.73297500 0.03380800
C 0.62624100 1.41249700 0.02409900
C 3.58347400 2.12920200 -1.21792700
H 4.28844300 1.85552800 -0.43794800
H 4.03665600 2.86339300 -1.88081100
H 3.28576600 1.25329000 -1.78948700
C -1.73129500 0.73573000 -0.15998700
C -1.20864500 -0.64681300 -0.50041800
C -3.14488800 0.76847800 -0.07020400
H -3.72224100 1.67642100 0.01294200
C -3.73715600 -0.46142500 -0.09690800
C 1.05230400 0.14015900 0.20012900
C 2.36118300 -0.43939100 0.24024200
C -0.01884000 -0.93136000 0.43032900
H 3.26936300 0.13735400 0.29107200
C 2.38611700 -1.79383500 0.17476500
C -0.85108800 -0.67800800 -1.99884300
H -0.04897100 0.02660000 -2.21699800
H -1.72898000 -0.40101100 -2.58084600
H -0.53337700 -1.67553400 -2.29516000
C -0.39090500 -0.92113600 1.92420600
H -0.83024700 0.03714000 2.20359500
H 0.51060600 -1.07675000 2.51532000
H -1.09801800 -1.71566400 2.15266200
S -2.61885400 -1.78523600 -0.24407600
S 0.80589800 -2.53185000 0.07690200
Te 1.84850900 3.06835000 -0.40297200
C 2.66709900 3.44111300 1.50667700
H 2.92117200 2.48573100 1.95893300
H 3.54977000 4.06423900 1.38408600
H 1.90023500 3.95635700 2.07776800
C -5.16986100 -0.73578800 0.00085200
C -6.03195400 0.21499500 0.55737100
C -5.69819900 -1.94667200 -0.45477000
C -7.38850600 -0.03783300 0.64490600
H -5.63673000 1.14303100 0.94832900
C -7.05783900 -2.19332000 -0.37092300
H -5.04628000 -2.68937300 -0.89734100
C -7.90501500 -1.24055600 0.17772100
H -8.04540300 0.70051300 1.08451300
H -7.45683600 -3.13026100 -0.73520700
H -8.96690100 -1.43590600 0.24666700
C 3.57745700 -2.64426400 0.17311300
C 4.78319300 -2.17493400 0.70267500
C 3.52807400 -3.93384700 -0.35948000
C 5.91228300 -2.97369400 0.68793700
H 4.82852900 -1.19388400 1.15766900
C 4.66175700 -4.72940500 -0.37801300
H 2.60313600 -4.31169200 -0.77817300
C 5.85529200 -4.25134500 0.14386000
H 6.83748200 -2.60528500 1.11039500
H 4.61277000 -5.72426700 -0.79952700
H 6.73910900 -4.87517400 0.13429700
