# Supplementary material for: Selection of isomerization pathways of multistep photoswitches by chalcogen bonding
Source: Nat Commun. 2023 Nov 6;14:7139. doi: 10.1038/s41467-023-43013-8 (PMC10628202; doi:10.1038/s41467-023-43013-8)
Supplement: Supplementary file 5 — Supplementary Data 2 [file 41467_2023_43013_MOESM5_ESM.cif]

 
data_E-2
 
_audit_creation_method            'SHELXL-2018/3'
_shelx_SHELXL_version_number      '2018/3'
_chemical_name_systematic         ?
_chemical_name_common             ?
_chemical_melting_point           ?
_chemical_formula_moiety          ?
_chemical_formula_sum
 'C16 H18 O S2 Se' 
_chemical_formula_weight          369.38

loop_
 _atom_type_symbol
 _atom_type_description
 _atom_type_scat_dispersion_real
 _atom_type_scat_dispersion_imag
 _atom_type_scat_source
 'C'  'C'   0.0137   0.0067
 'International Tables Vol C Tables 4.2.6.8 and 6.1.1.4'
 'H'  'H'   0.0000   0.0000
 'International Tables Vol C Tables 4.2.6.8 and 6.1.1.4'
 'O'  'O'   0.0389   0.0241
 'International Tables Vol C Tables 4.2.6.8 and 6.1.1.4'
 'S'  'S'   0.2925   0.4295
 'International Tables Vol C Tables 4.2.6.8 and 6.1.1.4'
 'Se'  'Se'  -1.0833   0.8881
 'International Tables Vol C Tables 4.2.6.8 and 6.1.1.4'
 
_space_group_crystal_system       triclinic
_space_group_IT_number            2
_space_group_name_H-M_alt         'P -1'
_space_group_name_Hall            '-P 1'
 
_shelx_space_group_comment
;
The symmetry employed for this shelxl refinement is uniquely defined
by the following loop, which should always be used as a source of
symmetry information in preference to the above space-group names.
They are only intended as comments.
;
 
loop_
 _space_group_symop_operation_xyz
 'x, y, z'
 '-x, -y, -z'
 
_cell_length_a                    8.8694(4)
_cell_length_b                    8.8746(4)
_cell_length_c                    22.4929(9)
_cell_angle_alpha                 78.720(4)
_cell_angle_beta                  78.705(4)
_cell_angle_gamma                 82.200(4)
_cell_volume                      1693.89(13)
_cell_formula_units_Z             4
_cell_measurement_temperature     100(2)
_cell_measurement_reflns_used    13424
_cell_measurement_theta_min       3.5250
_cell_measurement_theta_max       60.1470
 
_exptl_crystal_description        needle
_exptl_crystal_colour             yellow
_exptl_crystal_density_meas       ?
_exptl_crystal_density_method     ?
_exptl_crystal_density_diffrn     1.448          
_exptl_crystal_F_000              752
_exptl_transmission_factor_min    ?
_exptl_transmission_factor_max    ?
_exptl_crystal_size_max           ?
_exptl_crystal_size_mid           ?
_exptl_crystal_size_min           ?
_exptl_absorpt_coefficient_mu     3.466
_shelx_estimated_absorpt_T_min    ?
_shelx_estimated_absorpt_T_max    ?
_exptl_absorpt_correction_type    multi-scan
_exptl_absorpt_correction_T_min   0.76410
_exptl_absorpt_correction_T_max   1.00000
_exptl_absorpt_process_details    ?
_exptl_absorpt_special_details    ?
_diffrn_ambient_temperature       100(2)
_diffrn_radiation_wavelength      1.3405
_diffrn_radiation_type            GaK\a
_diffrn_source                    'micro-focus metaljet'
_diffrn_measurement_device_type   'ROD, Synergy Custom system, HyPix'
_diffrn_measurement_method        ?
_diffrn_detector_area_resol_mean  10.0000
_diffrn_reflns_number             19675
_diffrn_reflns_av_unetI/netI      0.0498
_diffrn_reflns_av_R_equivalents   0.0504
_diffrn_reflns_limit_h_min        -11
_diffrn_reflns_limit_h_max        11
_diffrn_reflns_limit_k_min        -10
_diffrn_reflns_limit_k_max        11
_diffrn_reflns_limit_l_min        -24
_diffrn_reflns_limit_l_max        28
_diffrn_reflns_theta_min          1.768
_diffrn_reflns_theta_max          60.531
_diffrn_reflns_theta_full         53.543
_diffrn_measured_fraction_theta_max   0.950
_diffrn_measured_fraction_theta_full  0.995
_diffrn_reflns_Laue_measured_fraction_max    0.950
_diffrn_reflns_Laue_measured_fraction_full   0.995
_diffrn_reflns_point_group_measured_fraction_max   0.950
_diffrn_reflns_point_group_measured_fraction_full  0.995
_reflns_number_total              7392
_reflns_number_gt                 6706
_reflns_threshold_expression      'I > 2\s(I)'
_reflns_Friedel_coverage          0.000
_reflns_Friedel_fraction_max      .
_reflns_Friedel_fraction_full     .
 
_reflns_special_details
;
 Reflections were merged by SHELXL according to the crystal
 class for the calculation of statistics and refinement.
 
 _reflns_Friedel_fraction is defined as the number of unique
 Friedel pairs measured divided by the number that would be
 possible theoretically, ignoring centric projections and
 systematic absences.
;
 
_computing_data_collection     'CrysAlisPro 1.171.41.93a (Rigaku OD, 2020)'
_computing_cell_refinement     'CrysAlisPro 1.171.41.93a (Rigaku OD, 2020)'
_computing_data_reduction      'CrysAlisPro 1.171.41.93a (Rigaku OD, 2020)'
_computing_structure_solution     'SHELXT 2018/2 (Sheldrick, 2018)'
_computing_structure_refinement 'SHELXL-2018/3 (Sheldrick, 2018)'
_computing_molecular_graphics     ?
_computing_publication_material   ?
_refine_special_details           ?
_refine_ls_structure_factor_coef  Fsqd
_refine_ls_matrix_type            full
_refine_ls_weighting_scheme       calc
_refine_ls_weighting_details
'w=1/[\s^2^(Fo^2^)+(0.0342P)^2^+26.9861P] where P=(Fo^2^+2Fc^2^)/3'
_atom_sites_solution_primary      ?
_atom_sites_solution_secondary    ?
_atom_sites_solution_hydrogens    geom
_refine_ls_hydrogen_treatment     constr
_refine_ls_extinction_method      none
_refine_ls_extinction_coef        .
_refine_ls_number_reflns          7392
_refine_ls_number_parameters      371
_refine_ls_number_restraints      14
_refine_ls_R_factor_all           0.1103
_refine_ls_R_factor_gt            0.1017
_refine_ls_wR_factor_ref          0.2405
_refine_ls_wR_factor_gt           0.2364
_refine_ls_goodness_of_fit_ref    1.164
_refine_ls_restrained_S_all       1.169
_refine_ls_shift/su_max           0.001
_refine_ls_shift/su_mean          0.000
 
loop_
 _atom_site_label
 _atom_site_type_symbol
 _atom_site_fract_x
 _atom_site_fract_y
 _atom_site_fract_z
 _atom_site_U_iso_or_equiv
 _atom_site_adp_type
 _atom_site_occupancy
 _atom_site_site_symmetry_order  
 _atom_site_calc_flag
 _atom_site_refinement_flags_posn
 _atom_site_refinement_flags_adp
 _atom_site_refinement_flags_occupancy
 _atom_site_disorder_assembly
 _atom_site_disorder_group
Se01 Se 0.26093(12) 0.97351(10) 0.97832(4) 0.0372(3) Uani 1 1 d . . . . .
Se02 Se 0.02710(10) 0.23916(12) 0.52134(4) 0.0374(3) Uani 1 1 d . . . . .
S003 S 0.2609(2) 0.8355(2) 0.79666(9) 0.0306(4) Uani 1 1 d . . . . .
S004 S 0.1668(3) 0.2323(2) 0.70321(9) 0.0327(4) Uani 1 1 d . . . . .
S005 S 0.3437(3) 0.2592(2) 0.30474(9) 0.0338(4) Uani 1 1 d . . . . .
S006 S 0.2349(2) 0.6544(3) 1.19497(9) 0.0362(5) Uani 1 1 d . . . . .
O007 O 0.5955(7) 0.3081(7) 0.5254(3) 0.0350(13) Uani 1 1 d . U . . .
O008 O 0.1937(7) 0.4050(7) 0.9735(3) 0.0350(13) Uani 1 1 d . U . . .
C00B C 0.2153(9) 0.7203(9) 0.9110(4) 0.0289(16) Uani 1 1 d . . . . .
C00C C 0.2810(9) 0.2834(9) 0.5890(4) 0.0292(16) Uani 1 1 d . . . . .
C00D C 0.2340(9) 0.6618(9) 0.9756(4) 0.0279(16) Uani 1 1 d . . . . .
C00E C 0.2876(9) 0.2184(9) 0.4227(4) 0.0272(15) Uani 1 1 d . . . . .
C00F C 0.0676(10) 0.7410(9) 0.8910(4) 0.0318(17) Uani 1 1 d . . . . .
H00F H -0.025119 0.712871 0.917669 0.038 Uiso 1 1 calc R U . . .
C00G C 0.2803(9) 0.7121(9) 1.0771(4) 0.0294(16) Uani 1 1 d . . . . .
C00H C 0.4304(9) 0.6874(9) 1.0954(4) 0.0302(16) Uani 1 1 d . . . . .
H00H H 0.524570 0.694031 1.066792 0.036 Uiso 1 1 calc R U . . .
C00I C 0.3377(9) 0.2653(9) 0.5233(4) 0.0288(16) Uani 1 1 d . . . . .
C00J C 0.2585(9) 0.7598(9) 1.0120(4) 0.0310(17) Uani 1 1 d . . . . .
C00K C 0.1632(9) 0.6989(10) 1.1266(4) 0.0334(18) Uani 1 1 d . . . . .
C00L C 0.0733(10) 0.8044(9) 0.8305(4) 0.0315(17) Uani 1 1 d . . . . .
C00M C 0.4995(9) 0.7605(11) 0.8654(4) 0.0350(18) Uani 1 1 d . . . . .
H00A H 0.556955 0.680975 0.842666 0.052 Uiso 1 1 calc R U . . .
H00B H 0.517018 0.736085 0.908098 0.052 Uiso 1 1 calc R U . . .
H00C H 0.535217 0.861255 0.846063 0.052 Uiso 1 1 calc R U . . .
C00N C 0.3004(10) 0.3347(9) 0.3720(4) 0.0302(16) Uani 1 1 d . . . . .
C00O C -0.0514(10) 0.2191(11) 0.4482(4) 0.0380(19) Uani 1 1 d . . . . .
H00I H -0.017025 0.301190 0.414199 0.057 Uiso 1 1 calc R U . . .
H00J H -0.164649 0.227768 0.457112 0.057 Uiso 1 1 calc R U . . .
H00K H -0.012054 0.118274 0.436693 0.057 Uiso 1 1 calc R U . . .
C00P C 0.2415(9) 0.2415(9) 0.4872(4) 0.0287(16) Uani 1 1 d . . . . .
C00Q C 0.2834(11) 1.0529(9) 1.0517(4) 0.0374(19) Uani 1 1 d . . . . .
H00D H 0.279843 1.165756 1.042120 0.056 Uiso 1 1 calc R U . . .
H00E H 0.382547 1.009484 1.064000 0.056 Uiso 1 1 calc R U . . .
H00G H 0.198932 1.022912 1.085433 0.056 Uiso 1 1 calc R U . . .
C00R C 0.3454(9) 0.0703(9) 0.3435(4) 0.0286(16) Uani 1 1 d . . . . .
C00S C 0.2462(12) -0.0017(9) 0.6320(4) 0.0360(19) Uani 1 1 d . . . . .
H00L H 0.309953 -0.061586 0.661216 0.054 Uiso 1 1 calc R U . . .
H00M H 0.292571 -0.018262 0.590231 0.054 Uiso 1 1 calc R U . . .
H00N H 0.142013 -0.035196 0.642568 0.054 Uiso 1 1 calc R U . . .
C00T C 0.3315(9) 0.7651(9) 0.8645(3) 0.0279(15) Uani 1 1 d . . . . .
C00U C 0.4240(9) 0.6540(9) 1.1570(4) 0.0282(16) Uani 1 1 d . . . . .
C00V C 0.2375(10) 0.1642(9) 0.6351(4) 0.0308(16) Uani 1 1 d . . . . .
C00W C 0.3124(9) 0.0674(9) 0.4057(4) 0.0309(16) Uani 1 1 d . . . . .
H00W H 0.306435 -0.025554 0.434976 0.037 Uiso 1 1 calc R U . . .
C00X C 0.2577(10) 0.4272(9) 0.6091(4) 0.0316(17) Uani 1 1 d . . . . .
H00X H 0.282384 0.520913 0.582397 0.038 Uiso 1 1 calc R U . . .
C00Y C 0.1976(10) 0.4201(10) 0.6693(4) 0.0352(18) Uani 1 1 d . . . . .
C00Z C 0.2784(13) 0.5073(10) 0.3713(4) 0.043(2) Uani 1 1 d . . . . .
H00O H 0.373736 0.552475 0.350349 0.065 Uiso 1 1 calc R U . . .
H00P H 0.253659 0.526945 0.413706 0.065 Uiso 1 1 calc R U . . .
H00Q H 0.193553 0.553989 0.349465 0.065 Uiso 1 1 calc R U . . .
C010 C 0.1496(11) 0.5487(10) 0.7060(4) 0.0381(19) Uani 1 1 d . . . . .
H01J H 0.037751 0.576047 0.709788 0.057 Uiso 1 1 calc R U . . .
H01K H 0.203341 0.639102 0.685032 0.057 Uiso 1 1 calc R U . . .
H01L H 0.176592 0.514815 0.747104 0.057 Uiso 1 1 calc R U . . .
C011 C -0.0570(11) 0.8501(11) 0.7960(4) 0.042(2) Uani 1 1 d . . . . .
H01A H -0.080647 0.962638 0.790043 0.063 Uiso 1 1 calc R U . . .
H01B H -0.148129 0.800949 0.819415 0.063 Uiso 1 1 calc R U . . .
H01C H -0.028197 0.817098 0.755862 0.063 Uiso 1 1 calc R U . . .
C012 C 0.5565(11) 0.6179(13) 1.1925(5) 0.047(2) Uani 1 1 d . . . . .
H01D H 0.559833 0.703618 1.213639 0.071 Uiso 1 1 calc R U . . .
H01E H 0.653890 0.603386 1.163902 0.071 Uiso 1 1 calc R U . . .
H01F H 0.541606 0.523172 1.222817 0.071 Uiso 1 1 calc R U . . .
C013 C 0.3784(13) -0.0633(10) 0.3096(5) 0.045(2) Uani 1 1 d . . . . .
H01M H 0.288711 -0.071269 0.291394 0.067 Uiso 1 1 calc R U . . .
H01N H 0.399417 -0.158782 0.338349 0.067 Uiso 1 1 calc R U . . .
H01O H 0.468688 -0.047282 0.276968 0.067 Uiso 1 1 calc R U . . .
C014 C -0.0092(10) 0.7210(14) 1.1266(4) 0.047(2) Uani 1 1 d . . . . .
H01G H -0.044081 0.623384 1.123192 0.070 Uiso 1 1 calc R U . . .
H01H H -0.031465 0.800250 1.091617 0.070 Uiso 1 1 calc R U . . .
H01I H -0.063540 0.753657 1.165054 0.070 Uiso 1 1 calc R U . . .
C1 C 0.4968(9) 0.2763(8) 0.4930(4) 0.0294(16) Uani 1 1 d . U . . .
H1 H 0.529551 0.261274 0.451579 0.035 Uiso 1 1 calc R U . . .
C2 C 0.2244(8) 0.5041(9) 1.0066(4) 0.0310(17) Uani 1 1 d . U . . .
H2 H 0.239062 0.472065 1.048086 0.037 Uiso 1 1 calc R U . . .
 
loop_
 _atom_site_aniso_label
 _atom_site_aniso_U_11
 _atom_site_aniso_U_22
 _atom_site_aniso_U_33
 _atom_site_aniso_U_23
 _atom_site_aniso_U_13
 _atom_site_aniso_U_12
Se01 0.0495(6) 0.0261(5) 0.0343(5) 0.0004(4) -0.0089(4) -0.0042(4)
Se02 0.0284(5) 0.0459(6) 0.0357(5) -0.0052(4) -0.0019(4) -0.0044(4)
S003 0.0319(10) 0.0350(10) 0.0237(9) -0.0021(7) -0.0052(7) -0.0030(8)
S004 0.0452(11) 0.0260(9) 0.0248(9) -0.0034(7) -0.0030(8) -0.0024(8)
S005 0.0477(12) 0.0282(10) 0.0239(9) -0.0041(7) -0.0042(8) -0.0013(8)
S006 0.0311(10) 0.0506(13) 0.0248(9) -0.0008(8) -0.0073(8) -0.0009(9)
O007 0.031(3) 0.037(3) 0.037(3) -0.003(3) -0.009(2) -0.005(2)
O008 0.037(3) 0.030(3) 0.037(3) -0.005(2) -0.007(2) -0.004(2)
C00B 0.030(4) 0.023(4) 0.033(4) -0.002(3) -0.007(3) -0.002(3)
C00C 0.030(4) 0.027(4) 0.031(4) -0.003(3) -0.008(3) -0.001(3)
C00D 0.026(4) 0.028(4) 0.026(4) -0.001(3) -0.002(3) -0.001(3)
C00E 0.029(4) 0.023(4) 0.027(4) -0.003(3) -0.001(3) -0.001(3)
C00F 0.030(4) 0.029(4) 0.035(4) -0.004(3) -0.006(3) 0.001(3)
C00G 0.028(4) 0.028(4) 0.032(4) -0.004(3) -0.008(3) 0.001(3)
C00H 0.028(4) 0.027(4) 0.032(4) -0.003(3) -0.002(3) 0.001(3)
C00I 0.032(4) 0.023(4) 0.027(4) 0.001(3) -0.002(3) 0.000(3)
C00J 0.025(4) 0.027(4) 0.036(4) 0.000(3) -0.001(3) 0.000(3)
C00K 0.026(4) 0.043(5) 0.028(4) 0.001(3) -0.006(3) 0.000(3)
C00L 0.036(4) 0.026(4) 0.033(4) -0.008(3) -0.006(3) -0.002(3)
C00M 0.024(4) 0.054(5) 0.027(4) -0.007(4) -0.001(3) -0.013(4)
C00N 0.042(4) 0.019(4) 0.027(4) -0.002(3) -0.004(3) -0.002(3)
C00O 0.025(4) 0.043(5) 0.049(5) -0.008(4) -0.013(4) -0.004(3)
C00P 0.029(4) 0.023(4) 0.030(4) 0.001(3) -0.004(3) 0.000(3)
C00Q 0.053(5) 0.020(4) 0.044(5) -0.013(3) -0.013(4) -0.003(3)
C00R 0.031(4) 0.019(3) 0.035(4) -0.008(3) -0.006(3) 0.002(3)
C00S 0.058(6) 0.026(4) 0.022(4) 0.003(3) -0.005(4) -0.010(4)
C00T 0.032(4) 0.028(4) 0.024(4) -0.006(3) -0.008(3) -0.001(3)
C00U 0.024(4) 0.029(4) 0.031(4) -0.002(3) -0.010(3) 0.004(3)
C00V 0.034(4) 0.030(4) 0.026(4) -0.003(3) -0.001(3) -0.002(3)
C00W 0.034(4) 0.025(4) 0.033(4) -0.001(3) -0.007(3) -0.003(3)
C00X 0.036(4) 0.025(4) 0.033(4) -0.004(3) -0.008(3) 0.001(3)
C00Y 0.034(4) 0.035(4) 0.032(4) 0.001(3) -0.008(3) 0.005(3)
C00Z 0.071(7) 0.024(4) 0.034(5) -0.007(3) -0.006(4) 0.000(4)
C010 0.051(5) 0.028(4) 0.035(5) -0.012(3) -0.006(4) 0.001(4)
C011 0.039(5) 0.045(5) 0.042(5) -0.006(4) -0.016(4) 0.006(4)
C012 0.033(5) 0.057(6) 0.049(6) 0.000(5) -0.016(4) 0.001(4)
C013 0.058(6) 0.029(4) 0.047(5) -0.013(4) -0.005(4) 0.000(4)
C014 0.028(4) 0.083(8) 0.026(4) -0.004(4) -0.007(3) 0.001(4)
C1 0.027(3) 0.010(3) 0.038(3) 0.010(2) 0.010(3) 0.000(2)
C2 0.017(3) 0.023(3) 0.041(3) 0.013(3) 0.007(3) 0.000(2)
 
_geom_special_details
;
 All esds (except the esd in the dihedral angle between two l.s. planes)
 are estimated using the full covariance matrix.  The cell esds are taken
 into account individually in the estimation of esds in distances, angles
 and torsion angles; correlations between esds in cell parameters are only
 used when they are defined by crystal symmetry.  An approximate (isotropic)
 treatment of cell esds is used for estimating esds involving l.s. planes.
;
 
loop_
 _geom_bond_atom_site_label_1
 _geom_bond_atom_site_label_2
 _geom_bond_distance
 _geom_bond_site_symmetry_2
 _geom_bond_publ_flag
Se01 C00J 1.901(8) . ?
Se01 C00Q 1.970(8) . ?
Se02 C00P 1.907(8) . ?
Se02 C00O 1.954(9) . ?
S003 C00L 1.724(9) . ?
S003 C00T 1.735(8) . ?
S004 C00Y 1.726(9) . ?
S004 C00V 1.728(8) . ?
S005 C00N 1.728(8) . ?
S005 C00R 1.731(8) . ?
S006 C00U 1.727(8) . ?
S006 C00K 1.732(8) . ?
O007 C1 1.333(11) . ?
O008 C2 1.343(11) . ?
C00B C00T 1.357(11) . ?
C00B C00F 1.444(11) . ?
C00B C00D 1.478(11) . ?
C00C C00V 1.366(11) . ?
C00C C00X 1.411(11) . ?
C00C C00I 1.498(11) . ?
C00D C00J 1.368(12) . ?
C00D C2 1.441(10) . ?
C00E C00N 1.378(10) . ?
C00E C00W 1.441(11) . ?
C00E C00P 1.475(11) . ?
C00F C00L 1.362(12) . ?
C00F H00F 0.9500 . ?
C00G C00K 1.365(11) . ?
C00G C00H 1.446(11) . ?
C00G C00J 1.485(11) . ?
C00H C00U 1.351(11) . ?
C00H H00H 0.9500 . ?
C00I C00P 1.350(12) . ?
C00I C1 1.449(10) . ?
C00K C014 1.515(12) . ?
C00L C011 1.483(12) . ?
C00M C00T 1.489(11) . ?
C00M H00A 0.9800 . ?
C00M H00B 0.9800 . ?
C00M H00C 0.9800 . ?
C00N C00Z 1.515(11) . ?
C00O H00I 0.9800 . ?
C00O H00J 0.9800 . ?
C00O H00K 0.9800 . ?
C00Q H00D 0.9800 . ?
C00Q H00E 0.9800 . ?
C00Q H00G 0.9800 . ?
C00R C00W 1.369(11) . ?
C00R C013 1.497(11) . ?
C00S C00V 1.478(11) . ?
C00S H00L 0.9800 . ?
C00S H00M 0.9800 . ?
C00S H00N 0.9800 . ?
C00U C012 1.511(11) . ?
C00W H00W 0.9500 . ?
C00X C00Y 1.348(12) . ?
C00X H00X 0.9500 . ?
C00Y C010 1.505(12) . ?
C00Z H00O 0.9800 . ?
C00Z H00P 0.9800 . ?
C00Z H00Q 0.9800 . ?
C010 H01J 0.9800 . ?
C010 H01K 0.9800 . ?
C010 H01L 0.9800 . ?
C011 H01A 0.9800 . ?
C011 H01B 0.9800 . ?
C011 H01C 0.9800 . ?
C012 H01D 0.9800 . ?
C012 H01E 0.9800 . ?
C012 H01F 0.9800 . ?
C013 H01M 0.9800 . ?
C013 H01N 0.9800 . ?
C013 H01O 0.9800 . ?
C014 H01G 0.9800 . ?
C014 H01H 0.9800 . ?
C014 H01I 0.9800 . ?
C1 H1 0.9500 . ?
C2 H2 0.9500 . ?
 
loop_
 _geom_angle_atom_site_label_1
 _geom_angle_atom_site_label_2
 _geom_angle_atom_site_label_3
 _geom_angle
 _geom_angle_site_symmetry_1
 _geom_angle_site_symmetry_3
 _geom_angle_publ_flag
C00J Se01 C00Q 99.7(4) . . ?
C00P Se02 C00O 99.2(4) . . ?
C00L S003 C00T 93.3(4) . . ?
C00Y S004 C00V 92.6(4) . . ?
C00N S005 C00R 93.2(4) . . ?
C00U S006 C00K 92.5(4) . . ?
C00T C00B C00F 112.4(7) . . ?
C00T C00B C00D 124.7(7) . . ?
C00F C00B C00D 122.9(7) . . ?
C00V C00C C00X 112.9(7) . . ?
C00V C00C C00I 123.6(7) . . ?
C00X C00C C00I 123.3(7) . . ?
C00J C00D C2 114.1(7) . . ?
C00J C00D C00B 120.6(7) . . ?
C2 C00D C00B 125.2(8) . . ?
C00N C00E C00W 112.2(7) . . ?
C00N C00E C00P 125.2(7) . . ?
C00W C00E C00P 122.5(7) . . ?
C00L C00F C00B 114.0(8) . . ?
C00L C00F H00F 123.0 . . ?
C00B C00F H00F 123.0 . . ?
C00K C00G C00H 112.0(7) . . ?
C00K C00G C00J 124.8(7) . . ?
C00H C00G C00J 123.0(7) . . ?
C00U C00H C00G 113.6(7) . . ?
C00U C00H H00H 123.2 . . ?
C00G C00H H00H 123.2 . . ?
C00P C00I C1 114.8(7) . . ?
C00P C00I C00C 121.7(7) . . ?
C1 C00I C00C 123.4(8) . . ?
C00D C00J C00G 124.7(7) . . ?
C00D C00J Se01 118.5(6) . . ?
C00G C00J Se01 116.8(6) . . ?
C00G C00K C014 127.9(8) . . ?
C00G C00K S006 111.1(6) . . ?
C014 C00K S006 121.0(6) . . ?
C00F C00L C011 128.1(8) . . ?
C00F C00L S003 109.8(6) . . ?
C011 C00L S003 122.0(7) . . ?
C00T C00M H00A 109.5 . . ?
C00T C00M H00B 109.5 . . ?
H00A C00M H00B 109.5 . . ?
C00T C00M H00C 109.5 . . ?
H00A C00M H00C 109.5 . . ?
H00B C00M H00C 109.5 . . ?
C00E C00N C00Z 127.5(7) . . ?
C00E C00N S005 110.8(6) . . ?
C00Z C00N S005 121.7(6) . . ?
Se02 C00O H00I 109.5 . . ?
Se02 C00O H00J 109.5 . . ?
H00I C00O H00J 109.5 . . ?
Se02 C00O H00K 109.5 . . ?
H00I C00O H00K 109.5 . . ?
H00J C00O H00K 109.5 . . ?
C00I C00P C00E 125.4(7) . . ?
C00I C00P Se02 117.9(6) . . ?
C00E C00P Se02 116.6(6) . . ?
Se01 C00Q H00D 109.5 . . ?
Se01 C00Q H00E 109.5 . . ?
H00D C00Q H00E 109.5 . . ?
Se01 C00Q H00G 109.5 . . ?
H00D C00Q H00G 109.5 . . ?
H00E C00Q H00G 109.5 . . ?
C00W C00R C013 128.3(8) . . ?
C00W C00R S005 110.1(6) . . ?
C013 C00R S005 121.5(6) . . ?
C00V C00S H00L 109.5 . . ?
C00V C00S H00M 109.5 . . ?
H00L C00S H00M 109.5 . . ?
C00V C00S H00N 109.5 . . ?
H00L C00S H00N 109.5 . . ?
H00M C00S H00N 109.5 . . ?
C00B C00T C00M 129.4(7) . . ?
C00B C00T S003 110.6(6) . . ?
C00M C00T S003 120.0(6) . . ?
C00H C00U C012 128.3(8) . . ?
C00H C00U S006 110.9(6) . . ?
C012 C00U S006 120.8(6) . . ?
C00C C00V C00S 128.5(7) . . ?
C00C C00V S004 110.1(6) . . ?
C00S C00V S004 121.4(6) . . ?
C00R C00W C00E 113.8(7) . . ?
C00R C00W H00W 123.1 . . ?
C00E C00W H00W 123.1 . . ?
C00Y C00X C00C 114.2(8) . . ?
C00Y C00X H00X 122.9 . . ?
C00C C00X H00X 122.9 . . ?
C00X C00Y C010 129.4(8) . . ?
C00X C00Y S004 110.2(7) . . ?
C010 C00Y S004 120.3(6) . . ?
C00N C00Z H00O 109.5 . . ?
C00N C00Z H00P 109.5 . . ?
H00O C00Z H00P 109.5 . . ?
C00N C00Z H00Q 109.5 . . ?
H00O C00Z H00Q 109.5 . . ?
H00P C00Z H00Q 109.5 . . ?
C00Y C010 H01J 109.5 . . ?
C00Y C010 H01K 109.5 . . ?
H01J C010 H01K 109.5 . . ?
C00Y C010 H01L 109.5 . . ?
H01J C010 H01L 109.5 . . ?
H01K C010 H01L 109.5 . . ?
C00L C011 H01A 109.5 . . ?
C00L C011 H01B 109.5 . . ?
H01A C011 H01B 109.5 . . ?
C00L C011 H01C 109.5 . . ?
H01A C011 H01C 109.5 . . ?
H01B C011 H01C 109.5 . . ?
C00U C012 H01D 109.5 . . ?
C00U C012 H01E 109.5 . . ?
H01D C012 H01E 109.5 . . ?
C00U C012 H01F 109.5 . . ?
H01D C012 H01F 109.5 . . ?
H01E C012 H01F 109.5 . . ?
C00R C013 H01M 109.5 . . ?
C00R C013 H01N 109.5 . . ?
H01M C013 H01N 109.5 . . ?
C00R C013 H01O 109.5 . . ?
H01M C013 H01O 109.5 . . ?
H01N C013 H01O 109.5 . . ?
C00K C014 H01G 109.5 . . ?
C00K C014 H01H 109.5 . . ?
H01G C014 H01H 109.5 . . ?
C00K C014 H01I 109.5 . . ?
H01G C014 H01I 109.5 . . ?
H01H C014 H01I 109.5 . . ?
O007 C1 C00I 117.5(7) . . ?
O007 C1 H1 121.2 . . ?
C00I C1 H1 121.2 . . ?
O008 C2 C00D 116.2(7) . . ?
O008 C2 H2 121.9 . . ?
C00D C2 H2 121.9 . . ?
 
loop_
 _geom_torsion_atom_site_label_1
 _geom_torsion_atom_site_label_2
 _geom_torsion_atom_site_label_3
 _geom_torsion_atom_site_label_4
 _geom_torsion
 _geom_torsion_site_symmetry_1
 _geom_torsion_site_symmetry_2
 _geom_torsion_site_symmetry_3
 _geom_torsion_site_symmetry_4
 _geom_torsion_publ_flag
C00T C00B C00D C00J 72.7(11) . . . . ?
C00F C00B C00D C00J -105.1(9) . . . . ?
C00T C00B C00D C2 -109.2(10) . . . . ?
C00F C00B C00D C2 73.0(11) . . . . ?
C00T C00B C00F C00L -1.6(10) . . . . ?
C00D C00B C00F C00L 176.4(7) . . . . ?
C00K C00G C00H C00U 1.1(11) . . . . ?
C00J C00G C00H C00U 176.0(7) . . . . ?
C00V C00C C00I C00P 72.4(11) . . . . ?
C00X C00C C00I C00P -103.5(10) . . . . ?
C00V C00C C00I C1 -109.5(9) . . . . ?
C00X C00C C00I C1 74.7(10) . . . . ?
C2 C00D C00J C00G 2.3(11) . . . . ?
C00B C00D C00J C00G -179.3(7) . . . . ?
C2 C00D C00J Se01 -176.2(5) . . . . ?
C00B C00D C00J Se01 2.1(10) . . . . ?
C00K C00G C00J C00D -85.6(11) . . . . ?
C00H C00G C00J C00D 100.1(10) . . . . ?
C00K C00G C00J Se01 93.0(9) . . . . ?
C00H C00G C00J Se01 -81.3(9) . . . . ?
C00H C00G C00K C014 178.1(9) . . . . ?
C00J C00G C00K C014 3.3(15) . . . . ?
C00H C00G C00K S006 -0.8(10) . . . . ?
C00J C00G C00K S006 -175.6(7) . . . . ?
C00U S006 C00K C00G 0.2(7) . . . . ?
C00U S006 C00K C014 -178.7(8) . . . . ?
C00B C00F C00L C011 -175.8(8) . . . . ?
C00B C00F C00L S003 1.4(9) . . . . ?
C00T S003 C00L C00F -0.7(7) . . . . ?
C00T S003 C00L C011 176.7(7) . . . . ?
C00W C00E C00N C00Z 178.4(9) . . . . ?
C00P C00E C00N C00Z 3.3(15) . . . . ?
C00W C00E C00N S005 -0.5(9) . . . . ?
C00P C00E C00N S005 -175.6(6) . . . . ?
C00R S005 C00N C00E 0.0(7) . . . . ?
C00R S005 C00N C00Z -179.0(8) . . . . ?
C1 C00I C00P C00E 3.4(11) . . . . ?
C00C C00I C00P C00E -178.3(7) . . . . ?
C1 C00I C00P Se02 -175.9(5) . . . . ?
C00C C00I C00P Se02 2.4(10) . . . . ?
C00N C00E C00P C00I -86.4(11) . . . . ?
C00W C00E C00P C00I 98.9(10) . . . . ?
C00N C00E C00P Se02 93.0(9) . . . . ?
C00W C00E C00P Se02 -81.7(9) . . . . ?
C00N S005 C00R C00W 0.5(7) . . . . ?
C00N S005 C00R C013 -179.9(8) . . . . ?
C00F C00B C00T C00M -178.9(8) . . . . ?
C00D C00B C00T C00M 3.1(14) . . . . ?
C00F C00B C00T S003 1.0(9) . . . . ?
C00D C00B C00T S003 -177.0(6) . . . . ?
C00L S003 C00T C00B -0.2(6) . . . . ?
C00L S003 C00T C00M 179.7(7) . . . . ?
C00G C00H C00U C012 178.4(9) . . . . ?
C00G C00H C00U S006 -0.9(9) . . . . ?
C00K S006 C00U C00H 0.4(7) . . . . ?
C00K S006 C00U C012 -178.9(8) . . . . ?
C00X C00C C00V C00S -179.1(9) . . . . ?
C00I C00C C00V C00S 4.6(14) . . . . ?
C00X C00C C00V S004 0.3(9) . . . . ?
C00I C00C C00V S004 -176.0(6) . . . . ?
C00Y S004 C00V C00C -0.4(7) . . . . ?
C00Y S004 C00V C00S 179.1(8) . . . . ?
C013 C00R C00W C00E 179.6(9) . . . . ?
S005 C00R C00W C00E -0.9(9) . . . . ?
C00N C00E C00W C00R 0.9(11) . . . . ?
C00P C00E C00W C00R 176.2(7) . . . . ?
C00V C00C C00X C00Y 0.0(11) . . . . ?
C00I C00C C00X C00Y 176.3(8) . . . . ?
C00C C00X C00Y C010 -176.5(9) . . . . ?
C00C C00X C00Y S004 -0.3(10) . . . . ?
C00V S004 C00Y C00X 0.4(7) . . . . ?
C00V S004 C00Y C010 177.0(7) . . . . ?
C00P C00I C1 O007 176.4(7) . . . . ?
C00C C00I C1 O007 -1.8(10) . . . . ?
C00J C00D C2 O008 177.2(7) . . . . ?
C00B C00D C2 O008 -1.1(11) . . . . ?
 
_refine_diff_density_max    2.301
_refine_diff_density_min   -1.620
_refine_diff_density_rms    0.180

_shelx_res_file
;
TITL jsp-e-se-ch3-2_auto_a.res in P-1
    jsp-e-se-ch3-2_auto.res
    created by SHELXL-2018/3 at 22:56:16 on 31-Jan-2023
REM Old TITL jsp-e-se-ch3-2_auto_a.res in P-1
REM SHELXT solution in P-1: R1 0.151, Rweak 0.035, Alpha 0.072
REM <I/s> 0.000 for 0 systematic absences, Orientation as input
REM Formula found by SHELXT: C32 O2 S4 Se2
CELL 1.3405 8.8694 8.8746 22.4929 78.72 78.705 82.2
ZERR 4 0.0004 0.0004 0.0009 0.004 0.004 0.004
LATT 1
SFAC C H O S Se
DISP C 0.0137 0.0067 57.1
DISP H 0 0 0.6
DISP O 0.0389 0.0241 193.4
DISP S 0.2925 0.4295 3294.4
DISP Se -1.0833 0.8881 6972.5
UNIT 64 72 4 8 4
ISOR 0.005 0.01 C1
ISOR 0.005 0.01 C2
DELU 0.02 0.01 C1 O007
DELU 0.02 0.01 C2 O008

L.S. 4
PLAN  14
TEMP -173
CONF
BOND
list 4
MORE -1
BOND $H
fmap 2
acta
OMIT -1 8 18
OMIT 1 11 11
OMIT 1 11 12
OMIT 2 11 13
OMIT -1 8 17
OMIT 1 10 18
OMIT 1 10 17
OMIT 1 10 16
OMIT 1 11 7
OMIT 0 10 5
OMIT 0 9 20
OMIT 1 10 15
OMIT 0 8 22
OMIT 1 11 6
OMIT 1 9 21
OMIT 3 2 14
OMIT 2 -1 4
OMIT 0 10 17
OMIT 1 8 19
OMIT -3 4 1
OMIT -1 8 19
OMIT 2 1 3
OMIT -1 4 4
OMIT 1 8 23
OMIT 4 -3 2
OMIT 2 -3 3
OMIT 2 10 17
REM <olex2.extras>
REM <HklSrc "%.\\jsp-e-se-ch3-2_auto.hkl">
REM </olex2.extras>

WGHT    0.034200   26.986099
FVAR       0.42172
SE01  5    0.260931    0.973508    0.978316    11.00000    0.04948    0.02608 =
         0.03431    0.00039   -0.00885   -0.00415
SE02  5    0.027098    0.239162    0.521344    11.00000    0.02843    0.04592 =
         0.03574   -0.00521   -0.00191   -0.00442
S003  4    0.260890    0.835453    0.796665    11.00000    0.03188    0.03496 =
         0.02369   -0.00213   -0.00521   -0.00304
S004  4    0.166812    0.232253    0.703206    11.00000    0.04523    0.02601 =
         0.02484   -0.00335   -0.00304   -0.00235
S005  4    0.343662    0.259183    0.304741    11.00000    0.04765    0.02821 =
         0.02385   -0.00411   -0.00416   -0.00133
S006  4    0.234853    0.654417    1.194974    11.00000    0.03112    0.05057 =
         0.02476   -0.00085   -0.00727   -0.00088
O007  3    0.595520    0.308144    0.525430    11.00000    0.03081    0.03710 =
         0.03746   -0.00325   -0.00872   -0.00538
O008  3    0.193678    0.405016    0.973454    11.00000    0.03746    0.02988 =
         0.03736   -0.00518   -0.00655   -0.00366
C00B  1    0.215289    0.720310    0.911045    11.00000    0.03025    0.02286 =
         0.03253   -0.00158   -0.00698   -0.00191
C00C  1    0.280987    0.283363    0.589024    11.00000    0.02959    0.02697 =
         0.03095   -0.00310   -0.00827   -0.00065
C00D  1    0.233968    0.661769    0.975634    11.00000    0.02594    0.02843 =
         0.02619   -0.00128   -0.00216   -0.00077
C00E  1    0.287649    0.218371    0.422668    11.00000    0.02881    0.02277 =
         0.02745   -0.00290   -0.00123   -0.00083
C00F  1    0.067628    0.740986    0.891008    11.00000    0.03033    0.02865 =
         0.03468   -0.00373   -0.00596    0.00128
AFIX  43
H00F  2   -0.025119    0.712871    0.917669    11.00000   -1.20000
AFIX   0
C00G  1    0.280291    0.712068    1.077078    11.00000    0.02840    0.02788 =
         0.03175   -0.00447   -0.00834    0.00107
C00H  1    0.430411    0.687411    1.095376    11.00000    0.02811    0.02721 =
         0.03203   -0.00264   -0.00244    0.00071
AFIX  43
H00H  2    0.524570    0.694031    1.066792    11.00000   -1.20000
AFIX   0

C00I  1    0.337749    0.265342    0.523298    11.00000    0.03215    0.02287 =
         0.02727    0.00057   -0.00214    0.00008
C00J  1    0.258499    0.759764    1.011980    11.00000    0.02502    0.02729 =
         0.03616    0.00008   -0.00131   -0.00047
C00K  1    0.163226    0.698863    1.126649    11.00000    0.02617    0.04260 =
         0.02769    0.00132   -0.00556   -0.00032
C00L  1    0.073254    0.804392    0.830475    11.00000    0.03626    0.02636 =
         0.03273   -0.00762   -0.00574   -0.00248
C00M  1    0.499537    0.760457    0.865418    11.00000    0.02443    0.05433 =
         0.02716   -0.00690   -0.00107   -0.01259
AFIX 137
H00A  2    0.556955    0.680975    0.842666    11.00000   -1.50000
H00B  2    0.517018    0.736085    0.908098    11.00000   -1.50000
H00C  2    0.535217    0.861255    0.846063    11.00000   -1.50000
AFIX   0

C00N  1    0.300414    0.334679    0.372004    11.00000    0.04244    0.01874 =
         0.02733   -0.00192   -0.00424   -0.00177
C00O  1   -0.051446    0.219098    0.448224    11.00000    0.02508    0.04281 =
         0.04904   -0.00833   -0.01256   -0.00442
AFIX 137
H00I  2   -0.017025    0.301190    0.414199    11.00000   -1.50000
H00J  2   -0.164649    0.227768    0.457112    11.00000   -1.50000
H00K  2   -0.012054    0.118274    0.436693    11.00000   -1.50000
AFIX   0
C00P  1    0.241459    0.241504    0.487158    11.00000    0.02932    0.02269 =
         0.03025    0.00146   -0.00378   -0.00036

C00Q  1    0.283384    1.052888    1.051685    11.00000    0.05300    0.01993 =
         0.04358   -0.01269   -0.01253   -0.00285
AFIX 137
H00D  2    0.279843    1.165756    1.042120    11.00000   -1.50000
H00E  2    0.382547    1.009484    1.064000    11.00000   -1.50000
H00G  2    0.198932    1.022912    1.085433    11.00000   -1.50000
AFIX   0

C00R  1    0.345444    0.070288    0.343459    11.00000    0.03141    0.01895 =
         0.03548   -0.00826   -0.00604    0.00241
C00S  1    0.246241   -0.001688    0.632020    11.00000    0.05820    0.02599 =
         0.02177    0.00325   -0.00522   -0.01015
AFIX 137
H00L  2    0.309953   -0.061586    0.661216    11.00000   -1.50000
H00M  2    0.292571   -0.018262    0.590231    11.00000   -1.50000
H00N  2    0.142013   -0.035196    0.642568    11.00000   -1.50000
AFIX   0

C00T  1    0.331525    0.765100    0.864545    11.00000    0.03207    0.02809 =
         0.02446   -0.00584   -0.00767   -0.00068
C00U  1    0.424022    0.654048    1.157019    11.00000    0.02360    0.02886 =
         0.03124   -0.00224   -0.00962    0.00360
C00V  1    0.237471    0.164187    0.635106    11.00000    0.03427    0.02992 =
         0.02560   -0.00281   -0.00123   -0.00241
C00W  1    0.312442    0.067370    0.405690    11.00000    0.03389    0.02504 =
         0.03273   -0.00132   -0.00719   -0.00318
AFIX  43
H00W  2    0.306435   -0.025554    0.434976    11.00000   -1.20000
AFIX   0
C00X  1    0.257744    0.427167    0.609065    11.00000    0.03644    0.02471 =
         0.03290   -0.00412   -0.00815    0.00100
AFIX  43
H00X  2    0.282384    0.520913    0.582397    11.00000   -1.20000
AFIX   0
C00Y  1    0.197567    0.420062    0.669306    11.00000    0.03417    0.03505 =
         0.03218    0.00069   -0.00754    0.00452
C00Z  1    0.278397    0.507255    0.371321    11.00000    0.07080    0.02360 =
         0.03399   -0.00731   -0.00559    0.00026
AFIX 137
H00O  2    0.373736    0.552475    0.350349    11.00000   -1.50000
H00P  2    0.253659    0.526945    0.413706    11.00000   -1.50000
H00Q  2    0.193553    0.553989    0.349465    11.00000   -1.50000
AFIX   0
C010  1    0.149631    0.548731    0.706009    11.00000    0.05149    0.02849 =
         0.03511   -0.01211   -0.00625    0.00123
AFIX 137
H01J  2    0.037751    0.576047    0.709788    11.00000   -1.50000
H01K  2    0.203341    0.639102    0.685032    11.00000   -1.50000
H01L  2    0.176592    0.514815    0.747104    11.00000   -1.50000
AFIX   0

C011  1   -0.056974    0.850150    0.796027    11.00000    0.03883    0.04491 =
         0.04249   -0.00644   -0.01636    0.00607
AFIX 137
H01A  2   -0.080647    0.962638    0.790043    11.00000   -1.50000
H01B  2   -0.148129    0.800949    0.819415    11.00000   -1.50000
H01C  2   -0.028197    0.817098    0.755862    11.00000   -1.50000
AFIX   0
C012  1    0.556473    0.617878    1.192458    11.00000    0.03335    0.05746 =
         0.04865    0.00009   -0.01599    0.00132
AFIX 137
H01D  2    0.559833    0.703618    1.213639    11.00000   -1.50000
H01E  2    0.653890    0.603386    1.163902    11.00000   -1.50000
H01F  2    0.541606    0.523172    1.222817    11.00000   -1.50000
AFIX   0

C013  1    0.378413   -0.063300    0.309619    11.00000    0.05779    0.02928 =
         0.04665   -0.01325   -0.00522   -0.00033
AFIX 137
H01M  2    0.288711   -0.071269    0.291394    11.00000   -1.50000
H01N  2    0.399417   -0.158782    0.338349    11.00000   -1.50000
H01O  2    0.468688   -0.047282    0.276968    11.00000   -1.50000
AFIX   0

C014  1   -0.009191    0.720993    1.126626    11.00000    0.02834    0.08285 =
         0.02620   -0.00385   -0.00699    0.00068
AFIX 137
H01G  2   -0.044081    0.623384    1.123192    11.00000   -1.50000
H01H  2   -0.031465    0.800250    1.091617    11.00000   -1.50000
H01I  2   -0.063540    0.753657    1.165054    11.00000   -1.50000
AFIX   0

C1    1    0.496817    0.276270    0.493010    11.00000    0.02679    0.00978 =
         0.03829    0.01049    0.01044    0.00019
AFIX  43
H1    2    0.529551    0.261274    0.451579    11.00000   -1.20000
AFIX   0

C2    1    0.224427    0.504095    1.006590    11.00000    0.01664    0.02276 =
         0.04058    0.01324    0.00672   -0.00038
AFIX  43
H2    2    0.239062    0.472065    1.048086    11.00000   -1.20000
AFIX   0
HKLF 4


REM  jsp-e-se-ch3-2_auto_a.res in P-1
REM wR2 = 0.2405, GooF = S = 1.164, Restrained GooF = 1.169 for all data
REM R1 = 0.1017 for 6706 Fo > 4sig(Fo) and 0.1103 for all 7392 data
REM 371 parameters refined using 14 restraints

END

WGHT      0.0341     26.9792

REM Highest difference peak  2.301,  deepest hole -1.620,  1-sigma level  0.180
Q1    1   0.4443  0.2564  0.4756  11.00000  0.05    2.30
Q2    1   0.2403  0.5477  1.0276  11.00000  0.05    2.26
Q3    1   0.0692  0.2632  0.4715  11.00000  0.05    1.33
Q4    1   0.2322  0.4862  0.9903  11.00000  0.05    1.33
Q5    1   0.5087  0.2699  0.5118  11.00000  0.05    1.30
Q6    1  -0.0152  0.1952  0.5711  11.00000  0.05    1.29
Q7    1   0.2318  0.9430  1.0340  11.00000  0.05    1.15
Q8    1   0.3055  1.0085  0.9281  11.00000  0.05    1.07
Q9    1   0.2654  0.6980  1.1421  11.00000  0.05    0.84
Q10   1   0.2827  1.0368  1.0173  11.00000  0.05    0.80
Q11   1  -0.0543  0.1450  0.5187  11.00000  0.05    0.76
Q12   1   0.0029  0.1558  0.4878  11.00000  0.05    0.74
Q13   1   0.1858  0.8102  0.8114  11.00000  0.05    0.73
Q14   1  -0.0978  0.3330  0.5270  11.00000  0.05    0.71
;
_shelx_res_checksum   33611

_shelx_hkl_file
;
   0   0  -1   -0.03    0.12
   0   0  -2 2012.72  102.41
   0   0  -3    0.34    0.59
   0   0  -4  794.00   43.81
   0   0   4  950.00   44.05
   0   0   5    3.26    1.23
   0   0  -5    0.10    1.02
   0   0  -6 4564.82  248.65
   0   0   6 5259.30  248.76
   0   0   7    0.86    1.04
   0   0   7    1.38    1.10
   0   0   8   19.08    1.93
   0   0   8   14.05    1.89
   0   0  -8   19.66    1.68
   0   0   9    1.30    1.17
   0   0  -9    1.57    0.97
   0   0  10 2492.20  127.57
   0   0 -10 2277.73  128.10
   0   0  11    1.08    1.22
   0   0  11    0.32    0.57
   0   0  11   -0.68    0.72
   0   0  11   -0.61    0.74
   0   0 -11    0.44    0.96
   0   0  12  531.34   26.76
   0   0  12  638.37   28.12
   0   0  12  499.70   26.85
   0   0  12  533.40   26.90
   0   0  12  539.07   26.88
   0   0 -12  424.23   27.39
   0   0  13    0.82    0.53
   0   0  13    0.49    0.62
   0   0  13    1.49    0.56
   0   0  13   -0.03    0.86
   0   0  13   -0.21    0.86
   0   0 -13   -0.93    1.15
   0   0  14    0.39    0.99
   0   0  14    0.44    0.56
   0   0  14    0.78    0.56
   0   0  14    0.47    0.67
   0   0  14   -0.99    1.04
   0   0 -14    0.11    0.98
   0   0  14   -0.95    0.96
   0   0  15    0.11    0.64
   0   0  15    0.26    1.07
   0   0  15    1.32    0.72
   0   0  15    1.02    0.60
   0   0  15    1.13    0.98
   0   0  15    0.59    1.01
   0   0  16   39.52    2.50
   0   0  16   34.36    2.14
   0   0  16   33.35    2.30
   0   0  16   31.79    2.38
   0   0  16   34.78    2.41
   0   0  17   -0.10    1.22
   0   0  17    0.50    0.67
   0   0  17   -0.09    0.79
   0   0  17    0.58    1.14
   0   0  17   -0.30    1.07
   0   0  18 1824.42   84.58
   0   0  18 1528.48   84.40
   0   0  18 1580.60   84.48
   0   0  18 1730.68   84.52
   0   0  19   -1.74    1.10
   0   0  19    0.77    1.39
   0   0  19    1.15    1.17
   0   0  20   22.25    1.93
   0   0  20   22.42    2.17
   0   0  21   -0.58    1.53
   0   0  21   -0.69    1.32
   0   0  22  603.50   29.78
   0   0  22  543.17   29.68
   0   0  23   -1.52    1.56
   0   0  23    0.51    1.29
   0   0  24   22.16    2.35
   0   0  24   38.66    2.57
   0   0  25   -0.43    1.35
   0   0  25   -0.35    1.19
   0   0  26   17.65    2.46
   0   0  26   75.18    3.02
   0   0  27    0.36    1.25
   0   0  27    2.37    1.23
   1  -1  27    2.15    1.22
   1  -1  26   -0.05    1.20
   1  -1  25    3.87    1.34
   1  -1  24   33.28    3.12
   1  -1  24   69.76    3.43
   1  -1  23   56.25    3.52
   1  -1  23   59.92    3.54
   1  -1  22   87.30    5.17
   1  -1  22   91.45    5.18
   1  -1  22   80.30    5.09
   1  -1  21    1.23    1.38
   1  -1  21    0.57    1.02
   1  -1  21    1.45    1.34
   1  -1  21   -0.69    1.39
   1  -1  20  170.25    8.71
   1  -1  20  157.82    8.63
   1  -1  20  142.59    8.52
   1  -1  20  157.23    8.64
   1  -1  19   65.66    3.92
   1  -1  19   59.14    3.56
   1  -1  19   61.76    3.87
   1  -1  19   65.40    3.86
   1  -1  19   53.70    3.73
   1  -1  18    5.13    1.03
   1  -1  18    5.66    1.46
   1  -1  18    8.23    1.00
   1  -1  18    4.35    1.23
   1  -1  18    7.08    1.36
   1  -1  18    6.61    1.27
   1  -1  17  304.54   15.10
   1  -1  17  321.59   15.32
   1  -1  17  280.25   15.20
   1  -1  17  303.02   15.27
   1  -1  17  279.18   15.30
   1  -1  17  258.38   15.09
   1  -1  16  490.01   24.00
   1  -1  16  506.80   24.17
   1  -1  16  473.38   24.12
   1  -1  16  432.95   24.08
   1  -1  16  427.35   24.01
   1  -1  16  471.64   24.20
   1  -1  15  331.66   16.27
   1  -1  15  319.07   16.12
   1  -1  15  298.55   16.19
   1  -1  15  328.35   16.24
   1  -1  15  296.32   16.27
   1  -1  15  292.03   16.14
   1  -1  14  618.54   31.95
   1  -1  14  643.42   32.08
   1  -1  14  603.76   32.03
   1  -1  14  641.47   32.05
   1  -1  14  610.62   32.12
   1  -1  13  182.89    9.24
   1  -1  13  178.44    9.20
   1  -1  13  158.55    9.24
   1  -1  12 1941.26   95.07
   1  -1  12 1906.86   95.06
   1  -1  12 1736.53   95.10
   1  -1  11  102.71    5.48
   1  -1  11   91.71    5.51
   1  -1  11  104.00    5.47
   1  -1  10   35.53    1.93
   1  -1  10   39.95    1.90
   1  -1   9  444.36   25.04
   1  -1   9  510.85   25.10
   1  -1   8    8.24    1.57
  -1   1  -8    7.22    0.90
   1  -1   7    4.07    1.30
  -1   1  -7    4.21    0.81
   1  -1   6 2866.67  137.17
  -1   1  -6 2585.36  136.77
   1  -1   5  340.10   17.67
  -1   1  -5  329.51   17.46
   1  -1   4  243.49   13.02
   1  -1   3   89.01    5.07
   1  -1   2  880.52   45.06
   1  -1   1 4407.70  224.02
   1  -1   0   32.17    1.84
   1  -1  -1 4341.75  220.83
   1  -1  -2  956.62   48.73
   1  -1  -2  922.29   49.00
  -1   1   2 1014.12   49.22
   1  -1  -3   92.78    4.87
   1  -1  -3   88.89    5.20
  -1   1   3   99.90    5.47
   1  -1  -4  294.45   15.28
  -1   1   4  300.81   15.26
   1  -1  -4  288.96   15.57
  -1   1   4  298.93   15.83
  -1   1   5  319.15   15.35
  -1   1   5  288.70   15.60
  -1   1   5  314.80   15.71
  -1   1   5  318.51   15.96
   1  -1  -5  320.10   15.91
  -1   1   6 2536.02  125.25
  -1   1   6 2494.22  125.57
  -1   1   6 2306.53  125.39
   1  -1  -6 2496.42  125.75
  -1   1   7    6.25    0.98
  -1   1   7    3.68    0.94
  -1   1   7    7.76    1.39
   1  -1  -7    6.18    1.36
  -1   1   8   11.01    1.26
  -1   1   8   11.13    1.57
   1  -1  -8   10.45    1.67
  -1   1   9  601.50   27.21
  -1   1   9  509.27   26.81
  -1   1   9  524.81   26.81
  -1   1   9  541.17   27.50
   1  -1  -9  513.04   27.59
   1  -1  -9  490.61   26.84
  -1   1  10   30.42    2.24
  -1   1  10   31.74    1.71
  -1   1  10   32.55    1.86
  -1   1  10   29.95    2.57
   1  -1 -10   27.43    2.65
  -1   1  11  124.47    6.64
  -1   1  11  127.04    6.78
  -1   1  11  118.03    7.53
   1  -1 -11  109.40    7.52
  -1   1  12 1983.12   92.23
  -1   1  12 1791.15   91.50
  -1   1  12 1854.45   91.64
  -1   1  12 1705.62   92.51
  -1   1  13  140.90    8.31
  -1   1  13  146.13    7.56
  -1   1  13  151.61    7.71
  -1   1  14  554.64   27.99
  -1   1  14  592.99   28.17
  -1   1  15  340.95   17.86
  -1   1  16  472.28   23.87
  -1   1  16  445.43   23.86
  -1   1  17  274.19   14.02
  -1   1  17  252.98   14.00
  -1   1  18    8.90    1.55
  -1   1  18    7.06    1.50
  -1   1  19   65.59    3.89
  -1   1  19   52.94    3.78
  -1   1  20  161.20    8.53
  -1   1  20  143.15    8.47
  -1   1  21    0.46    1.51
  -1   1  21    0.82    1.46
  -1   1  22  110.28    6.29
  -1   1  22  103.84    6.26
  -1   1  23   77.17    4.86
  -1   1  23   80.86    4.91
  -1   1  24   56.76    4.39
  -1   1  24   92.53    4.67
  -1   1  25   24.22    2.06
  -1   1  25   16.95    1.88
  -1   1  26   -0.60    1.25
  -1   1  26   -1.86    1.26
  -1   1  26   -1.05    1.32
  -1   1  27    6.01    2.13
  -1   1  27   60.50    2.72
   2  -2  25   -0.14    1.40
   2  -2  25   21.67    1.69
   2  -2  24   14.08    2.29
   2  -2  24  122.21    3.64
   2  -2  23    7.45    1.54
   2  -2  23   28.96    2.05
   2  -2  22   39.69    2.50
   2  -2  22   38.51    2.58
   2  -2  21  110.80    6.08
   2  -2  21  119.54    6.31
   2  -2  21  132.68    6.50
   2  -2  20  344.75   16.81
   2  -2  20  298.61   16.88
   2  -2  20  331.21   16.96
   2  -2  20  280.97   16.79
   2  -2  20  373.05   17.21
   2  -2  19   41.78    2.74
   2  -2  19   43.70    2.89
   2  -2  19   41.53    2.92
   2  -2  19   36.23    2.74
   2  -2  19   39.88    3.00
   2  -2  18    4.53    1.27
   2  -2  18    3.52    1.06
   2  -2  18    4.16    1.30
   2  -2  18    6.44    1.34
   2  -2  18    2.56    1.07
   2  -2  17   85.40    5.12
   2  -2  17   95.57    5.22
   2  -2  17   83.29    5.14
   2  -2  17   93.39    5.24
   2  -2  17  100.47    5.45
   2  -2  16  301.48   15.20
   2  -2  16  292.85   15.20
   2  -2  16  269.55   15.12
   2  -2  16  298.81   15.39
   2  -2  15   49.18    2.97
   2  -2  15   42.92    2.88
   2  -2  15   49.51    3.12
   2  -2  14  246.24   12.58
   2  -2  14  232.92   12.55
   2  -2  13  130.80    6.88
   2  -2  13  124.66    6.87
   2  -2  12  129.67    6.94
   2  -2  11  650.14   33.78
   2  -2  11  686.69   34.34
   2  -2  10  334.36   17.59
  -2   2 -10  355.82   18.25
   2  -2  10  346.00   17.76
   2  -2   9  212.89   11.44
  -2   2  -9  229.41   12.19
   2  -2   9  221.17   11.60
  -2   2  -8 1192.54   56.14
   2  -2   8 1027.43   55.38
   2  -2   7  557.11   36.53
  -2   2  -7  609.78   31.19
  -2   2  -7  683.64   32.00
   2  -2   7  587.56   31.13
   2  -2   6  659.25   33.56
  -2   2  -6  771.94   34.53
  -2   2  -5  438.30   23.33
  -2   2  -1  585.17   30.63
  -2   2   0 1605.55   82.52
   2  -2  -1  516.05   27.02
   2  -2  -2 4546.78  231.67
   2  -2  -3   16.83    1.19
   2  -2  -3   14.07    1.79
  -2   2   3   15.60    2.12
   2  -2  -4  223.21   11.82
   2  -2  -4  239.98   12.55
   2  -2  -5  362.23   17.37
  -2   2   5  379.56   17.68
  -2   2   5  405.22   17.98
  -2   2   6  573.30   29.64
   2  -2  -6  561.74   30.37
  -2   2   6  581.30   30.55
  -2   2   6  638.17   30.96
  -2   2   7  616.12   31.35
  -2   2   7  659.31   32.29
  -2   2   7  652.00   32.29
  -2   2   7  573.82   31.32
  -2   2   7  667.69   32.72
   2  -2  -7  660.55   32.48
  -2   2   8 1071.18   55.29
  -2   2   8 1117.01   56.26
  -2   2   8 1090.21   56.08
   2  -2  -8 1085.73   56.40
  -2   2   9  199.10    9.87
  -2   2   9  191.35    9.77
  -2   2   9  190.54   10.85
  -2   2   9  170.91    9.77
  -2   2   9  189.03   10.53
   2  -2  -9  184.04   10.93
  -2   2  10  325.76   16.66
  -2   2  10  335.13   16.78
  -2   2  10  330.64   17.34
  -2   2  10  323.65   17.82
  -2   2  10  304.32   16.66
   2  -2 -10  327.61   17.93
  -2   2  11  624.76   32.15
  -2   2  11  563.64   32.08
  -2   2  11  700.32   32.30
  -2   2  11  622.03   32.11
  -2   2  11  669.04   32.27
  -2   2  12  106.27    5.93
  -2   2  12  106.18    5.92
  -2   2  12  104.98    5.75
  -2   2  13  135.33    7.13
  -2   2  13  123.82    6.91
  -2   2  14  230.94   12.14
  -2   2  14  224.06   11.92
  -2   2  15   57.60    3.73
  -2   2  15   59.46    3.50
  -2   2  16  302.30   15.57
  -2   2  16  295.15   15.66
  -2   2  16  288.79   15.42
  -2   2  17  109.83    6.13
  -2   2  17  105.22    5.96
  -2   2  17  105.67    6.23
  -2   2  18    4.74    1.49
  -2   2  18    9.63    1.58
  -2   2  19   40.71    3.03
  -2   2  19   41.79    3.13
  -2   2  20  340.69   17.54
  -2   2  20  319.89   17.61
  -2   2  21  136.00    7.64
  -2   2  21  133.61    7.74
  -2   2  22   32.36    2.60
  -2   2  22   30.50    2.68
  -2   2  23   19.25    2.08
  -2   2  23   23.73    2.22
  -2   2  24   72.47    5.28
  -2   2  24  121.44    5.68
  -2   2  25   10.34    1.61
  -2   2  25   23.15    1.98
  -2   2  26   13.63    2.02
  -2   2  26   76.33    2.86
   3  -3  25   41.34    2.85
   3  -3  24  106.37    6.19
   3  -3  23   44.82    3.21
   3  -3  23   61.31    3.57
   3  -3  22   12.69    1.35
   3  -3  22   11.74    1.53
   3  -3  22   15.73    1.75
   3  -3  21   38.68    2.51
   3  -3  21   36.52    2.67
   3  -3  21   40.35    2.91
   3  -3  21   31.00    2.54
   3  -3  20   69.92    4.10
   3  -3  20   69.96    4.20
   3  -3  20   72.39    4.44
   3  -3  20   60.46    4.13
   3  -3  19   50.04    3.18
   3  -3  19   46.43    3.23
   3  -3  19   48.58    3.22
   3  -3  18  205.65   11.03
   3  -3  17    1.66    1.11
   3  -3  15   82.64    5.00
   3  -3  14 1910.69   97.70
   3  -3  13   28.85    2.31
   3  -3  12   50.45    3.24
   3  -3  11    6.61    1.12
   3  -3  10  387.81   20.21
   3  -3   9   15.07    1.48
  -3   3  -9   19.49    1.62
  -3   3  -9   15.71    2.24
   3  -3   8 1564.50   81.05
  -3   3  -8 1567.63   81.16
  -3   3  -8 1714.01   82.41
  -3   3  -8 1617.94   82.04
  -3   3  -7  234.34   11.69
   3  -3   7  209.30   11.45
  -3   3  -7  218.48   12.74
  -3   3  -7  221.32   11.56
  -3   3  -7  203.18   12.38
   3  -3   6  360.55   23.00
  -3   3  -6  415.38   20.00
   3  -3   6  358.44   19.69
  -3   3  -6  414.69   21.24
  -3   3  -6  378.83   19.80
  -3   3  -6  392.75   20.80
   3  -3   5  108.61   11.70
  -3   3  -5  155.41    7.59
   3  -3   5  122.81    7.21
  -3   3  -5  144.73    8.76
  -3   3  -5  142.98    7.35
  -3   3  -5  136.77    8.33
  -3   3  -4 1424.89   62.26
  -3   3  -4 1193.18   61.97
   3  -3   4 1114.02   61.84
  -3   3  -4 1276.93   61.98
  -3   3  -4 1396.31   63.63
  -3   3  -4 1304.41   63.15
  -3   3  -3  212.40    9.83
  -3   3  -3  206.67   11.10
  -3   3  -3  194.17    9.56
  -3   3  -3  193.04   10.72
  -3   3  -2   90.58    4.75
  -3   3  -2   79.61    5.78
  -3   3  -2   75.33    4.48
  -3   3  -2   79.86    4.49
  -3   3  -2   79.31    5.57
  -3   3  -1   85.10    4.80
  -3   3  -1   78.76    4.56
  -3   3  -1   85.74    4.62
  -3   3  -1   76.25    5.82
  -3   3  -1   80.64    5.70
  -3   3   0    2.17    0.84
  -3   3   0    4.21    0.97
  -3   3   0    1.50    1.63
   3  -3   0    1.58    1.40
  -3   3   0    2.75    0.83
  -3   3   0    1.75    0.68
  -3   3   0    5.48    1.79
  -3   3   1   73.64    4.20
   3  -3  -1   70.24    5.11
  -3   3   1   82.52    4.35
  -3   3   1   72.61    4.19
  -3   3   1   71.63    5.42
  -3   3   2  108.97    6.62
  -3   3   2  117.17    6.40
  -3   3   2  135.24    6.61
  -3   3   2  124.45    6.44
  -3   3   2  116.78    7.81
   3  -3  -2  113.28    7.32
  -3   3   2  117.73    7.72
  -3   3   2  113.87    6.32
   3  -3  -3  200.10   10.73
  -3   3   3  205.65   11.01
  -3   3   3  199.28   10.71
  -3   3   3  219.47   12.31
  -3   3   3  237.62   10.98
  -3   3   3  223.11   10.80
   3  -3  -3  203.69   11.69
  -3   3   3  203.61   10.68
  -3   3   4 1143.89   64.33
  -3   3   4 1224.97   64.10
  -3   3   4 1357.31   65.78
  -3   3   4 1357.68   64.35
   3  -3  -4 1266.02   65.08
  -3   3   4 1298.86   64.19
  -3   3   4 1240.40   64.08
  -3   3   5  116.75    6.92
  -3   3   5  134.40    6.74
  -3   3   5  128.76    6.68
  -3   3   5  133.68    6.91
  -3   3   5  136.12    8.37
  -3   3   5  120.82    6.73
  -3   3   5  137.77    6.72
  -3   3   6  372.61   19.59
  -3   3   6  368.81   19.66
  -3   3   6  392.00   19.42
  -3   3   6  326.69   19.35
  -3   3   6  391.87   19.50
  -3   3   6  424.56   21.12
  -3   3   6  402.16   19.44
  -3   3   6  371.43   19.34
  -3   3   7  184.57   10.01
  -3   3   7  171.06   10.06
  -3   3   7  203.72    9.88
  -3   3   7  158.04    9.78
  -3   3   7  192.92    9.95
  -3   3   7  175.51   11.24
  -3   3   7  205.39    9.92
  -3   3   7  192.08    9.80
  -3   3   8 1253.64   66.70
  -3   3   8 1341.57   66.66
  -3   3   8 1377.00   66.50
  -3   3   8 1469.64   68.12
  -3   3   8 1430.44   66.55
  -3   3   8 1361.99   66.44
  -3   3   9   21.57    1.89
  -3   3   9   28.91    1.96
  -3   3   9   22.19    2.87
  -3   3   9   19.18    1.83
  -3   3   9   27.56    1.99
  -3   3   9   28.41    1.87
  -3   3  10  359.90   18.07
  -3   3  10  360.22   18.00
  -3   3  10  334.08   19.20
  -3   3  10  368.77   17.93
  -3   3  10  374.41   18.04
  -3   3  11    8.10    1.24
  -3   3  11    7.80    1.22
  -3   3  11    9.71    1.15
  -3   3  12   23.06    1.94
  -3   3  12   20.96    1.79
  -3   3  12   23.49    1.84
  -3   3  13   21.89    2.03
  -3   3  13   23.62    1.88
  -3   3  13   20.17    1.91
  -3   3  14 1620.12   85.49
  -3   3  14 1633.14   85.28
  -3   3  14 1761.53   85.41
  -3   3  15   74.45    4.29
  -3   3  15   66.56    4.25
  -3   3  15   75.36    4.41
  -3   3  16   39.23    2.69
  -3   3  16   37.22    2.71
  -3   3  16   40.30    2.90
  -3   3  17   -0.97    1.24
  -3   3  17   -2.68    1.37
  -3   3  17   -1.40    1.75
  -3   3  17   -0.18    1.37
  -3   3  18  178.06   10.02
  -3   3  18  189.67   10.11
  -3   3  18  193.64   10.39
  -3   3  18  188.65   10.25
  -3   3  19   35.53    2.72
  -3   3  19   38.54    2.88
  -3   3  19   42.55    3.03
  -3   3  19   44.70    3.19
  -3   3  20   74.49    4.90
  -3   3  20   87.06    5.22
  -3   3  20   89.41    5.10
  -3   3  21   41.09    3.08
  -3   3  21   50.05    3.41
  -3   3  21   46.82    3.26
  -3   3  22   16.72    1.82
  -3   3  22   19.93    2.02
  -3   3  22   22.42    2.17
  -3   3  23   65.42    3.51
  -3   3  23   59.35    3.53
  -3   3  24  106.08    6.28
  -3   3  24  111.79    6.26
  -3   3  25   46.54    2.95
  -3   3  25   38.29    2.88
  -4   4 -23    6.55    1.36
  -4   4 -22   -1.49    1.27
   4  -4  21   26.97    2.12
   4  -4  21   27.14    2.21
   4  -4  20   85.50    4.93
   4  -4  20   74.88    4.97
   4  -4  19  235.54   12.79
   4  -4  18    2.97    1.35
   4  -4  17   11.97    1.73
   4  -4  16   52.35    3.59
   4  -4  15   87.90    5.29
   4  -4  14    6.64    1.44
   4  -4  13  672.50   34.87
   4  -4  12   87.00    5.17
   4  -4  11  184.22   10.01
   4  -4  10    9.43    1.36
  -4   4  -9 1466.14   75.77
  -4   4  -9 1477.65   75.73
   4  -4   9 1485.95   75.58
  -4   4  -8  365.37   18.81
  -4   4  -8  368.47   18.80
   4  -4   8  341.16   18.58
  -4   4  -7  137.03    7.56
   4  -4   7  133.54    7.37
  -4   4  -7  137.52    7.58
  -4   4  -6  167.78    8.93
   4  -4   6  157.40    8.71
  -4   4  -6  167.43    8.94
  -4   4  -5  170.55    8.89
  -4   4  -5  161.44    8.55
   4  -4   5  147.60    8.31
  -4   4  -4   41.11    2.84
  -4   4  -4   39.23    2.51
   4  -4   4   32.72    2.22
  -4   4  -3  642.60   32.51
  -4   4  -3  609.81   32.13
  -4   4  -2 1033.16   54.27
  -4   4  -2 1062.97   53.95
  -4   4  -1   80.07    5.00
  -4   4  -1   79.33    4.70
  -4   4  -1   74.52    4.66
  -4   4  -1   87.60    4.81
  -4   4   0 1079.94   54.18
  -4   4   0 1115.87   53.87
  -4   4   0 1035.78   53.79
  -4   4   0  989.83   53.73
  -4   4   1   94.78    5.38
  -4   4   1   76.23    5.20
  -4   4   2 1018.23   52.35
  -4   4   2 1007.39   51.99
  -4   4   2 1073.81   52.11
  -4   4   2  969.67   51.92
  -4   4   3  596.65   30.26
  -4   4   3  543.36   29.79
  -4   4   3  612.97   30.01
  -4   4   3  574.30   29.87
  -4   4   4   32.21    2.77
  -4   4   4   39.63    2.65
  -4   4   4   32.91    2.50
  -4   4   4   41.01    2.78
  -4   4   4   38.13    2.42
  -4   4   5  190.85   10.29
  -4   4   5  180.04    9.80
  -4   4   5  194.73   10.12
  -4   4   5  175.74    9.88
  -4   4   5  180.76    9.76
  -4   4   6  144.64    8.06
  -4   4   6  157.93    8.41
  -4   4   6  144.10    8.14
  -4   4   6  148.38    8.03
  -4   4   7   96.39    5.47
  -4   4   7   88.01    5.49
  -4   4   7   98.10    5.78
  -4   4   7  100.20    5.45
  -4   4   8  323.69   17.23
  -4   4   8  315.19   17.30
  -4   4   8  339.59   17.57
  -4   4   8  336.40   17.25
  -4   4   9 1391.63   71.69
  -4   4   9 1342.94   71.76
  -4   4   9 1449.11   72.02
  -4   4   9 1427.34   71.68
  -4   4  10   11.75    1.60
  -4   4  10    6.92    1.71
  -4   4  10    6.71    1.38
  -4   4  10    9.43    1.50
  -4   4  11  157.28    8.48
  -4   4  11  150.31    8.56
  -4   4  11  148.00    8.59
  -4   4  11  161.01    8.57
  -4   4  12   71.29    4.44
  -4   4  12   71.65    4.31
  -4   4  12   66.49    4.39
  -4   4  12   73.35    4.43
  -4   4  13  537.33   28.36
  -4   4  13  555.81   28.17
  -4   4  13  502.23   28.32
  -4   4  13  573.24   28.34
  -4   4  14    2.75    1.48
  -4   4  14    1.97    1.35
  -4   4  14    2.99    1.19
  -4   4  14    4.00    1.46
  -4   4  15   89.48    5.58
  -4   4  15   94.14    5.36
  -4   4  15   84.86    5.50
  -4   4  15   98.85    5.59
  -4   4  16   48.09    3.11
  -4   4  16   43.24    3.25
  -4   4  17    3.63    1.29
  -4   4  17    2.88    1.26
  -4   4  18   -3.09    1.34
  -4   4  18    0.79    1.20
  -4   4  19  185.89   10.82
  -4   4  19  215.20   11.28
  -4   4  20   63.54    4.46
  -4   4  20   86.48    5.03
  -4   4  21   25.13    2.29
  -4   4  21   34.29    2.88
  -4   4  22   -0.28    1.41
  -4   4  22   -2.04    1.33
  -4   4  23   19.80    2.14
  -4   4  23   16.86    1.82
  -5   5 -21   58.13    3.75
   5  -5  20    8.70    1.13
   5  -5  20    7.25    1.18
   5  -5  19   22.68    1.71
   5  -5  19   22.54    1.87
  -5   5 -18   11.36    1.49
  -5   5 -18    8.80    1.58
   5  -5  17    0.20    1.14
  -5   5 -17   -1.83    1.30
  -5   5 -17   -0.66    1.30
   5  -5  16   92.83    5.24
  -5   5 -16   85.83    5.24
  -5   5 -16   79.26    5.29
   5  -5  15  110.34    5.92
  -5   5 -15   99.28    5.91
  -5   5 -14   19.59    2.28
  -5   5 -14   21.43    2.22
   5  -5  14   22.55    2.05
   5  -5  13   21.57    1.98
  -5   5 -13   20.62    2.21
  -5   5 -13   19.64    2.25
  -5   5 -12  115.98    6.93
  -5   5 -12  117.43    6.93
   5  -5  12  121.46    6.77
  -5   5 -11    8.73    1.71
   5  -5  11   10.22    1.39
  -5   5 -11    7.37    1.74
   5  -5  10   38.81    2.77
  -5   5 -10   41.30    3.10
  -5   5 -10   41.20    3.06
  -5   5  -9  101.45    6.31
   5  -5   9  103.30    6.04
  -5   5  -9  117.13    6.36
  -5   5  -9  108.36    6.41
   5  -5   8   30.05    2.32
  -5   5  -8   35.28    2.75
  -5   5  -8   33.43    2.78
  -5   5  -8   33.88    2.71
  -5   5  -7  333.24   17.28
  -5   5  -7  307.51   17.30
  -5   5  -7  335.45   17.40
  -5   5  -6  357.09   19.24
  -5   5  -6  369.61   19.28
  -5   5  -5    8.39    1.77
  -5   5  -5    8.87    1.47
  -5   5  -4   96.58    5.71
  -5   5  -3  502.57   26.28
  -5   5  -2   43.99    3.07
  -5   5  -1  280.00   14.98
  -5   5  -1  280.34   15.00
  -5   5   0    5.30    1.83
  -5   5   0    2.41    1.20
  -5   5   1  280.11   15.33
  -5   5   1  283.54   15.40
  -5   5   1  300.43   15.45
  -5   5   2   59.14    3.72
  -5   5   2   46.97    3.44
  -5   5   2   52.18    3.59
  -5   5   3  455.06   24.43
  -5   5   3  475.52   24.54
  -5   5   3  487.04   24.69
  -5   5   3  460.87   24.55
  -5   5   4  118.28    6.80
  -5   5   4  119.82    6.89
  -5   5   4  121.04    7.03
  -5   5   5    5.33    1.43
  -5   5   5    5.54    1.54
  -5   5   5    3.10    1.25
  -5   5   6  288.17   15.27
  -5   5   6  288.38   15.54
  -5   5   6  282.93   15.36
  -5   5   7  282.98   14.96
  -5   5   7  289.73   15.30
  -5   5   7  269.25   15.01
  -5   5   8   23.04    2.22
  -5   5   8   19.09    2.06
  -5   5   8   26.54    2.52
  -5   5   9   91.30    5.46
  -5   5   9   98.52    5.83
  -5   5   9   82.60    5.40
  -5   5   9   91.89    5.34
  -5   5  10   43.91    3.28
  -5   5  10   48.14    3.63
  -5   5  10   44.09    3.25
  -5   5  10   48.38    3.21
  -5   5  11    4.85    1.57
  -5   5  11    5.98    1.34
  -5   5  11    9.03    1.90
  -5   5  11    4.25    1.37
  -5   5  12  102.75    6.45
  -5   5  12  117.22    6.40
  -5   5  12  117.58    6.91
  -5   5  12  100.19    6.41
  -5   5  12  116.69    6.46
  -5   5  13   24.98    2.22
  -5   5  13   20.73    2.28
  -5   5  13   21.08    2.13
  -5   5  13   25.39    2.68
  -5   5  13   22.80    2.22
  -5   5  14   11.92    1.71
  -5   5  14   12.09    1.86
  -5   5  14   13.60    1.66
  -5   5  14   10.98    1.73
  -5   5  15   85.36    5.60
  -5   5  15   87.60    5.39
  -5   5  15   87.41    5.54
  -5   5  16   72.80    4.81
  -5   5  16   82.19    5.02
  -5   5  17   -0.72    1.16
  -5   5  17   -0.07    1.07
  -5   5  17   -1.45    1.40
  -5   5  18   12.97    1.72
  -5   5  19   21.22    2.31
  -5   5  19   22.19    2.04
  -5   5  20    9.62    1.70
  -5   5  20    5.71    1.28
  -5   5  21   58.43    3.66
  -5   5  21   48.83    3.33
  -6   6 -16    1.40    1.05
  -6   6 -16    1.93    1.28
  -6   6 -15   68.13    3.47
  -6   6 -15   38.38    3.20
  -6   6 -14   17.96    1.72
  -6   6 -14    9.71    1.58
  -6   6 -13   59.55    4.39
  -6   6 -13   90.92    4.61
  -6   6 -12   47.89    3.04
  -6   6 -12   33.45    2.86
  -6   6 -11  156.35    7.72
  -6   6 -11  116.89    7.54
  -6   6 -10   33.13    2.85
  -6   6 -10   40.19    2.94
  -6   6  -9   30.99    2.57
  -6   6  -9   28.58    2.52
  -6   6  -8   72.41    4.61
  -6   6  -7  155.38    9.34
  -6   6  -7  184.29    9.57
  -6   6  -6   57.04    3.96
  -6   6  -6   56.71    3.99
  -6   6  -5  224.98   12.39
  -6   6  -5  229.46   12.51
  -6   6  -4   14.61    1.88
  -6   6  -3   11.80    1.77
  -6   6  -2   65.99    4.32
  -6   6  -1   26.79    2.58
  -6   6  -1   19.49    2.20
  -6   6   0  484.66   25.06
  -6   6   0  467.86   25.09
  -6   6   1   19.70    2.16
  -6   6   1   15.83    2.02
  -6   6   2   43.79    3.23
  -6   6   2   47.90    3.38
  -6   6   3   13.77    1.90
  -6   6   3   19.42    2.07
  -6   6   4    5.11    1.56
  -6   6   4    4.84    1.50
  -6   6   5  134.42    8.03
  -6   6   5  153.94    8.35
  -6   6   6   51.85    3.91
  -6   6   6   64.33    4.07
  -6   6   6   63.03    4.13
  -6   6   7  171.02    8.74
  -6   6   7  156.67    8.55
  -6   6   8   57.08    4.05
  -6   6   8   62.51    4.11
  -6   6   8   68.84    4.33
  -6   6   9   22.83    2.24
  -6   6   9   18.20    2.17
  -6   6   9   25.07    2.38
  -6   6   9   20.63    2.11
  -6   6  10   35.99    3.04
  -6   6  10   42.19    3.08
  -6   6  10   41.56    3.07
  -6   6  11  126.50    6.85
  -6   6  11  128.36    6.99
  -6   6  11  142.37    7.31
  -6   6  12   35.05    2.71
  -6   6  12   42.97    2.84
  -6   6  12   43.44    3.11
  -6   6  13   50.91    3.98
  -6   6  13   60.01    3.92
  -6   6  14    7.72    1.42
  -6   6  14    6.68    1.51
  -6   6  15   32.34    2.71
  -6   6  15   73.14    3.56
  -7   7  -9   16.20    1.65
  -7   7  -8    3.84    1.17
  -7   7  -7    0.17    1.11
  -7   7  -6    0.36    1.21
  -7   7  -5  137.77    7.86
  -7   7  -4    9.92    1.53
  -7   7  -3    1.99    1.17
  -7   7  -2    0.59    1.22
  -7   7  -2   -0.23    1.31
  -7   7  -1   48.51    3.92
  -7   7  -1  101.70    4.59
  -7   7   0    5.02    1.46
  -7   7   0   -0.07    1.29
  -7   7   1   53.23    4.35
  -7   7   1  126.08    5.08
  -7   7   2    0.48    1.30
  -7   7   2    1.12    1.14
  -7   7   3   -0.06    1.30
  -7   7   3    0.59    1.08
  -7   7   4    9.83    1.74
  -7   7   4   12.39    1.61
  -7   7   5   51.00    4.19
  -7   7   5  112.86    4.80
  -7   7   6    0.06    1.17
  -7   7   6    1.74    1.30
  -7   7   6   -0.78    1.12
  -7   7   7    1.34    1.25
  -7   7   7    0.95    1.15
  -7   7   7    0.42    1.05
  -7   7   8    0.41    1.13
  -7   7   8    0.94    1.16
  -7   7   8    0.34    1.03
  -7   7   9    4.37    1.27
  -7   7   9   11.29    1.43
  -7   7  10    1.96    1.02
  -7   8   3   -0.63    0.96
  -7   8   2    2.05    1.01
  -7   8   1    2.34    1.05
  -7   8   0    1.45    1.07
  -6   7  13    0.76    1.11
  -6   7  13    1.95    1.16
  -6   7  12    4.50    1.37
  -6   7  12   10.20    1.51
  -6   7  11   18.70    1.92
  -6   7  11   19.68    2.03
  -6   7  10   47.30    2.98
  -6   7  10   51.90    3.21
  -6   7   9   25.37    2.33
  -6   7   9   28.37    2.42
  -6   7   8   32.27    2.61
  -6   7   8   38.05    2.78
  -6   7   7   27.20    2.62
  -6   7   7   40.01    2.88
  -6   7   6   17.19    2.05
  -6   7   6   17.45    2.05
  -6   7   5   23.23    2.48
  -6   7   5   45.85    2.95
  -6   7   4    9.73    1.77
  -6   7   4   15.37    1.89
  -6   7   3    6.31    1.57
  -6   7   3    5.95    1.53
  -6   7   2    6.34    1.64
  -6   7   2   12.54    1.75
  -6   7   1   51.41    4.07
  -6   7   1   91.14    4.61
  -6   7   0   37.91    3.14
  -6   7   0   57.54    3.54
  -6   7  -1   22.46    2.31
  -6   7  -1   34.91    2.73
  -6   7  -2   13.37    1.84
  -6   7  -2   19.10    2.10
  -6   7  -3    6.90    1.62
  -6   7  -3    1.90    1.32
  -6   7  -3    4.59    1.45
  -6   7  -4    0.35    1.41
  -6   7  -4    0.79    1.25
  -6   7  -4    3.31    1.38
  -6   7  -5    1.95    1.35
  -6   7  -5    1.80    1.49
  -6   7  -5    2.00    1.31
  -6   7  -6   51.51    3.31
  -6   7  -6   52.10    3.49
  -6   7  -7   11.45    1.83
  -6   7  -7   20.29    2.03
  -6   7  -8   67.38    4.87
  -6   7  -8  104.84    5.15
  -6   7  -9   21.33    2.05
  -6   7 -10   79.54    4.78
  -6   7 -11   10.28    1.41
  -6   7 -12    2.43    1.02
  -5   6  19    5.60    1.35
  -5   6  18    1.06    1.06
  -5   6  18   -0.65    1.37
  -5   6  17    5.46    1.37
  -5   6  17   13.56    1.83
  -5   6  16   -0.20    1.41
  -5   6  16    1.94    1.37
  -5   6  15    7.36    1.53
  -5   6  15    8.24    1.57
  -5   6  14    7.09    1.59
  -5   6  14    7.07    1.60
  -5   6  13   41.16    2.99
  -5   6  13   44.88    2.97
  -5   6  12    9.28    1.70
  -5   6  12   10.27    1.75
  -5   6  12    7.42    1.33
  -5   6  11    4.18    1.57
  -5   6  11    5.04    1.75
  -5   6  11    1.45    1.10
  -5   6  10   71.66    4.33
  -5   6  10   76.99    4.69
  -5   6  10   64.77    4.21
  -5   6   9   25.18    2.35
  -5   6   9   25.34    2.58
  -5   6   8   21.45    2.21
  -5   6   8   25.06    2.46
  -5   6   8   18.89    2.00
  -5   6   7    7.06    1.59
  -5   6   7    2.89    1.20
  -5   6   7    3.05    1.57
  -5   6   6  166.29    9.38
  -5   6   6  161.77    9.44
  -5   6   6  185.31    9.73
  -5   6   5   32.96    2.92
  -5   6   5   21.79    2.53
  -5   6   4  122.67    7.36
  -5   6   4  139.76    7.66
  -5   6   3   30.76    2.48
  -5   6   3   23.47    2.49
  -5   6   2   34.96    2.84
  -5   6   2   42.54    3.06
  -5   6   1   12.71    1.93
  -5   6   1   14.82    1.86
  -5   6   0   97.81    6.13
  -5   6   0  113.17    6.30
  -5   6  -1   82.70    5.13
  -5   6  -1   84.48    5.19
  -5   6  -2   24.77    2.48
  -5   6  -2   21.30    2.25
  -5   6  -3  177.93    9.92
  -5   6  -3  171.96    9.97
  -5   6  -3  189.96   10.07
  -5   6  -4   50.12    3.58
  -5   6  -4   47.36    3.47
  -5   6  -4   50.32    3.53
  -5   6  -5   60.56    3.98
  -5   6  -5   54.03    3.98
  -5   6  -5   64.84    4.09
  -5   6  -6   16.38    2.03
  -5   6  -6   14.09    1.98
  -5   6  -7   53.92    3.81
  -5   6  -7   59.66    3.97
  -5   6  -8    5.88    1.56
  -5   6  -8    1.53    1.36
  -5   6  -9   22.02    2.26
  -5   6 -10   18.78    2.10
  -5   6 -11   12.44    1.77
   5  -6  11    7.19    1.25
   5  -6  12  126.12    7.14
  -5   6 -12  127.20    7.26
  -5   6 -13   27.79    2.38
   5  -6  13   26.30    2.18
   5  -6  14   18.87    1.83
  -5   6 -14   20.34    1.94
  -5   6 -15   20.72    1.92
   5  -6  15   20.24    1.89
  -5   6 -16   34.24    2.90
   5  -6  16   48.86    2.97
  -5   6 -17    2.02    1.18
   5  -6  17    5.60    1.11
   5  -6  18   18.04    1.51
  -5   6 -18   16.23    1.73
  -4   5  22   27.48    2.40
  -4   5  22   21.00    2.02
  -4   5  21   10.80    1.84
  -4   5  21    7.54    1.49
  -4   5  20   28.03    2.71
  -4   5  20   23.88    2.27
  -4   5  19   42.13    3.24
  -4   5  19   37.66    2.83
  -4   5  18  102.92    6.39
  -4   5  18   99.97    6.47
  -4   5  17   15.51    1.83
  -4   5  17   11.40    2.10
  -4   5  17   13.54    1.85
  -4   5  16   92.26    5.50
  -4   5  16   79.50    5.50
  -4   5  16  111.29    6.17
  -4   5  16   99.82    5.67
  -4   5  15   31.97    2.74
  -4   5  15   34.61    2.69
  -4   5  15   28.95    2.56
  -4   5  15   37.29    3.18
  -4   5  15   35.49    2.73
  -4   5  14  149.19    9.07
  -4   5  14  164.01    8.97
  -4   5  14  157.03    9.04
  -4   5  14  180.04    9.57
  -4   5  14  167.90    9.06
  -4   5  13   30.63    2.40
  -4   5  13   29.51    2.41
  -4   5  13   24.93    2.24
  -4   5  12  117.15    6.62
  -4   5  12  106.19    6.64
  -4   5  12  114.44    6.65
  -4   5  12  120.74    6.62
  -4   5  11    7.03    1.67
  -4   5  11    3.17    1.43
  -4   5  11    2.93    1.13
  -4   5  11    3.69    1.34
  -4   5  10    2.20    1.35
  -4   5  10    1.15    1.01
  -4   5  10    2.13    1.22
  -4   5   9   10.39    1.59
  -4   5   9    8.54    1.37
  -4   5   9    9.91    1.44
  -4   5   8   36.78    2.64
  -4   5   8   31.84    2.53
  -4   5   8   36.33    2.55
  -4   5   7   47.94    3.18
  -4   5   7   52.69    3.56
  -4   5   7   46.03    3.14
  -4   5   7   43.48    3.04
  -4   5   6   14.33    1.63
  -4   5   6   14.16    1.93
  -4   5   6   13.09    1.57
  -4   5   6   12.98    1.50
  -4   5   5    3.33    1.35
  -4   5   5    3.54    1.08
  -4   5   5    4.79    1.23
  -4   5   4   50.89    3.30
  -4   5   4   55.94    3.54
  -4   5   4   46.29    3.38
  -4   5   4   50.09    3.28
  -4   5   3   23.24    2.14
  -4   5   3   30.16    2.41
  -4   5   3   29.58    2.41
  -4   5   3   29.17    2.25
  -4   5   2   50.56    3.37
  -4   5   2   50.13    3.52
  -4   5   2   54.47    3.41
  -4   5   2   53.96    3.52
  -4   5   1   96.46    5.68
  -4   5   1  105.80    5.82
  -4   5   1   93.51    5.63
  -4   5   0  195.40   10.33
  -4   5   0  182.52   10.19
  -4   5  -1  279.26   14.50
  -4   5  -1  264.40   14.40
  -4   5  -2  316.70   16.28
  -4   5  -2  285.29   16.21
  -4   5  -2  318.95   16.22
  -4   5  -3   32.61    2.73
  -4   5  -3   39.06    2.86
  -4   5  -4  237.37   11.92
  -4   5  -4  203.96   11.83
  -4   5  -5   38.51    3.18
  -4   5  -5   62.19    3.49
  -4   5  -6  391.18   19.28
   4  -5   6  356.99   18.93
  -4   5  -6  349.55   19.15
  -4   5  -7   43.29    2.96
  -4   5  -7   54.12    3.14
  -4   5  -8  133.08    7.32
   4  -5   8  125.16    6.96
  -4   5  -8  119.92    7.17
  -4   5  -9   17.10    2.04
   4  -5   9   19.24    1.74
   4  -5  10   18.22    1.76
   4  -5  11   40.68    2.88
   4  -5  12   81.78    4.95
   4  -5  13    6.01    1.34
   4  -5  14    7.77    1.40
  -4   5 -14    6.49    1.70
  -4   5 -15    4.31    1.60
   4  -5  15    6.02    1.37
   4  -5  16    1.48    1.28
  -4   5 -16   -0.41    1.50
  -4   5 -17   14.87    2.06
  -4   5 -17    9.81    1.69
  -4   5 -18    8.94    1.82
   4  -5  18   13.20    1.66
   4  -5  19   43.82    2.87
   4  -5  19   38.79    2.61
   4  -5  20   28.94    2.16
   4  -5  20   26.12    1.92
  -4   5 -21    2.04    1.19
   4  -5  21    3.72    1.22
   4  -5  21    4.94    1.02
  -4   5 -21    3.35    1.40
  -3   4  25    8.67    1.45
  -3   4  24  165.64    8.46
  -3   4  24  132.76    8.03
  -3   4  23    5.99    1.63
  -3   4  23    5.71    1.40
  -3   4  23    8.97    1.58
  -3   4  22    7.94    1.50
  -3   4  21   23.74    2.25
  -3   4  21   30.51    2.36
  -3   4  20  162.09    8.98
  -3   4  20  153.76    9.16
  -3   4  20  177.80    9.13
  -3   4  19   74.20    4.37
  -3   4  19   77.10    4.46
  -3   4  18   18.10    1.93
  -3   4  18   15.96    1.88
  -3   4  18   16.26    1.86
  -3   4  17    5.82    1.41
  -3   4  17    3.17    1.25
  -3   4  17    4.78    1.39
  -3   4  16   28.86    2.33
  -3   4  16   29.05    2.36
  -3   4  16   24.66    2.26
  -3   4  16   27.32    2.49
  -3   4  15   19.45    2.11
  -3   4  15   20.09    2.02
  -3   4  15   23.39    2.04
  -3   4  15   22.66    2.20
  -3   4  15   17.49    1.90
  -3   4  14    1.66    1.35
  -3   4  14    2.32    1.33
  -3   4  14    2.37    1.10
  -3   4  14    2.82    1.43
  -3   4  14    0.87    1.11
  -3   4  13    8.31    1.49
  -3   4  13    6.00    1.40
  -3   4  13    2.52    1.15
  -3   4  13    4.13    1.46
  -3   4  13    5.70    1.24
  -3   4  12  189.64   10.34
  -3   4  12  192.57   10.44
  -3   4  12  209.98   10.49
  -3   4  12  179.55   10.31
  -3   4  12  190.20   10.27
  -3   4  12  195.90   10.43
  -3   4  11   51.72    3.05
  -3   4  11   53.71    3.08
  -3   4  11   56.70    3.27
  -3   4  11   48.11    2.84
  -3   4  11   49.95    3.07
  -3   4  10  107.99    5.65
  -3   4  10   96.47    5.60
  -3   4  10  103.83    5.65
  -3   4  10   94.82    5.59
  -3   4  10   91.65    5.43
  -3   4   9   66.51    3.88
  -3   4   9   72.05    4.01
  -3   4   9   62.93    3.90
  -3   4   9   61.64    3.87
  -3   4   9   62.59    3.74
  -3   4   8  255.54   12.82
  -3   4   8  221.59   12.79
  -3   4   8  259.20   12.90
  -3   4   8  237.52   12.78
  -3   4   7  124.57    5.96
  -3   4   7  106.62    5.99
  -3   4   6  568.38   27.89
  -3   4   6  586.12   27.99
  -3   4   6  545.87   27.87
  -3   4   5   95.48    4.69
  -3   4   5   57.84    4.55
  -3   4   5   78.01    4.74
  -3   4   5   73.78    4.86
  -3   4   5  109.66    4.69
  -3   4   4  395.41   19.47
  -3   4   4  353.85   19.48
  -3   4   4  429.41   19.56
  -3   4   4  460.72   19.85
  -3   4   4  296.77   19.40
  -3   4   4  376.69   19.40
  -3   4   3   67.54    4.51
  -3   4   3   83.94    4.25
  -3   4   3   71.28    4.36
  -3   4   3   76.79    4.10
  -3   4   2  763.24   36.00
  -3   4   2  759.39   35.85
  -3   4   2  670.38   35.76
  -3   4   2  627.87   35.77
  -3   4   1  117.59    6.04
  -3   4   1  132.35    5.97
  -3   4   0  653.91   34.37
  -3   4   0  706.69   34.16
  -3   4   0  676.64   34.07
  -3   4   0  621.95   33.98
  -3   4  -1   75.67    4.27
  -3   4  -1   74.71    3.90
  -3   4  -1   65.92    3.92
  -3   4  -2  350.62   18.60
  -3   4  -2  353.70   18.57
  -3   4  -2  382.04   18.63
  -3   4  -2  307.59   19.77
   3  -4   3  136.47    7.64
  -3   4  -3  132.92    9.07
   3  -4   4   14.25    1.28
  -3   4  -4   19.24    1.51
  -3   4  -4   20.41    2.59
   3  -4   5   12.93    1.18
  -3   4  -5   13.81    1.37
  -3   4  -5   12.99    2.11
  -3   4  -6   42.19    2.83
   3  -4   6   44.27    2.68
  -3   4  -7    3.82    1.06
   3  -4   7    3.92    0.90
  -3   4  -8   94.10    5.80
   3  -4   8  106.50    5.69
  -3   4  -9   67.49    4.43
   3  -4   9   76.47    4.31
   3  -4  10  184.96    9.98
   3  -4  11    9.99    1.45
   3  -4  12  119.59    6.79
   3  -4  13   24.48    2.22
   3  -4  14  507.24   26.52
   3  -4  15   21.88    2.19
   3  -4  16   99.68    5.93
   3  -4  17   39.03    3.03
   3  -4  18  360.90   17.63
   3  -4  18  308.94   17.28
   3  -4  19   46.17    3.13
   3  -4  20  129.78    7.79
   3  -4  20  153.93    7.81
   3  -4  21    7.36    1.21
   3  -4  22   53.42    3.39
   3  -4  22   44.94    3.00
   3  -4  23   13.28    1.67
  -3   4 -23   19.19    1.90
   3  -4  24  103.74    5.96
  -2   3  26   -0.41    1.25
  -2   3  26    1.81    1.21
  -2   3  25   37.94    2.46
  -2   3  25   32.85    2.32
  -2   3  24   38.69    2.70
  -2   3  24   38.92    2.82
  -2   3  23   13.01    1.71
  -2   3  23   12.35    1.96
  -2   3  23   16.72    1.91
  -2   3  22   71.46    4.56
  -2   3  22   72.67    4.78
  -2   3  22   80.03    4.71
  -2   3  21   12.98    1.77
  -2   3  21   14.83    1.90
  -2   3  21   15.07    2.00
  -2   3  20  171.63    9.33
  -2   3  20  170.34    9.42
  -2   3  20  167.06    9.55
  -2   3  19  159.19    9.58
  -2   3  19  183.11    9.70
  -2   3  19  190.89    9.82
  -2   3  19  183.63    9.95
  -2   3  18  681.32   34.29
  -2   3  18  672.00   34.32
  -2   3  18  639.20   34.49
  -2   3  18  655.78   34.40
  -2   3  17   94.61    5.77
  -2   3  17   94.33    5.78
  -2   3  16  237.08   11.94
  -2   3  16  216.73   11.89
  -2   3  16  216.93   11.99
  -2   3  15   36.23    2.47
  -2   3  15   38.17    2.53
  -2   3  14  255.41   13.60
  -2   3  14  261.68   13.46
  -2   3  14  259.48   13.44
  -2   3  14  244.08   13.49
  -2   3  13   73.45    4.33
  -2   3  13   84.33    4.52
  -2   3  13   83.22    4.44
  -2   3  12  426.80   20.77
  -2   3  12  403.02   20.64
  -2   3  12  387.15   20.67
  -2   3  12  381.04   20.65
  -2   3  11  148.71    7.77
  -2   3  11  145.91    7.72
  -2   3  11  129.87    7.75
  -2   3  11  146.58    7.83
  -2   3  11  145.32    7.73
  -2   3  10  281.84   14.70
  -2   3  10  290.59   14.78
  -2   3  10  298.23   14.83
  -2   3  10  278.94   14.79
   2  -3 -10  271.03   15.71
  -2   3  10  269.18   14.69
  -2   3   9   42.24    3.22
  -2   3   9   59.85    3.31
  -2   3   9   69.18    3.45
  -2   3   9   42.77    3.34
  -2   3   9   67.00    3.31
  -2   3   8  359.23   17.79
  -2   3   8  335.46   17.73
  -2   3   8  343.87   18.79
   2  -3  -8  358.60   18.65
  -2   3   8  369.80   17.84
   2  -3  -8  343.37   19.07
  -2   3   8  321.72   17.66
  -2   3   8  331.70   17.74
   2  -3  -7   28.82    2.59
  -2   3   7   50.81    2.81
  -2   3   7   43.39    2.67
  -2   3   7   32.44    3.56
   2  -3  -7   41.47    3.49
  -2   3   7   44.29    2.82
  -2   3   7   53.95    2.80
  -2   3   7   54.25    2.65
  -2   3   6   29.84    1.94
   2  -3  -6   19.49    1.82
  -2   3   6   31.43    1.82
  -2   3   6   30.06    2.02
  -2   3   6   29.28    2.96
  -2   3   6   20.03    1.73
   2  -3  -6   28.41    2.67
  -2   3   6   33.55    1.92
  -2   3   6   27.99    3.27
  -2   3   5   86.49    5.10
   2  -3  -5   86.20    4.99
  -2   3   5   92.66    5.02
  -2   3   5   90.79    4.88
  -2   3   5   95.52    6.16
  -2   3   5   95.24    5.04
   2  -3  -5   93.19    5.71
  -2   3   5   87.42    4.89
   2  -3  -4   30.25    2.27
  -2   3   4   30.17    2.25
  -2   3   4   35.15    2.09
   2  -3  -4   27.71    2.84
  -2   3   4   34.58    2.27
  -2   3   4   31.55    3.22
  -2   3   3  102.98    5.65
   2  -3  -3   99.47    5.66
  -2   3   3   99.02    5.38
  -2   3   3   99.35    5.42
  -2   3   3   97.39    5.46
  -2   3   3  112.75    6.71
   2  -3  -3  104.99    6.25
  -2   3   3  107.13    6.69
  -2   3   2  191.54   10.56
  -2   3   2  199.00   10.71
  -2   3   2  190.66   10.46
  -2   3   2  228.26   10.70
   2  -3  -2  204.87   11.32
  -2   3   2  216.93   11.78
  -2   3   1  116.61    6.17
  -2   3   1  107.40    6.06
  -2   3   1  116.06    6.21
  -2   3   0  326.13   16.53
   2  -3   0  318.63   16.36
  -2   3   0  283.79   16.28
  -2   3   0  336.95   17.56
  -2   3   0  347.58   16.41
  -2   3   0  309.93   17.28
   2  -3   1  158.21    7.89
  -2   3  -1  151.40    7.90
  -2   3  -1  126.23    7.66
  -2   3  -1  145.46    7.73
  -2   3  -1  162.06    8.99
  -2   3  -1  175.54    8.85
  -2   3  -2  707.49   34.16
   2  -3   2  682.18   34.24
  -2   3  -2  602.64   33.92
  -2   3  -2  687.38   33.98
  -2   3  -2  684.24   35.11
  -2   3  -2  664.40   34.82
  -2   3  -3  100.52    5.49
   2  -3   3  108.81    5.82
  -2   3  -3   82.62    5.28
  -2   3  -3  117.29    6.65
  -2   3  -3  139.18    6.57
   2  -3   4  662.96   33.03
  -2   3  -4  656.28   32.64
  -2   3  -4  612.38   32.47
  -2   3  -4  640.20   33.53
  -2   3  -4  606.60   33.19
   2  -3   5  103.95    6.36
   2  -3   5   97.12    5.57
  -2   3  -5  119.65    6.83
  -2   3  -5  101.49    5.64
  -2   3  -5  123.36    6.55
   2  -3   6  426.20   21.33
   2  -3   6  395.67   20.44
  -2   3  -6  371.68   21.35
  -2   3  -6  399.88   20.52
  -2   3  -6  379.67   21.07
   2  -3   7   80.92    5.64
   2  -3   7   74.59    4.52
  -2   3  -7  101.39    5.79
  -2   3  -7   75.19    4.61
  -2   3  -7  105.58    5.47
   2  -3   8 1018.26   48.92
  -2   3  -8  943.29   49.74
  -2   3  -8  927.56   48.97
  -2   3  -8  885.70   49.35
   2  -3   9  233.23   11.60
   2  -3   9  216.14   12.41
  -2   3  -9  195.19   11.95
   2  -3  10  247.09   12.37
   2  -3  10  203.07   12.98
   2  -3  11   21.77    1.52
   2  -3  11   16.94    1.70
   2  -3  12  236.77   13.07
   2  -3  12  280.79   13.40
   2  -3  13  162.25    8.87
   2  -3  13  176.41    9.17
   2  -3  14   69.85    4.04
   2  -3  15    2.32    1.00
   2  -3  15    1.09    1.13
   2  -3  16    5.58    1.16
   2  -3  16    5.24    1.17
   2  -3  17    3.61    1.12
   2  -3  17    3.80    1.16
   2  -3  17    5.20    1.19
   2  -3  18   47.02    2.98
   2  -3  18   45.88    3.01
   2  -3  18   53.28    3.33
   2  -3  19  182.52    8.82
   2  -3  19  126.51    8.67
   2  -3  19  171.87    8.83
   2  -3  19  212.52    9.28
   2  -3  19  147.36    8.73
   2  -3  20   13.01    1.45
   2  -3  20    9.11    1.45
   2  -3  20   12.26    1.57
   2  -3  20   12.56    1.76
   2  -3  21    5.68    1.28
   2  -3  21    7.76    1.40
   2  -3  21    9.26    1.55
   2  -3  22   17.11    1.79
   2  -3  22   11.22    1.37
   2  -3  23   30.49    2.35
  -2   3 -23   22.97    2.20
   2  -3  24   60.48    3.88
   2  -3  25    6.04    1.21
  -1   2  27    5.46    1.46
  -1   2  27   18.24    1.69
  -1   2  26   28.57    3.01
  -1   2  26   81.76    3.58
  -1   2  25   -0.41    1.43
  -1   2  25   -0.33    1.49
  -1   2  24   15.52    2.07
  -1   2  24   27.82    2.27
  -1   2  23   31.71    2.66
  -1   2  23   31.77    2.75
  -1   2  22  210.07   11.34
  -1   2  22  205.78   11.44
  -1   2  21   20.33    2.26
  -1   2  21   19.09    2.30
  -1   2  20   22.11    2.19
  -1   2  20   19.78    2.24
  -1   2  19  196.00   10.13
  -1   2  19  173.78   10.16
  -1   2  18   69.13    4.24
  -1   2  18   65.35    4.33
  -1   2  17  169.20    8.64
  -1   2  17  149.57    8.68
  -1   2  17  152.83    8.49
  -1   2  16   21.00    1.85
  -1   2  16   19.76    1.74
  -1   2  16   20.18    1.93
  -1   2  15   10.87    1.32
  -1   2  15    8.89    1.39
  -1   2  15   10.18    1.46
  -1   2  14   59.62    3.54
  -1   2  14   61.19    3.49
  -1   2  14   55.24    3.60
  -1   2  13  129.90    6.91
  -1   2  13  126.19    7.03
  -1   2  12   99.69    6.70
  -1   2  12  122.39    6.18
  -1   2  12  104.87    7.16
  -1   2  12  123.86    6.31
   1  -2 -12   86.76    7.20
  -1   2  11   91.95    5.87
  -1   2  11  113.83    5.41
  -1   2  11  104.44    5.47
  -1   2  11   86.77    6.22
   1  -2 -11   77.98    6.40
   1  -2 -11   86.92    5.59
  -1   2  10  620.32   30.20
  -1   2  10  552.20   29.74
  -1   2  10  580.56   29.82
  -1   2  10  629.07   30.71
   1  -2 -10  597.14   30.15
   1  -2 -10  562.24   30.89
  -1   2   9  294.70   14.77
  -1   2   9  284.66   14.45
  -1   2   9  281.98   14.40
  -1   2   9  271.29   15.16
   1  -2  -9  260.81   14.85
   1  -2  -9  279.15   15.51
  -1   2   8  645.61   32.09
   1  -2  -8  654.26   32.18
   1  -2  -8  688.30   32.27
  -1   2   8  570.47   31.70
  -1   2   8  697.29   32.53
   1  -2  -8  596.60   32.25
   1  -2  -8  635.12   32.78
   1  -2  -7  154.44    8.18
   1  -2  -7  145.03    8.08
  -1   2   7  148.29    8.15
  -1   2   7  140.64    8.39
  -1   2   7  157.52    8.53
   1  -2  -7  159.69    8.92
   1  -2  -6  837.41   43.45
   1  -2  -6  832.45   43.42
  -1   2   6  854.11   43.85
  -1   2   6  883.82   43.86
   1  -2  -6  854.18   43.73
   1  -2  -5  226.38   11.69
   1  -2  -5  217.37   11.70
  -1   2   5  213.47   12.19
   1  -2  -5  235.49   12.07
   1  -2  -4  829.68   44.77
  -1   2   4  948.42   45.36
   1  -2  -4  890.57   45.09
   1  -2  -4  898.08   45.39
  -1   2   4  887.25   45.47
   1  -2  -3  109.04    6.14
  -1   2   3  122.48    6.72
   1  -2  -3  100.70    6.34
   1  -2  -3  130.45    6.78
   1  -2  -2  327.81   17.42
  -1   2   1  239.38   12.78
   1  -2  -1  232.00   12.65
  -1   2   0  400.52   19.98
  -1   2   0  357.10   19.78
  -1   2  -1  118.55    6.98
  -1   2  -1  122.31    6.84
   1  -2   2  212.74   12.17
  -1   2  -2  246.35   12.45
  -1   2  -2  230.09   12.18
   1  -2   3   19.02    2.05
  -1   2  -3   24.94    2.13
  -1   2  -3   23.42    1.89
   1  -2   4   12.35    1.63
  -1   2  -4   14.26    1.62
   1  -2   5    9.20    1.60
  -1   2  -5    8.27    1.39
   1  -2   6   38.38    3.05
  -1   2  -6   36.45    2.70
   1  -2   7  231.43   12.56
   1  -2   7  267.83   13.55
   1  -2   7  251.63   13.03
   1  -2   8   85.61    5.65
   1  -2   8   82.60    4.99
   1  -2   9   77.06    4.01
   1  -2   9   73.29    5.24
   1  -2   9   63.88    4.35
   1  -2  10  346.45   17.95
   1  -2  10  330.86   18.18
   1  -2  11  163.82    7.88
   1  -2  11  158.30    7.83
   1  -2  12  452.27   23.52
   1  -2  12  435.00   23.47
   1  -2  12  500.30   23.70
   1  -2  13  149.96    7.57
   1  -2  13  153.93    7.55
   1  -2  13  130.01    7.47
   1  -2  13  126.91    7.63
   1  -2  14  545.61   26.87
   1  -2  14  475.01   26.77
   1  -2  14  515.71   26.83
   1  -2  14  573.44   27.05
   1  -2  15   88.67    4.79
   1  -2  15   93.36    4.69
   1  -2  15   72.02    4.63
   1  -2  15  101.98    4.80
   1  -2  15   58.01    4.71
   1  -2  16  442.21   22.41
   1  -2  16  423.41   22.31
   1  -2  16  409.06   22.37
   1  -2  16  459.51   22.58
   1  -2  17  167.37    8.78
   1  -2  17  180.09    8.94
   1  -2  17  163.02    8.86
   1  -2  17  171.06    9.02
   1  -2  17  143.70    8.70
   1  -2  18   39.39    2.64
   1  -2  18   39.50    2.84
   1  -2  18   40.53    2.80
   1  -2  18   37.83    2.85
   1  -2  19   19.50    2.02
   1  -2  19   21.50    1.76
   1  -2  19   18.50    1.99
   1  -2  19   21.06    1.98
   1  -2  20  219.02   11.46
   1  -2  20  203.97   11.61
   1  -2  20  205.45   11.59
   1  -2  20  239.63   11.83
   1  -2  21   16.61    1.97
   1  -2  21   20.78    2.15
   1  -2  22   89.53    4.62
   1  -2  22   75.90    4.24
   1  -2  23    1.47    1.06
   1  -2  23    2.16    1.31
   1  -2  24    0.24    0.99
   1  -2  24    0.65    1.20
   1  -2  25    9.00    1.46
   1  -2  26    4.54    1.15
   0   1  28   93.44    5.41
   0   1  27   38.80    2.77
   0   1  26   22.57    2.11
   0   1  25   55.09    3.72
   0   1  24   32.04    2.61
   0   1  23   23.84    2.29
   0   1  22   13.80    1.88
   0   1  21  111.29    6.49
   0   1  20  173.75    9.58
   0   1  19   13.69    1.73
   0   1  18   14.93    1.72
   0   1  17   21.90    1.96
   0   1  16  378.36   19.55
   0   1  16  376.30   19.72
   0   1  15   61.52    4.05
   0   1  15   99.51    4.47
   0   1  14  234.04   13.08
   0   1  14  232.44   11.89
   0   1  14  248.38   12.07
   0   1  13  123.33    7.25
   0   1  13  113.29    6.11
   0   1  13  122.69    6.21
   0   1  13  105.34    7.06
   0   1  13  122.30    6.30
   0   1  12  329.37   16.40
   0   1  12  314.03   15.48
   0   1  12  291.18   15.54
   0   1  12  280.09   16.22
   0  -1 -12  255.91   16.32
   0   1  11  269.44   13.59
   0   1  11  242.14   12.75
   0   1  11  248.11   12.85
   0   1  11  254.39   13.50
   0  -1 -11  217.89   13.61
   0   1  10 1154.82   52.03
   0  -1 -10 1072.85   52.14
   0   1  10 1008.46   51.25
   0   1  10 1043.88   51.91
   0   1  10  948.31   51.30
   0  -1 -10  931.71   52.06
   0   1   9  651.41   31.14
   0  -1  -9  555.38   31.16
   0   1   9  626.24   31.07
   0  -1  -9  543.25   31.24
   0  -1  -8  267.62   15.07
   0   1   8  307.24   15.05
   0   1   8  300.73   15.00
   0  -1  -8  280.43   15.24
   0  -1  -7  322.09   14.99
   0  -1  -7  268.50   14.32
   0   1   7  293.01   14.29
   0   1   7  286.55   14.25
   0  -1  -7  248.39   13.87
   0  -1  -7  255.79   14.46
   0  -1  -6  137.90    7.94
   0   1   6  149.86    7.87
   0  -1  -6  162.88    8.01
   0   1   6  153.97    7.86
   0  -1  -6  132.93    7.59
   0  -1  -5  420.51   20.90
   0   1   5  429.95   20.85
   0  -1  -5  427.64   20.86
   0  -1  -5  362.14   20.71
   0   1   5  439.29   20.83
   0  -1  -5  370.56   20.68
   0  -1  -4  173.55    8.92
   0   1   4  186.86    8.97
   0   1   4  188.59    8.92
   0  -1  -4  163.43    8.89
   0  -1  -3  576.35   30.80
   0   1   3  613.57   30.83
   0  -1  -3  583.69   30.77
   0   1   3  626.36   30.81
   0  -1  -3  610.36   30.88
   0  -1  -3  606.43   30.87
   0  -1  -2   87.60    4.91
   0  -1  -2   76.32    4.84
   0  -1  -2   99.51    5.04
   0  -1  -2  115.82    5.19
   0  -1  -2  107.79    5.08
   0  -1  -1   86.16    4.54
   0  -1  -1   84.39    4.53
   0  -1  -1   78.13    4.51
   0  -1   0  105.46    5.59
   0  -1   1  136.44    7.64
   0   1  -1  162.24    7.68
   0  -1   2  471.48   24.24
   0  -1   2  470.13   24.23
   0  -1   3  160.04    8.63
   0  -1   3  165.32    8.61
   0  -1   4  360.03   20.68
   0  -1   4  401.66   20.33
   0  -1   4  400.46   20.27
   0  -1   5   99.67    5.99
   0  -1   5  100.37    5.42
   0  -1   6  478.97   24.58
   0  -1   8  128.42   15.77
   0   1  -8  202.73   10.52
   0  -1   9  102.43    5.67
   0   1  -9  104.99    5.87
   0  -1  10  489.57   24.72
   0  -1  10  497.72   24.83
   0  -1  10  499.97   24.77
   0  -1  11  485.81   20.77
   0  -1  11  423.41   20.22
   0  -1  11  379.92   18.62
   0  -1  11  367.62   18.72
   0  -1  11  377.93   18.68
   0  -1  11  360.19   18.66
   0   1 -11  262.82   18.81
   0  -1  12  179.91    8.62
   0  -1  12  195.24   10.47
   0  -1  12  163.15    8.72
   0  -1  12  184.41    8.71
   0  -1  12  170.02    8.68
   0  -1  13  377.82   18.76
   0  -1  13  343.98   18.80
   0  -1  13  369.18   18.84
   0  -1  13  383.01   18.91
   0  -1  13  350.27   18.71
   0  -1  14  307.67   15.09
   0  -1  14  276.42   15.14
   0  -1  14  315.69   15.21
   0  -1  14  295.81   15.23
   0  -1  14  268.33   15.02
   0  -1  15  258.19   13.24
   0  -1  15  256.27   13.07
   0  -1  15  251.69   13.19
   0  -1  15  227.65   13.14
   0  -1  15  259.62   13.25
   0  -1  16   39.00    2.49
   0  -1  16   35.08    2.16
   0  -1  16   36.84    2.38
   0  -1  17  145.39    7.73
   0  -1  17  160.34    8.00
   0  -1  17  134.71    7.83
   0  -1  17  136.92    7.88
   0  -1  17  143.87    7.91
   0  -1  18  100.26    5.31
   0  -1  18   85.84    4.97
   0  -1  18   80.65    5.11
   0  -1  18   90.40    5.21
   0  -1  18   90.96    5.18
   0  -1  19   54.41    3.36
   0  -1  19   46.79    2.96
   0  -1  19   43.23    3.11
   0  -1  19   49.09    3.19
   0  -1  20   20.56    2.05
   0  -1  20   18.58    1.57
   0  -1  20   17.44    1.81
   0  -1  20   16.32    1.72
   0  -1  21  104.12    6.57
   0  -1  21  116.45    6.62
   0  -1  22  119.46    6.32
   0  -1  22  100.00    6.11
   0  -1  22  103.78    6.09
   0  -1  23   11.44    1.84
   0  -1  24    1.87    1.35
   0  -1  25    0.73    1.25
   0  -1  26   18.55    1.94
   0  -1  27   41.56    2.83
   1   0  27   10.52    1.63
   1   0  26   24.27    2.72
   1   0  26   60.39    3.02
   1   0  25   52.51    4.35
   1   0  25   98.35    4.64
   1   0  24    8.62    1.73
   1   0  24   11.55    1.64
   1   0  23    1.96    1.51
   1   0  23    4.29    1.33
   1   0  22   88.18    4.97
   1   0  22   83.25    4.92
   1   0  22   75.71    4.84
   1   0  22   73.83    4.71
   1   0  21  102.77    6.09
   1   0  21  100.85    6.11
   1   0  21   95.97    5.98
   1   0  20   57.89    3.37
   1   0  20   43.58    3.14
   1   0  20   51.90    3.27
   1   0  20   35.74    2.95
   1   0  19   62.53    3.82
   1   0  19   55.86    3.72
   1   0  19   57.28    3.72
   1   0  19   58.06    3.65
   1   0  18   22.04    1.99
   1   0  18   18.85    1.90
   1   0  18   15.87    1.82
   1   0  18   20.35    1.63
   1   0  18   19.14    1.74
   1   0  17   95.84    4.93
   1   0  17   80.28    4.82
   1   0  17   78.67    4.82
   1   0  17   90.10    4.85
   1   0  17   76.73    4.69
   1   0  16   82.78    4.14
   1   0  16   70.75    3.79
   1   0  16   72.90    4.07
   1   0  16   74.69    4.06
   1   0  16   62.44    3.89
   1   0  15  477.05   25.37
   1   0  15  522.13   25.59
   1   0  15  531.89   25.60
   1   0  15  482.08   25.50
   1   0  15  502.76   25.55
   1   0  15  471.61   25.56
   1   0  14  142.01    7.14
   1   0  14  133.40    6.92
   1   0  14  126.68    7.07
   1   0  14  129.36    7.04
   1   0  14  137.11    7.10
   1   0  14  140.46    7.12
   1   0  13  105.61    5.58
   1   0  13  101.40    5.40
   1   0  13  102.11    5.57
   1   0  13   99.76    5.52
   1   0  13   98.76    5.54
   1   0  12  111.66    7.18
   1   0  12  119.12    5.97
   1   0  12  110.87    5.94
   1   0  12   93.21    5.85
   1   0  12  116.59    5.89
   1   0  11  909.60   46.05
  -1   0 -11  972.70   47.23
   1   0  11 1045.91   47.28
   1   0  11  871.59   46.04
   1   0  11  879.02   46.05
   1   0  10  574.64   28.41
   1   0  10  517.66   27.39
  -1   0 -10  573.50   28.42
   1   0   9  775.51   37.80
  -1   0  -9  675.17   37.66
  -1   0  -8  559.33   30.14
   1   0   8  564.01   29.39
  -1   0  -7  151.70    8.55
  -1   0  -6  224.95   12.13
  -1   0  -4  446.07   36.97
   1   0   4  849.93   36.46
   1   0   3  302.41   15.79
   1   0   2  265.96   13.82
   1   0   1   19.67    1.28
   1   0   0   85.87    4.48
  -1   0   0   88.65    4.50
  -1   0   0   80.12    4.60
  -1   0   1  216.77   11.71
  -1   0   1  266.75   11.94
  -1   0   2  159.66    8.40
  -1   0   2  155.87    8.41
  -1   0   3  381.87   19.14
  -1   0   3  355.03   19.09
  -1   0   4  118.00    6.11
   1   0  -4   98.93    5.98
  -1   0   4  110.40    6.09
  -1   0   5  684.61   32.14
  -1   0   5  624.60   31.10
  -1   0   6  111.64    6.55
   1   0  -6  102.99    6.41
  -1   0   7  263.94   14.02
   1   0  -7  224.16   13.77
  -1   0   8  152.43    6.24
  -1   0   8  137.77    6.39
  -1   0   9  451.33   21.49
  -1   0   9  501.45   21.29
  -1   0   9  380.50   20.50
   1   0  -9  349.13   20.97
  -1   0  10  202.12   11.61
  -1   0  10  236.39   11.36
  -1   0  10  203.35   10.63
  -1   0  10  211.62   10.61
  -1   0  11  371.92   18.45
  -1   0  11  421.97   19.40
  -1   0  11  350.07   18.44
  -1   0  11  355.44   19.51
  -1   0  11  362.50   18.57
  -1   0  11  370.29   18.56
  -1   0  12  466.00   21.66
  -1   0  12  412.25   20.56
  -1   0  12  390.21   20.61
  -1   0  12  408.57   20.70
  -1   0  12  411.19   20.68
  -1   0  13  170.94   10.07
  -1   0  13  185.66    8.93
  -1   0  13  161.92    8.95
  -1   0  13  182.19    9.10
  -1   0  13  193.87    9.10
  -1   0  14  319.03   16.19
  -1   0  14  311.55   16.36
  -1   0  14  305.62   16.25
  -1   0  15  214.21   11.21
  -1   0  15  210.62   11.29
  -1   0  15  218.80   11.43
  -1   0  16  182.18    9.65
  -1   0  16  179.83    9.77
  -1   0  17   79.18    4.46
  -1   0  17   74.43    4.64
  -1   0  18   41.07    2.98
  -1   0  19    6.93    1.42
  -1   0  20   69.34    4.35
  -1   0  21   16.83    1.94
  -1   0  22   74.30    4.63
  -1   0  23  106.74    6.21
  -1   0  24    0.32    1.39
  -1   0  24    2.61    1.27
  -1   0  25    2.87    1.38
  -1   0  25    3.52    1.39
  -1   0  25    2.34    1.15
  -1   0  26    7.21    1.60
  -1   0  26   20.67    1.80
  -1   0  27   40.06    4.84
  -1   0  27  277.29    5.95
   2  -1  27   10.53    1.49
   2  -1  26    0.41    1.29
   2  -1  25    5.29    1.59
   2  -1  25   25.37    1.82
   2  -1  24    4.22    1.46
   2  -1  24    8.39    1.35
   2  -1  23   98.05    5.15
   2  -1  23   99.52    5.19
   2  -1  22   28.13    2.54
   2  -1  22   29.04    2.43
   2  -1  22   22.14    2.31
   2  -1  21  163.51    8.91
   2  -1  21  147.11    8.72
   2  -1  21  186.46    9.06
   2  -1  21  143.78    8.82
   2  -1  21  176.75    8.96
   2  -1  20   10.88    1.64
   2  -1  20    8.38    1.49
   2  -1  20    8.16    1.36
   2  -1  20   10.57    1.58
   2  -1  20    9.29    1.44
   2  -1  19   26.75    1.87
   2  -1  19   27.92    2.25
   2  -1  19   22.99    2.10
   2  -1  19   29.06    2.24
   2  -1  19   19.65    2.11
   2  -1  19   22.21    2.00
   2  -1  18  316.07   17.47
   2  -1  18  367.82   17.73
   2  -1  18  324.53   17.65
   2  -1  18  326.33   17.68
   2  -1  18  330.82   17.64
   2  -1  18  378.21   17.86
   2  -1  17   27.74    2.14
   2  -1  17   26.56    1.86
   2  -1  17   27.68    2.10
   2  -1  17   24.80    2.06
   2  -1  17   18.55    2.00
   2  -1  17   21.61    1.94
   2  -1  16   28.34    2.11
   2  -1  16   22.32    1.99
   2  -1  16   28.11    2.05
   2  -1  16   27.88    2.14
   2  -1  15   46.36    3.01
   2  -1  15   43.17    2.96
   2  -1  14   55.66    3.40
   2  -1  14   55.79    3.38
   2  -1  14   58.00    3.47
   2  -1  13   56.44    3.48
   2  -1  13   59.62    3.45
   2  -1  12  149.87    7.01
   2  -1  12  138.85    6.87
   2  -1  11  315.33   15.81
  -2   1 -11  287.08   16.04
   2  -1  10  131.89    6.51
  -2   1 -10  101.27    6.82
   2  -1   9  815.96   43.01
   2  -1   9 1067.66   44.63
  -2   1  -8  342.66   19.19
   2  -1   8  373.44   19.50
  -2   1  -7  597.12   34.07
   2  -1   7  741.76   34.57
   2  -1   6  234.67   12.60
  -2   1  -6  215.52   12.21
  -2   1  -5 1268.33   70.56
   2  -1   5 1593.91   71.22
  -2   1  -4  172.08    9.73
   2  -1   4  195.04   10.47
   2  -1   3  663.10   31.67
  -2   1  -3  576.28   31.05
  -2   1  -2  233.33   12.60
   2  -1   2  258.00   13.15
   2  -1   1  404.63   17.46
  -2   1  -1  303.43   16.89
   2  -1   0  213.82    9.77
  -2   1   0  171.81    9.48
   2  -1  -1  356.77   18.16
  -2   1   1  340.90   18.76
  -2   1   2   63.58    4.23
  -2   1   3   88.43    4.66
  -2   1   3   86.10    5.32
   2  -1  -3   83.34    5.23
  -2   1   3   89.56    5.48
  -2   1   4    6.28    0.91
   2  -1  -4    8.64    1.56
  -2   1   4    9.23    1.76
  -2   1   5    5.07    0.95
  -2   1   5    7.01    1.76
  -2   1   6   63.91    3.77
  -2   1   6   60.14    4.34
  -2   1   7   57.42    3.16
  -2   1   7   54.74    4.11
  -2   1   7   62.35    4.37
  -2   1   8  170.41    8.48
  -2   1   8  161.13    9.34
  -2   1   8  150.24    8.51
  -2   1   9  167.30    8.42
  -2   1   9  155.35    8.40
  -2   1   9  159.32    9.30
  -2   1   9  160.60    8.81
  -2   1   9  152.64    8.24
  -2   1  10   66.21    4.04
  -2   1  10   58.76    3.77
  -2   1  10   58.07    4.11
  -2   1  10   79.64    4.07
  -2   1  10   59.64    4.84
  -2   1  10   79.48    3.81
  -2   1  11  437.76   22.58
  -2   1  11  449.48   22.39
  -2   1  11  430.12   22.46
  -2   1  11  421.67   22.29
  -2   1  12  143.94    8.21
  -2   1  12  150.38    8.15
  -2   1  13  429.16   21.82
  -2   1  13  408.61   21.89
  -2   1  13  422.93   21.71
  -2   1  14   28.37    2.68
  -2   1  14   52.95    2.82
  -2   1  15  583.53   29.56
  -2   1  15  560.97   29.66
  -2   1  15  571.25   29.44
  -2   1  16   65.97    4.22
  -2   1  17  156.69    8.70
  -2   1  18  120.96    6.35
  -2   1  18   98.34    6.29
  -2   1  19   68.28    4.13
  -2   1  19   57.11    4.02
  -2   1  20   30.02    2.54
  -2   1  20   22.72    2.43
  -2   1  21  254.48   12.98
  -2   1  21  232.28   12.97
  -2   1  21  232.70   12.94
  -2   1  22   11.22    1.83
  -2   1  22   11.73    1.77
  -2   1  22   13.70    1.87
  -2   1  23    2.68    1.47
  -2   1  23    5.08    1.52
  -2   1  23    6.23    1.50
  -2   1  24   17.44    2.09
  -2   1  24   23.91    2.19
  -2   1  24   21.13    2.04
  -2   1  25   15.21    2.09
  -2   1  25   27.29    2.20
  -2   1  26    9.36    1.35
  -2   1  26   11.18    1.50
  -2   1  27    5.99    1.25
   3  -2  25    0.13    1.05
   3  -2  25    4.76    1.22
   3  -2  24   87.14    3.46
   3  -2  24   97.78    3.78
   3  -2  23   71.46    3.42
   3  -2  23   82.81    3.74
   3  -2  22   31.24    2.25
   3  -2  22   28.62    2.31
   3  -2  21   51.66    3.28
   3  -2  21   61.87    3.63
   3  -2  21   66.27    3.85
   3  -2  21   62.94    3.51
   3  -2  20   49.33    3.21
   3  -2  20   43.83    3.32
   3  -2  20   54.47    3.46
   3  -2  20   55.28    3.62
   3  -2  20   54.12    3.41
   3  -2  19  397.73   22.94
   3  -2  19  423.48   22.89
   3  -2  19  452.61   23.04
   3  -2  19  443.65   23.09
   3  -2  18  114.63    6.24
   3  -2  18   99.45    6.14
   3  -2  18   93.55    6.35
   3  -2  17  593.76   29.32
   3  -2  17  542.07   29.27
   3  -2  16  175.85    9.23
   3  -2  16  166.46    9.21
   3  -2  15  121.14    6.59
   3  -2  15  118.80    6.61
   3  -2  14   30.29    2.20
   3  -2  13  458.64   25.34
   3  -2  13  555.56   25.66
   3  -2  12  196.52   10.08
   3  -2  12  183.04   10.25
   3  -2  11  328.79   17.74
   3  -2  11  370.42   17.99
   3  -2  10   58.13    3.14
  -3   2 -10   52.68    4.18
   3  -2  10   48.17    3.24
  -3   2  -9  353.66   18.59
   3  -2   9  335.19   18.37
  -3   2  -9  379.03   19.61
   3  -2   9  397.03   18.60
  -3   2  -8   45.26    2.92
   3  -2   8   45.55    2.87
  -3   2  -8   53.46    4.12
  -3   2  -8   46.03    2.93
   3  -2   7  245.02   12.88
  -3   2  -7  232.83   12.91
  -3   2  -7  254.36   13.01
   3  -2   6  111.68    6.23
  -3   2  -6  113.01    6.26
  -3   2  -6  120.83    6.39
   3  -2   5   39.37    3.52
   3  -2   5   29.60    2.01
  -3   2  -5   33.40    2.06
  -3   2  -5   37.72    2.21
   3  -2   4   86.19    5.59
  -3   2  -4   76.56    4.46
   3  -2   3   74.13    4.65
  -3   2  -3   64.28    3.41
  -3   2  -2  128.05    7.56
  -3   2  -2  152.75    7.78
  -3   2  -1  272.29   15.53
  -3   2  -1  283.25   16.50
  -3   2  -1  320.97   15.78
  -3   2   0  103.30    6.09
  -3   2   0  118.57    7.19
   3  -2  -1  439.56   20.99
  -3   2   1  376.14   20.81
  -3   2   1  372.38   20.78
  -3   2   1  461.88   20.91
   3  -2  -2   80.95    4.66
  -3   2   2   77.73    4.78
  -3   2   2   68.32    4.85
  -3   2   3  681.74   35.55
  -3   2   3  641.75   35.53
   3  -2  -3  729.82   36.41
  -3   2   3  664.93   35.56
  -3   2   3  697.36   36.81
  -3   2   3  684.74   35.75
  -3   2   4   57.20    4.95
  -3   2   4   98.94    4.98
  -3   2   4  132.67    5.07
  -3   2   4   81.17    4.99
   3  -2  -4   94.56    5.90
  -3   2   4  111.42    6.58
  -3   2   4  124.41    5.09
  -3   2   4   64.51    5.01
  -3   2   5  437.31   19.94
  -3   2   5  361.75   19.71
   3  -2  -5  406.25   20.68
  -3   2   5  370.94   19.77
  -3   2   5  368.62   19.71
  -3   2   5  402.07   21.18
  -3   2   5  395.06   19.95
  -3   2   6   29.81    2.54
   3  -2  -6   49.48    3.69
  -3   2   6   28.46    2.54
  -3   2   6   67.10    2.66
  -3   2   6   55.68    4.40
  -3   2   7  668.60   30.84
  -3   2   7  621.41   31.97
  -3   2   7  574.72   32.15
  -3   2   7  597.99   30.85
  -3   2   7  552.31   30.65
  -3   2   8  136.27    8.52
  -3   2   8  128.38    8.54
  -3   2   8  142.94    9.64
  -3   2   9  617.45   29.26
  -3   2   9  536.77   29.23
  -3   2   9  598.26   30.35
  -3   2   9  543.21   29.12
  -3   2  10   27.79    2.60
  -3   2  10   49.24    2.74
  -3   2  10   33.67    3.52
  -3   2  10   55.80    3.00
  -3   2  10   54.94    2.88
  -3   2  11  153.50    8.46
  -3   2  11  181.13    8.70
  -3   2  11  151.98    8.59
  -3   2  11  156.85    8.67
  -3   2  12   41.73    2.57
  -3   2  12   48.13    2.87
  -3   2  12   50.53    2.81
  -3   2  13  212.53   11.47
  -3   2  13  219.80   11.65
  -3   2  13  224.04   11.66
  -3   2  13  217.51   11.72
  -3   2  14   84.52    4.90
  -3   2  14   89.27    5.14
  -3   2  14   88.60    5.18
  -3   2  15    1.14    1.02
  -3   2  15    0.67    1.36
  -3   2  16    9.57    1.40
  -3   2  16   13.01    1.80
  -3   2  17    6.01    1.60
  -3   2  18   86.70    5.20
  -3   2  18   87.18    5.34
  -3   2  19   24.61    2.34
  -3   2  19   23.47    2.46
  -3   2  20   22.69    2.12
  -3   2  20   19.31    2.23
  -3   2  21   25.94    2.33
  -3   2  21   25.39    2.41
  -3   2  22    2.01    1.36
  -3   2  23   18.00    1.85
  -3   2  23   20.44    2.02
  -3   2  24   11.25    1.64
  -3   2  24   23.50    1.96
  -3   2  25   38.84    3.29
  -3   2  25   89.68    3.81
   4  -3  24   11.41    1.59
   4  -3  23   72.04    4.66
   4  -3  23   96.63    5.09
   4  -3  22    2.84    1.14
   4  -3  22    0.79    1.05
   4  -3  22    4.22    1.27
   4  -3  21   22.59    1.88
   4  -3  21   24.73    2.05
   4  -3  21   23.35    2.08
   4  -3  20   95.81    5.74
   4  -3  20  104.05    5.85
   4  -3  20  105.81    5.99
   4  -3  19  247.50   13.17
   4  -3  18   10.57    1.72
   4  -3  17   41.78    3.14
   4  -3  16    2.60    1.32
   4  -3  15   -0.20    1.25
   4  -3  14   18.60    1.88
   4  -3  13   42.47    2.97
   4  -3  12   26.57    2.20
   4  -3  11  360.97   18.92
   4  -3  10   44.37    2.92
  -4   3  -9   41.93    2.86
  -4   3  -9   41.88    2.79
   4  -3   9   39.19    2.66
  -4   3  -8   29.00    2.26
  -4   3  -8   30.02    2.19
   4  -3   8   26.35    2.06
  -4   3  -7  695.58   34.85
  -4   3  -7  684.45   34.64
  -4   3  -7  670.89   34.65
   4  -3   7  648.32   34.52
  -4   3  -6  134.49    7.13
  -4   3  -6  126.01    6.89
  -4   3  -6  142.31    7.00
  -4   3  -5  521.61   25.35
  -4   3  -5  512.72   25.06
   4  -3   5  451.04   24.90
  -4   3  -5  480.32   25.06
   4  -3   4   54.16    4.05
  -4   3  -4   56.52    3.33
  -4   3  -4   54.98    3.04
  -4   3  -4   59.44    3.17
   4  -3   3  527.07   26.03
  -4   3  -3  545.67   25.49
  -4   3  -3  488.38   25.12
  -4   3  -3  533.61   25.19
  -4   3  -2  103.44    5.27
  -4   3  -2  101.71    5.29
  -4   3  -2   97.79    5.50
  -4   3  -1  795.39   43.84
  -4   3  -1  780.24   43.88
  -4   3  -1  909.83   43.98
  -4   3  -1  964.74   44.02
  -4   3  -1  883.56   44.21
  -4   3   0   97.86    5.63
  -4   3   0  100.53    5.58
  -4   3   1  468.51   22.68
  -4   3   1  509.14   22.79
  -4   3   1  406.26   22.52
  -4   3   1  396.61   22.54
  -4   3   2  111.54    7.14
  -4   3   2  121.96    6.91
  -4   3   2  143.64    6.99
  -4   3   2  131.08    7.12
  -4   3   2  125.01    6.98
  -4   3   3  167.80   10.08
  -4   3   3  177.93    9.82
  -4   3   3  175.46    9.80
  -4   3   3  208.71   10.09
  -4   3   3  194.91    9.94
  -4   3   3  187.46    9.79
  -4   3   4   76.42    4.64
  -4   3   4   74.04    4.31
  -4   3   4   80.64    4.58
  -4   3   4   80.04    4.45
  -4   3   4   70.42    4.30
  -4   3   5    7.66    1.36
  -4   3   5   14.47    1.33
  -4   3   5    9.64    1.47
  -4   3   5   10.62    1.30
  -4   3   5   11.93    1.29
  -4   3   6    5.81    1.21
  -4   3   6    7.58    1.34
  -4   3   6    7.00    1.17
  -4   3   6    6.59    1.32
  -4   3   6   10.31    1.28
  -4   3   7    0.41    1.08
  -4   3   7    0.72    0.90
  -4   3   7    2.02    0.90
  -4   3   7    2.58    1.02
  -4   3   8   30.76    2.54
  -4   3   8   27.61    2.42
  -4   3   8   31.20    2.37
  -4   3   8   36.36    2.38
  -4   3   9  151.71    8.52
  -4   3   9  161.80    8.59
  -4   3   9  149.97    8.43
  -4   3   9  147.65    8.33
  -4   3  10   29.59    2.60
  -4   3  10   34.08    2.56
  -4   3  10   36.34    2.45
  -4   3  11   94.57    5.16
  -4   3  11   74.55    4.73
  -4   3  11   93.81    5.10
  -4   3  11   77.95    4.82
  -4   3  12    8.00    1.45
  -4   3  12    5.95    1.31
  -4   3  12    6.34    1.48
  -4   3  13  218.53   11.53
  -4   3  13  223.32   11.83
  -4   3  13  209.48   11.65
  -4   3  14   45.26    3.12
  -4   3  14   49.88    3.52
  -4   3  14   46.70    3.34
  -4   3  15  210.85   11.30
  -4   3  15  213.73   11.49
  -4   3  16   15.05    1.70
  -4   3  16   15.97    1.78
  -4   3  16   18.18    1.99
  -4   3  16   20.12    2.13
  -4   3  17  108.92    6.74
  -4   3  17  130.20    6.96
  -4   3  17  126.84    7.07
  -4   3  18   47.81    3.38
  -4   3  18   46.61    3.21
  -4   3  19  296.02   16.32
  -4   3  19  324.75   16.63
  -4   3  19  317.36   16.52
  -4   3  20   15.18    1.69
  -4   3  20   17.01    1.92
  -4   3  20   13.85    1.98
  -4   3  21   50.57    3.51
  -4   3  21   49.30    3.45
  -4   3  21   46.56    3.34
  -4   3  22    2.33    1.17
  -4   3  22    1.99    1.34
  -4   3  23   89.42    5.42
  -4   3  23   93.82    5.42
  -4   3  24    7.67    1.53
  -4   3  24    7.03    1.31
  -5   4 -22    0.35    1.02
   5  -4  21    7.18    1.07
   5  -4  21    8.04    1.37
   5  -4  21    6.22    1.22
   5  -4  20   23.46    1.93
   5  -4  20   27.83    2.29
   5  -4  20   26.71    2.15
   5  -4  19   81.64    4.08
  -5   4 -19   39.64    3.82
   5  -4  18   31.58    2.49
  -5   4 -18   19.90    2.41
  -5   4 -17  120.50    8.12
   5  -4  17  169.22    8.25
  -5   4 -16   11.07    1.90
   5  -4  16   10.49    1.65
  -5   4 -15   84.35    5.61
   5  -4  15   97.74    5.56
  -5   4 -14   41.78    3.41
   5  -4  14   46.80    3.25
   5  -4  13  246.73   12.98
  -5   4 -13  232.63   13.09
   5  -4  12   24.17    2.15
  -5   4 -12   21.33    2.42
   5  -4  11   30.64    2.34
  -5   4 -11   26.82    2.56
   5  -4  10    6.39    1.21
  -5   4 -10    5.06    1.50
  -5   4  -9    9.90    1.62
  -5   4  -9   11.10    1.75
   5  -4   9   13.59    1.45
  -5   4  -8   29.83    2.52
   5  -4   8   30.77    2.31
  -5   4  -7   63.76    4.28
  -5   4  -7   62.68    3.99
   5  -4   7   62.07    3.81
  -5   4  -7   68.39    4.11
  -5   4  -6   50.49    3.68
  -5   4  -6   55.68    3.41
   5  -4   6   47.58    3.15
  -5   4  -6   54.40    3.43
  -5   4  -5   18.41    1.98
  -5   4  -5   16.36    1.73
  -5   4  -5   15.98    1.78
  -5   4  -4    8.64    1.60
  -5   4  -4    7.36    1.24
  -5   4  -4    9.10    1.52
  -5   4  -3   49.46    3.49
  -5   4  -3   47.90    3.08
  -5   4  -3   42.36    3.10
  -5   4  -3   46.88    3.22
  -5   4  -2   65.52    4.40
  -5   4  -2   67.82    4.03
  -5   4  -2   68.35    4.14
  -5   4  -2   58.74    4.02
  -5   4  -1   80.96    5.20
  -5   4  -1   76.62    4.81
  -5   4  -1   85.79    4.84
  -5   4  -1   72.01    4.76
  -5   4  -1   84.79    4.85
  -5   4   0  189.28   10.09
  -5   4   0  190.39   10.10
  -5   4   0  174.92    9.97
  -5   4   0  182.94   10.01
  -5   4   1  273.95   14.19
  -5   4   1  274.66   14.20
  -5   4   1  246.01   14.03
  -5   4   1  267.71   14.09
  -5   4   2   97.94    6.54
  -5   4   2   94.16    6.21
  -5   4   2  109.73    6.33
  -5   4   3  229.98   12.99
  -5   4   3  246.22   12.71
  -5   4   3  245.13   12.65
  -5   4   3  218.32   12.47
  -5   4   4   25.01    2.61
  -5   4   4   24.90    2.32
  -5   4   4   25.57    2.51
  -5   4   5  280.17   16.03
  -5   4   5  296.21   15.74
  -5   4   5  306.54   15.92
  -5   4   6   27.05    2.68
  -5   4   6   22.88    2.28
  -5   4   7  231.41   12.43
  -5   4   7  227.11   12.20
  -5   4   7  217.91   12.03
  -5   4   8   10.92    1.54
  -5   4   8    8.73    1.89
  -5   4   8   12.37    1.64
  -5   4   9   32.16    2.62
  -5   4   9   31.82    2.91
  -5   4   9   33.22    2.53
  -5   4  10    0.08    1.15
  -5   4  10    1.91    1.30
  -5   4  11   41.57    2.99
  -5   4  11   38.40    3.14
  -5   4  11   47.98    3.53
  -5   4  11   44.04    3.15
  -5   4  11   41.13    3.09
  -5   4  12   18.20    2.05
  -5   4  12   18.25    1.83
  -5   4  12    9.67    1.70
  -5   4  12   11.46    2.11
  -5   4  12   14.21    1.93
  -5   4  13   25.48    2.30
  -5   4  13   30.09    2.61
  -5   4  13   30.43    2.54
  -5   4  13   35.49    3.01
  -5   4  13   28.33    2.54
  -5   4  14    7.95    1.71
  -5   4  14    5.74    1.39
  -5   4  14   11.67    1.98
  -5   4  14    8.36    1.59
  -5   4  14   10.07    1.68
  -5   4  15    1.15    1.28
  -5   4  15    2.08    1.42
  -5   4  15    1.28    1.29
  -5   4  15    0.66    1.69
  -5   4  16    6.74    1.54
  -5   4  16    7.21    1.89
  -5   4  17    0.90    1.24
  -5   4  18   47.65    3.40
  -5   4  19   23.75    2.16
  -5   4  20    1.33    1.18
  -5   4  21   10.54    1.80
  -5   4  21    8.48    1.43
  -5   4  22    1.88    1.34
  -5   4  22    1.78    1.07
   6  -5  19    1.67    0.89
   6  -5  19    0.57    0.93
  -6   5 -19    0.57    0.97
  -6   5 -18   14.61    1.61
  -6   5 -18   10.76    1.50
  -6   5 -17    0.69    1.22
  -6   5 -17    0.98    1.13
  -6   5 -16    1.19    1.31
  -6   5 -16    0.39    1.18
  -6   5 -15    3.04    1.41
  -6   5 -15    3.86    1.39
  -6   5 -14   18.72    2.13
  -6   5 -14   18.44    2.03
  -6   5 -13    9.14    1.68
  -6   5 -13   10.58    1.85
  -6   5 -12   36.21    2.78
  -6   5 -12   31.06    2.81
  -6   5 -11   19.06    2.30
  -6   5 -11   21.62    2.19
  -6   5 -10   44.02    3.33
  -6   5 -10   43.86    3.18
  -6   5  -9  108.80    6.04
  -6   5  -9   92.95    6.02
  -6   5  -8    5.43    1.71
  -6   5  -8    5.11    1.55
  -6   5  -8    1.99    1.31
  -6   5  -7   33.93    2.66
  -6   5  -7   31.05    2.71
  -6   5  -6   33.97    2.78
  -6   5  -6   31.15    2.68
  -6   5  -5  253.67   14.26
  -6   5  -5  278.95   14.37
  -6   5  -4   58.32    3.85
  -6   5  -4   56.60    3.99
  -6   5  -4   54.13    3.78
  -6   5  -3   79.38    5.15
  -6   5  -3   84.07    5.10
  -6   5  -3   84.53    5.10
  -6   5  -2    6.81    1.81
  -6   5  -2    5.27    1.49
  -6   5  -1   55.92    3.74
  -6   5  -1   52.82    3.79
  -6   5  -1   54.90    3.70
  -6   5   0   40.22    2.96
  -6   5   0   29.08    2.66
  -6   5   1   61.08    3.93
  -6   5   1   51.87    3.80
  -6   5   2  119.05    7.11
  -6   5   2  124.51    7.23
  -6   5   2  126.50    7.22
  -6   5   3   13.99    2.01
  -6   5   3   15.08    1.96
  -6   5   4  105.02    6.42
  -6   5   4  108.95    6.40
  -6   5   5   50.35    3.68
  -6   5   5   50.24    3.57
  -6   5   6   73.87    4.94
  -6   5   6   77.17    4.81
  -6   5   7    3.16    1.34
  -6   5   7    2.64    1.58
  -6   5   8    0.67    1.43
  -6   5   8    1.17    1.23
  -6   5   9   11.63    1.68
  -6   5   9   10.84    1.87
  -6   5  10   10.59    1.78
  -6   5  10    7.48    1.79
  -6   5  10   11.01    1.90
  -6   5  10    8.07    1.53
  -6   5  11   46.19    3.68
  -6   5  11   47.85    3.53
  -6   5  11   68.36    4.16
  -6   5  11   61.70    3.81
  -6   5  12   34.14    2.77
  -6   5  12   31.60    2.50
  -6   5  12   26.26    2.48
  -6   5  12   27.33    2.82
  -6   5  13   51.76    3.67
  -6   5  13   50.21    3.87
  -6   5  13   73.86    4.42
  -6   5  13   68.94    4.05
  -6   5  14    2.80    1.23
  -6   5  14    2.18    1.46
  -6   5  14    2.58    1.57
  -6   5  14    1.58    1.12
  -6   5  15   20.64    2.31
  -6   5  15   19.11    1.93
  -6   5  16   14.19    1.61
  -6   5  16   15.33    2.01
  -6   5  17   52.04    3.70
  -6   5  18   19.30    2.06
  -7   6 -13    0.95    1.09
  -7   6 -13    1.64    1.06
  -7   6 -12    0.46    1.29
  -7   6 -12   -0.11    1.17
  -7   6 -11   50.34    2.99
  -7   6 -11   31.32    2.78
  -7   6 -10   38.02    2.63
  -7   6 -10   25.07    2.43
  -7   6  -9   50.92    3.21
  -7   6  -9   37.09    2.97
  -7   6  -8   21.39    2.27
  -7   6  -8   33.06    2.50
  -7   6  -7   23.07    2.21
  -7   6  -6   50.33    3.59
  -7   6  -6   59.65    3.86
  -7   6  -5   10.98    1.75
  -7   6  -5    9.96    1.67
  -7   6  -4   16.52    1.99
  -7   6  -4   10.34    1.78
  -7   6  -4   14.14    1.82
  -7   6  -3   50.08    3.31
  -7   6  -3   51.09    3.34
  -7   6  -2   12.59    1.85
  -7   6  -2   18.43    2.10
  -7   6  -2   14.34    1.85
  -7   6  -1   12.56    1.86
  -7   6   0   95.73    5.82
  -7   6   1   37.35    2.91
  -7   6   2    1.98    1.26
  -7   6   3    9.64    1.59
  -7   6   4    1.12    1.19
  -7   6   5    2.02    1.22
  -7   6   6    4.16    1.39
  -7   6   7   42.15    3.82
  -7   6   7   95.70    4.41
  -7   6   8   13.67    1.90
  -7   6   8   16.95    1.93
  -7   6   8   10.36    1.75
  -7   6   9   40.17    3.58
  -7   6   9   54.33    3.60
  -7   6  10    9.80    1.63
  -7   6  10   11.47    1.58
  -7   6  10    9.46    1.46
  -7   6  10    7.38    1.49
  -7   6  11    8.68    1.61
  -7   6  11    9.81    1.57
  -7   6  11   22.92    1.83
  -7   6  11   27.96    2.09
  -7   6  12    4.13    1.30
  -7   6  12   14.14    1.61
  -7   6  13   -0.14    1.05
  -6   8   9    0.72    1.30
  -6   8   9   -0.61    1.09
  -6   8   8    0.16    1.08
  -6   8   8   -0.15    1.25
  -6   8   8   -0.76    1.08
  -6   8   7   -0.11    1.12
  -6   8   7    2.01    1.39
  -6   8   7    3.94    1.27
  -6   8   6   98.77    4.63
  -6   8   6  117.44    4.93
  -6   8   5   -1.26    1.49
  -6   8   5    0.90    1.14
  -6   8   4    2.63    1.25
  -6   8   4    3.94    1.24
  -6   8   3   -0.34    1.22
  -6   8   3    0.53    1.12
  -6   8   2    7.21    1.42
  -6   8   2   21.05    1.90
  -6   8   1    3.19    1.32
  -6   8   1    6.19    1.47
  -6   8   0   20.00    2.25
  -6   8   0   57.34    3.03
  -6   8  -1    2.13    1.26
  -6   8  -1    5.30    1.48
  -6   8  -2   32.62    3.09
  -6   8  -2  104.34    4.14
  -6   8  -3   -0.88    1.32
  -6   8  -3   -0.56    1.24
  -6   8  -4    0.49    1.18
  -6   8  -4    2.65    1.23
  -6   8  -5    0.48    1.15
  -6   8  -6   21.33    1.87
  -6   8  -7    1.67    1.20
  -5   7  17   -0.42    1.09
  -5   7  16   17.18    1.92
  -5   7  16   35.28    2.40
  -5   7  15   13.22    1.80
  -5   7  15   23.70    2.10
  -5   7  14   -1.14    1.48
  -5   7  14   -0.32    1.24
  -5   7  14    0.93    1.22
  -5   7  13   40.70    2.83
  -5   7  13   48.98    3.09
  -5   7  12   -0.59    1.63
  -5   7  12   -0.68    1.24
  -5   7  11   68.53    3.75
  -5   7  11   40.46    3.41
  -5   7  10   31.28    2.88
  -5   7  10   53.03    3.28
  -5   7   9    4.48    1.42
  -5   7   9    6.65    1.75
  -5   7   8   52.75    3.58
  -5   7   7   31.52    2.61
  -5   7   7   32.15    2.76
  -5   7   6   40.92    3.18
  -5   7   6   50.95    3.49
  -5   7   5   32.67    2.71
  -5   7   5   36.45    2.95
  -5   7   4  214.73   12.77
  -5   7   4  273.75   13.17
  -5   7   3  109.58    6.98
  -5   7   3  143.97    7.36
  -5   7   2  104.07    6.49
  -5   7   2  125.24    6.78
  -5   7   1   79.91    5.36
  -5   7   1  107.31    5.72
  -5   7   0  122.65    7.81
  -5   7   0  167.77    8.23
  -5   7  -1   10.08    1.74
  -5   7  -1    8.76    1.66
  -5   7  -2  145.93    8.87
  -5   7  -2  168.54    9.06
  -5   7  -2  172.27    9.20
  -5   7  -3   72.93    4.58
  -5   7  -3   65.29    4.42
  -5   7  -3   75.62    4.69
  -5   7  -4  146.38    8.94
  -5   7  -4  164.95    9.08
  -5   7  -4  178.53    9.29
  -5   7  -5   97.66    6.27
  -5   7  -5  114.37    6.40
  -5   7  -5  114.81    6.58
  -5   7  -6  166.16    8.89
  -5   7  -6  176.92    9.16
  -5   7  -7   31.17    2.59
  -5   7  -7   29.94    2.60
  -5   7  -7   34.92    2.55
  -5   7  -8   -1.87    1.61
  -5   7  -8    1.12    1.30
  -5   7  -8    0.84    1.27
  -5   7  -9    3.03    1.30
  -5   7  -9    1.85    1.31
  -5   7  -9    1.80    1.32
  -5   7 -10    7.76    1.53
  -5   7 -10    9.27    1.50
  -5   7 -10    9.76    1.58
  -5   7 -11   19.98    1.85
  -5   7 -11   21.37    2.04
  -5   7 -12    2.67    1.10
  -5   7 -12    2.80    1.27
  -5   7 -12    3.73    1.37
  -5   7 -13    0.30    1.12
  -5   7 -13    0.76    1.29
  -5   7 -14    0.57    1.06
  -5   7 -14    0.27    1.31
  -5   7 -15    4.47    1.20
  -5   7 -15   16.30    1.57
  -4   6  21   40.08    2.80
  -4   6  21   31.03    2.46
  -4   6  20   -0.36    1.16
  -4   6  20    0.16    1.27
  -4   6  20   -1.84    1.34
  -4   6  19   59.48    3.68
  -4   6  19   56.02    3.35
  -4   6  18  194.00   10.33
  -4   6  18  199.68    9.98
  -4   6  17   21.87    2.16
  -4   6  17   26.98    2.52
  -4   6  17   22.29    2.19
  -4   6  16   -1.97    1.57
  -4   6  16   -0.62    1.56
  -4   6  16   -0.39    1.33
  -4   6  15    2.27    1.50
  -4   6  15    1.41    1.37
  -4   6  15    2.68    1.58
  -4   6  15    2.71    1.29
  -4   6  14  161.70    8.61
  -4   6  14  135.18    8.56
  -4   6  14  165.86    9.02
  -4   6  14  155.47    8.55
  -4   6  13    6.82    1.75
  -4   6  13    7.33    1.58
  -4   6  13    7.73    1.78
  -4   6  13    8.13    1.52
  -4   6  12  190.50    9.40
  -4   6  12  158.87    9.28
  -4   6  12  174.60    9.69
  -4   6  12  154.51    9.20
  -4   6  12  166.27    9.22
  -4   6  11   -1.94    1.65
  -4   6  11    2.22    1.69
  -4   6  11   -0.30    1.55
  -4   6  11    0.67    0.97
  -4   6  11    2.22    1.19
  -4   6  10  201.13   11.49
  -4   6  10  193.57   11.44
  -4   6  10  216.29   11.40
  -4   6   9  239.08   12.72
  -4   6   9  219.31   12.64
  -4   6   9  247.33   12.59
  -4   6   8  782.53   42.02
  -4   6   8  846.46   42.04
  -4   6   7  103.48    6.21
  -4   6   7  112.85    6.28
  -4   6   6   15.28    1.72
  -4   6   6   18.22    1.89
  -4   6   5  147.84    8.79
  -4   6   5  171.97    8.83
  -4   6   4  455.41   23.70
  -4   6   4  444.57   23.44
  -4   6   3  218.98   11.70
  -4   6   3  207.54   11.46
  -4   6   2  123.22    6.97
  -4   6   2  116.82    6.80
  -4   6   1   10.64    1.59
  -4   6   1   11.42    1.90
  -4   6   1    9.34    1.62
  -4   6   0   10.75    1.67
  -4   6   0   15.11    1.92
  -4   6  -1  378.28   19.86
  -4   6  -1  375.63   19.76
  -4   6  -1  372.07   19.80
  -4   6  -2  159.31    8.70
  -4   6  -2  155.24    8.64
  -4   6  -2  149.53    8.58
  -4   6  -3   87.68    5.34
  -4   6  -3   92.47    5.29
  -4   6  -3   83.15    5.29
  -4   6  -4  312.97   16.96
  -4   6  -4  317.02   16.88
  -4   6  -4  321.79   16.86
  -4   6  -5  316.91   16.68
  -4   6  -5  302.22   16.51
  -4   6  -5  313.54   16.52
  -4   6  -6   67.81    4.66
  -4   6  -6   72.36    4.57
  -4   6  -6   77.35    4.60
  -4   6  -7   19.46    2.28
  -4   6  -7   24.77    2.30
  -4   6  -7   23.40    2.28
  -4   6  -8  229.62   12.61
   4  -6   8  216.79   12.18
  -4   6  -8  230.51   12.41
  -4   6  -8  246.22   12.50
   4  -6   9   28.43    2.24
  -4   6  -9   33.89    2.64
  -4   6  -9   28.66    2.53
  -4   6 -10  398.12   20.75
  -4   6 -10  397.24   20.84
   4  -6  10  386.55   20.61
  -4   6 -11   47.04    3.23
  -4   6 -11   43.74    3.29
   4  -6  11   43.08    3.04
   4  -6  12    6.52    1.28
  -4   6 -12    5.83    1.44
  -4   6 -12    5.75    1.64
  -4   6 -13   11.89    1.67
   4  -6  13   13.05    1.56
   4  -6  14  365.39   18.65
  -4   6 -14  342.07   18.55
   4  -6  15    7.53    1.36
   4  -6  16   64.87    4.09
   4  -6  17    8.83    1.35
   4  -6  17    7.71    1.34
   4  -6  18   16.24    1.68
   4  -6  18   16.09    1.61
   4  -6  19    1.34    1.00
   4  -6  19    2.28    1.00
  -4   6 -19    1.56    1.28
  -3   5  24  156.57    8.60
  -3   5  23    7.17    1.57
  -3   5  23    6.05    1.38
  -3   5  22    7.89    1.66
  -3   5  22    5.61    1.46
  -3   5  21    2.01    1.21
  -3   5  21    4.84    1.57
  -3   5  21    1.96    1.36
  -3   5  20  197.27   11.61
  -3   5  20  237.06   12.23
  -3   5  20  230.96   11.88
  -3   5  19   86.76    5.47
  -3   5  19  103.44    6.04
  -3   5  19   94.33    5.64
  -3   5  18   77.09    4.95
  -3   5  18   91.23    5.50
  -3   5  18   80.68    5.06
  -3   5  17   91.47    4.98
  -3   5  17   68.13    4.81
  -3   5  17   89.93    5.43
  -3   5  17   75.86    4.78
  -3   5  17   87.90    5.05
  -3   5  16   -0.60    1.50
  -3   5  16    0.96    0.98
  -3   5  16   -0.94    1.58
  -3   5  16   -2.23    1.26
  -3   5  16    1.59    1.32
  -3   5  15    1.21    1.33
  -3   5  15   -1.24    1.56
  -3   5  15    1.82    1.04
  -3   5  15    1.43    1.54
  -3   5  15    1.27    1.32
  -3   5  14   84.43    4.94
  -3   5  14   80.95    4.94
  -3   5  14   86.45    5.35
  -3   5  14   71.83    4.81
  -3   5  14   84.94    4.96
  -3   5  13  152.93    8.83
  -3   5  13  163.62    8.84
  -3   5  13  158.68    9.21
  -3   5  13  133.62    8.71
  -3   5  13  164.97    8.83
  -3   5  12  174.16    9.69
  -3   5  12  187.94    9.75
  -3   5  12  149.66    9.57
  -3   5  12  171.34   10.02
  -3   5  12  177.32    9.67
  -3   5  11  282.36   15.51
  -3   5  11  314.12   15.56
  -3   5  11  263.07   15.45
  -3   5  11  306.95   15.56
  -3   5  11  303.31   15.91
  -3   5  11  297.72   15.50
  -3   5  10  274.48   14.46
  -3   5  10  280.92   14.82
  -3   5  10  304.47   14.54
  -3   5  10  244.74   14.39
  -3   5  10  268.78   14.40
  -3   5   9  373.73   19.25
  -3   5   9  388.08   19.62
  -3   5   9  384.12   19.31
  -3   5   9  327.58   19.19
  -3   5   9  378.12   19.21
  -3   5   8  134.80    7.52
  -3   5   8  118.13    7.47
  -3   5   8  124.44    7.82
  -3   5   8  141.06    7.50
  -3   5   7   83.27    4.57
  -3   5   7   74.57    4.48
  -3   5   6  762.91   36.03
  -3   5   6  630.06   35.99
  -3   5   6  679.71   36.02
  -3   5   6  724.60   35.95
  -3   5   5    1.10    0.97
  -3   5   5    0.86    0.81
  -3   5   5    2.55    0.86
  -3   5   4    5.93    1.15
  -3   5   4    4.41    0.96
  -3   5   4    5.80    0.97
  -3   5   3   56.65    3.72
  -3   5   3   70.93    3.82
  -3   5   2 1211.92   63.79
  -3   5   2 1298.47   63.94
  -3   5   2 1241.18   63.74
  -3   5   1   18.63    1.70
  -3   5   1   17.70    1.65
  -3   5   1   17.82    1.78
  -3   5   0   13.26    1.41
  -3   5   0   12.94    1.56
  -3   5  -1   40.77    2.70
  -3   5  -1   40.67    2.66
  -3   5  -1   37.33    2.74
  -3   5  -2  603.84   30.07
  -3   5  -2  550.87   29.98
  -3   5  -2  588.81   29.98
  -3   5  -3   24.91    1.96
  -3   5  -3   23.49    1.97
  -3   5  -3   25.23    2.08
  -3   5  -4  505.70   25.04
   3  -5   4  453.43   24.75
  -3   5  -4  485.58   24.97
  -3   5  -4  494.85   24.98
  -3   5  -5  121.02    6.64
  -3   5  -5  118.03    6.59
   3  -5   5  113.06    6.37
  -3   5  -5  117.71    6.60
  -3   5  -6   55.81    3.58
  -3   5  -6   57.89    3.60
  -3   5  -6   56.75    3.59
   3  -5   6   53.31    3.33
  -3   5  -7   15.08    1.73
  -3   5  -7   14.78    1.78
   3  -5   7   15.72    1.47
  -3   5  -7   14.90    1.81
  -3   5  -8  921.19   47.50
   3  -5   8  923.08   47.25
  -3   5  -8  913.24   47.41
   3  -5   9  306.58   16.18
   3  -5  10   12.57    1.49
   3  -5  11   90.51    5.34
   3  -5  12   26.46    2.27
   3  -5  13    6.61    1.37
   3  -5  14   26.93    2.33
   3  -5  15  217.93   11.89
   3  -5  16  267.16   14.40
   3  -5  17   69.99    4.51
   3  -5  17   71.72    4.35
   3  -5  18   16.00    1.89
   3  -5  18   18.82    1.79
   3  -5  19   55.01    3.59
   3  -5  19   51.08    3.39
   3  -5  20  171.47    9.67
   3  -5  20  172.50    9.47
  -3   5 -20  185.92    9.76
   3  -5  21    2.16    1.10
   3  -5  21    2.88    0.97
  -3   5 -21    3.64    1.36
   3  -5  22   16.29    1.33
  -3   5 -22   13.81    1.57
  -2   4  26   -2.77    1.34
  -2   4  26    2.68    1.19
  -2   4  25  167.89    9.36
  -2   4  25  164.36    9.04
  -2   4  25  166.42    9.14
  -2   4  24   17.52    1.97
  -2   4  24   14.16    1.80
  -2   4  23   69.89    4.38
  -2   4  22   -3.37    1.53
  -2   4  21   -2.76    1.49
  -2   4  21   -2.49    1.55
  -2   4  20   -0.34    1.33
  -2   4  20   -0.51    1.22
  -2   4  20   -0.62    1.38
  -2   4  19  392.52   20.45
  -2   4  19  371.46   20.33
  -2   4  19  411.77   20.52
  -2   4  18   72.52    4.41
  -2   4  18   80.82    4.44
  -2   4  17   71.86    4.25
  -2   4  17   59.95    4.05
  -2   4  17   70.39    4.42
  -2   4  17   73.24    4.24
  -2   4  16  115.17    6.26
  -2   4  16  102.31    6.05
  -2   4  16  114.89    6.23
  -2   4  16  106.94    6.36
  -2   4  15  186.52   10.22
  -2   4  15  193.10   10.40
  -2   4  15  185.11   10.39
  -2   4  15  204.05   10.53
  -2   4  15  198.47   10.38
  -2   4  14   56.76    3.77
  -2   4  14   67.31    4.06
  -2   4  14   69.14    4.04
  -2   4  14   75.81    4.21
  -2   4  14   68.91    4.14
  -2   4  14   65.02    3.93
  -2   4  13   80.75    5.01
  -2   4  13   95.09    5.28
  -2   4  13   95.14    5.25
  -2   4  13  104.10    5.48
  -2   4  13   88.82    5.16
  -2   4  13   93.50    5.33
  -2   4  12  141.35    7.47
  -2   4  12  135.08    7.47
  -2   4  12  138.98    7.62
  -2   4  12  136.46    7.51
  -2   4  12  130.37    7.36
  -2   4  11   46.09    2.91
  -2   4  11   45.36    2.98
  -2   4  11   39.55    3.14
  -2   4  11   42.33    2.82
  -2   4  11   46.40    2.97
  -2   4  10  169.97    8.95
  -2   4  10  165.41    8.87
  -2   4  10  170.12    8.89
  -2   4  10  153.11    8.84
  -2   4  10  167.03    9.01
  -2   4  10  170.79    8.90
  -2   4  10  162.75    8.76
  -2   4   9  762.18   39.38
  -2   4   9  807.51   39.31
  -2   4   9  696.38   39.27
  -2   4   9  814.23   39.45
  -2   4   9  793.67   39.32
  -2   4   9  745.39   39.19
  -2   4   8  358.22   17.45
  -2   4   8  347.65   17.30
  -2   4   8  309.86   17.28
  -2   4   8  327.71   17.52
  -2   4   8  355.00   17.47
  -2   4   8  333.37   17.30
  -2   4   8  316.82   17.18
  -2   4   7  530.77   28.75
  -2   4   7  600.41   28.65
  -2   4   7  555.26   28.87
  -2   4   7  529.02   28.65
  -2   4   7  577.82   28.80
  -2   4   7  532.25   28.53
  -2   4   7  576.22   28.65
   2  -4  -7  601.74   30.29
  -2   4   6  468.39   23.67
  -2   4   6  494.94   25.27
  -2   4   6  428.41   23.67
  -2   4   6  473.26   23.93
  -2   4   6  467.76   23.83
  -2   4   6  461.26   23.66
   2  -4  -5  411.25   22.43
  -2   4   5  444.46   22.10
   2  -4  -5  448.88   23.14
  -2   4   5  419.76   22.23
  -2   4   5  442.62   23.63
  -2   4   5  437.48   22.35
  -2   4   5  402.57   22.10
  -2   4   5  440.01   22.07
  -2   4   4  457.37   23.28
   2  -4  -4  444.64   23.55
  -2   4   4  443.53   23.10
  -2   4   4  475.22   24.67
  -2   4   4  445.80   23.12
   2  -4  -4  461.05   24.13
  -2   4   4  480.59   24.86
  -2   4   4  441.44   23.05
   2  -4  -3  489.35   25.89
  -2   4   3  493.08   25.52
  -2   4   3  480.45   25.36
  -2   4   3  493.11   25.39
   2  -4  -3  516.32   26.43
  -2   4   3  529.11   26.94
  -2   4   3  516.42   26.99
  -2   4   2   10.90    1.30
  -2   4   2    9.63    1.08
  -2   4   2    6.89    0.91
   2  -4  -2   10.08    2.05
  -2   4   2   12.82    2.47
   2  -4  -1  934.77   48.28
  -2   4   1  961.72   48.36
  -2   4   1  963.87   48.25
  -2   4   1 1000.55   48.30
  -2   4   1  974.36   48.28
  -2   4   1 1077.49   49.93
  -2   4   1 1056.45   49.79
  -2   4   0  130.46    6.76
   2  -4   0  125.90    6.81
  -2   4   0  121.50    6.64
  -2   4   0  137.92    6.73
  -2   4   0  137.99    8.14
  -2   4   0  145.49    8.10
   2  -4   1  100.69    5.66
  -2   4  -1  103.37    5.45
  -2   4  -1   96.02    5.37
  -2   4  -1  104.77    5.41
  -2   4  -1   80.37    5.27
  -2   4  -1  104.81    6.76
  -2   4  -1  109.38    5.46
  -2   4  -1  105.53    6.58
   2  -4   2   12.53    1.56
  -2   4  -2   16.20    1.35
  -2   4  -2    9.82    1.24
  -2   4  -2   16.62    1.34
   2  -4   2    6.35    0.93
  -2   4  -2   12.02    2.23
  -2   4  -2    9.65    1.14
  -2   4  -2   11.56    2.04
  -2   4  -3 3565.86  198.64
   2  -4   3 4315.44  199.29
  -2   4  -3 3985.35  198.70
   2  -4   3 3748.41  198.59
  -2   4  -3 4368.96  200.25
  -2   4  -3 4060.26  198.73
  -2   4  -3 4407.42  199.83
   2  -4   4  174.40    9.24
   2  -4   4  151.74    8.43
  -2   4  -4  155.41    8.55
  -2   4  -4  172.55    9.90
  -2   4  -4  174.48    9.48
   2  -4   5  125.77    7.54
   2  -4   5  120.89    6.67
  -2   4  -5  121.67    6.78
  -2   4  -5  136.34    7.62
   2  -4   5  126.79    8.06
   2  -4   6  349.77   18.71
   2  -4   6  335.86   17.70
  -2   4  -6  332.95   17.82
  -2   4  -6  364.41   18.51
  -2   4  -7  257.31   13.32
   2  -4   7  245.30   13.16
  -2   4  -8  472.71   25.68
   2  -4   8  511.27   25.58
   2  -4   9 1348.96   69.02
   2  -4  10  438.33   22.83
   2  -4  11  130.68    7.27
   2  -4  12  210.54   11.36
   2  -4  13  280.43   14.95
   2  -4  14  527.97   27.55
   2  -4  15   48.94    3.38
   2  -4  16  164.76    9.21
   2  -4  17   70.24    4.27
   2  -4  18   12.36    1.57
   2  -4  19    4.97    1.27
   2  -4  20    9.94    1.60
   2  -4  20   10.02    1.36
   2  -4  21  302.29   15.43
   2  -4  21  283.24   15.13
  -2   4 -21  280.37   15.34
   2  -4  22    1.19    1.17
   2  -4  22   -1.20    1.02
  -2   4 -22    0.06    1.27
   2  -4  23   -0.06    1.07
  -2   4 -23   -1.24    1.30
   2  -4  24    6.74    1.18
  -1   3  27   -2.92    1.45
  -1   3  26   38.06    2.27
  -1   3  26   31.62    2.27
  -1   3  25   41.61    2.78
  -1   3  25   42.49    2.66
  -1   3  24    3.12    1.35
  -1   3  24    3.25    1.60
  -1   3  24    3.82    1.45
  -1   3  23   20.49    2.17
  -1   3  23   24.39    2.44
  -1   3  22  330.58   17.60
  -1   3  22  336.14   17.79
  -1   3  21   19.35    2.09
  -1   3  21   22.72    2.28
  -1   3  20    6.04    1.57
  -1   3  20   12.03    1.89
  -1   3  19  285.34   14.82
  -1   3  19  278.09   15.00
  -1   3  19  273.52   14.78
  -1   3  18  143.62    7.71
  -1   3  18  134.24    7.69
  -1   3  17  695.77   35.89
  -1   3  17  696.07   35.88
  -1   3  16  123.93    6.80
  -1   3  16  122.78    6.82
  -1   3  15    8.95    1.27
  -1   3  15    8.79    1.30
  -1   3  14  172.42    8.92
  -1   3  14  156.99    8.97
  -1   3  14  170.15    8.96
  -1   3  13  826.44   48.99
  -1   3  13 1022.38   49.07
  -1   3  13  989.68   49.15
  -1   3  13 1014.08   49.11
  -1   3  13  990.23   49.17
  -1   3  12  201.73   11.36
  -1   3  12  228.30   11.35
  -1   3  12  224.56   11.48
  -1   3  12  208.12   11.42
  -1   3  12  221.75   11.45
  -1   3  12  215.43   11.39
  -1   3  11  479.38   24.09
  -1   3  11  445.22   24.17
  -1   3  11  473.30   24.18
  -1   3  11  468.65   24.14
  -1   3  11  476.27   24.22
  -1   3  11  465.38   24.20
  -1   3  10 1083.92   54.06
   1  -3 -10 1031.99   54.59
  -1   3  10 1010.23   54.18
   1  -3 -10 1052.04   54.70
  -1   3  10 1087.06   54.15
  -1   3  10 1063.95   54.12
  -1   3  10 1075.93   54.19
  -1   3  10 1041.96   54.19
   1  -3 -10 1051.00   54.87
   1  -3 -10 1053.58   55.54
  -1   3   9  401.52   21.29
   1  -3  -9  414.63   21.60
   1  -3  -9  393.78   21.58
  -1   3   9  437.04   21.24
  -1   3   9  397.37   21.21
  -1   3   9  402.62   21.25
  -1   3   9  420.56   21.30
   1  -3  -9  420.53   22.57
   1  -3  -9  432.08   22.09
  -1   3   8   25.47    1.96
   1  -3  -8   24.96    2.20
   1  -3  -8   25.06    2.19
  -1   3   8   32.77    2.02
  -1   3   8   30.33    2.01
   1  -3  -8   26.94    2.58
   1  -3  -8   28.29    2.75
   1  -3  -7  875.06   45.69
   1  -3  -7  875.24   45.59
  -1   3   7  893.27   45.46
   1  -3  -7  923.72   46.04
  -1   3   7  881.34   45.44
   1  -3  -7  909.04   46.30
  -1   3   6   43.58    2.62
   1  -3  -6   44.07    2.84
   1  -3  -6   41.10    3.11
   1  -3  -6   49.67    3.70
   1  -3  -6   42.23    3.39
   1  -3  -5    6.36    1.11
   1  -3  -5    7.52    1.42
   1  -3  -5    7.06    1.64
   1  -3  -4 3236.75  163.33
   1  -3  -4 3175.11  163.52
  -1   3   4 3167.94  163.86
   1  -3  -4 3224.81  163.88
   1  -3  -3  123.31    6.85
   1  -3  -3  118.79    7.00
  -1   3   3  122.21    7.34
   1  -3  -3  123.50    7.24
  -1   3   3  121.58    7.39
  -1   3   2  380.01   20.30
   1  -3  -2  374.24   20.08
  -1   3   1 1387.19   72.78
  -1   3   1 1434.20   72.73
  -1   3   0 1774.61   91.36
  -1   3   0 1779.62   91.19
  -1   3  -1  485.93   26.62
  -1   3  -1  517.98   26.46
  -1   3  -2  117.00    7.21
  -1   3  -2  123.52    7.01
   1  -3   3  188.32   10.03
  -1   3  -3  170.67   10.17
  -1   3  -3  179.77    9.90
   1  -3   4  363.36   17.78
  -1   3  -4  307.12   17.04
   1  -3   4  348.82   17.90
  -1   3  -4  350.71   17.47
   1  -3   5 1227.61   58.25
   1  -3   5 1092.84   57.40
  -1   3  -5 1070.10   57.46
   1  -3   5 1188.75   58.27
  -1   3  -5 1208.68   57.78
   1  -3   6 1493.01   69.30
   1  -3   6 1296.08   68.30
  -1   3  -6 1258.08   68.36
   1  -3   6 1419.30   69.16
  -1   3  -6 1434.69   68.57
   1  -3   7   36.13    2.22
   1  -3   7   38.88    3.24
  -1   3  -7   31.87    2.30
   1  -3   7   35.90    2.89
   1  -3   8  994.53   47.61
   1  -3   8 1149.10   49.00
   1  -3   8 1106.23   48.39
   1  -3   9 1848.10   92.55
   1  -3   9 1768.91   92.35
   1  -3   9 1926.63   93.12
   1  -3  10   99.19    5.44
   1  -3  10   99.01    5.24
   1  -3  10   87.55    5.78
   1  -3  11  464.91   23.92
   1  -3  12    2.03    0.81
   1  -3  12    0.25    0.82
   1  -3  13  178.45    9.40
   1  -3  13  176.09    9.40
   1  -3  14  100.65    5.61
   1  -3  14  101.68    5.60
   1  -3  15 1209.35   61.42
   1  -3  15 1199.48   61.39
   1  -3  15 1172.10   61.38
   1  -3  15 1231.49   61.64
   1  -3  16   26.35    2.14
   1  -3  16   31.21    2.16
   1  -3  16   26.77    2.14
   1  -3  16   29.81    2.36
   1  -3  17   86.72    4.77
   1  -3  17   76.70    4.75
   1  -3  17   77.98    4.74
   1  -3  17   88.18    5.01
   1  -3  18  394.41   19.32
   1  -3  18  338.81   19.26
   1  -3  18  362.87   19.29
   1  -3  18  390.73   19.57
   1  -3  19   64.18    3.74
   1  -3  19   58.34    3.75
   1  -3  20    6.49    1.25
   1  -3  20    4.77    1.19
   1  -3  20    2.18    1.05
   1  -3  21   -2.03    1.23
   1  -3  21   -0.34    0.97
   1  -3  21    0.05    1.18
  -1   3 -21   -2.48    1.36
   1  -3  22   51.94    2.79
   1  -3  22   51.70    2.45
   1  -3  23    3.95    1.20
   1  -3  24   93.41    5.48
   1  -3  25    3.82    1.00
   0   2  28   90.63    5.25
   0   2  27    9.27    1.97
   0   2  27   80.02    2.95
   0   2  26    7.37    1.61
   0   2  26   24.08    2.02
   0   2  25   21.99    2.39
   0   2  25   42.74    2.80
   0   2  24    8.24    1.68
   0   2  24   13.05    1.83
   0   2  23  242.07   13.31
   0   2  23  253.75   13.44
   0   2  22    3.40    1.55
   0   2  22    4.49    1.65
   0   2  21  402.53   20.13
   0   2  21  360.22   20.12
   0   2  20   17.65    1.92
   0   2  20   13.42    1.83
   0   2  19   63.57    4.02
   0   2  19   63.32    4.05
   0   2  18  291.08   15.27
   0   2  18  285.66   15.33
   0   2  17  387.20   19.97
   0   2  17  383.10   19.95
   0   2  17  375.54   20.03
   0   2  16  510.28   26.05
   0   2  16  506.38   26.12
   0   2  16  519.08   26.05
   0   2  16  480.09   25.98
   0   2  15  103.05    5.74
   0   2  15  106.42    5.73
   0   2  15  100.91    5.80
   0   2  15  101.64    5.69
   0   2  14   83.73    6.25
   0   2  14  105.64    5.48
   0   2  14  102.87    5.44
   0   2  14   96.55    5.44
   0   2  14  101.04    5.54
   0   2  14   79.64    6.20
   0  -2 -13  235.82   13.11
   0   2  13  243.84   12.07
   0   2  13  227.61   12.88
   0   2  13  240.91   12.04
   0   2  13  208.42   11.97
   0   2  13  235.27   12.05
   0   2  13  246.00   12.14
   0   2  13  205.34   12.76
   0  -2 -13  194.23   13.16
   0  -2 -12   14.38    2.00
   0   2  12   16.34    1.92
   0   2  12   20.02    1.43
   0   2  12   20.30    1.41
   0   2  12   15.68    1.33
   0   2  12   14.39    1.29
   0   2  12   17.24    2.01
   0  -2 -12   12.82    2.11
   0   2  11    6.38    0.90
   0  -2 -11    5.41    1.35
   0   2  11    6.09    1.27
   0  -2 -11    1.22    2.67
   0   2  11    5.66    0.88
   0   2  11    6.41    0.87
   0   2  11    6.06    1.36
   0  -2 -11    5.45    1.60
   0   2  10 1460.22   68.54
   0  -2 -10 1343.70   68.54
   0   2  10 1379.66   67.85
   0  -2 -10 1536.04   69.11
   0   2  10 1295.01   67.84
   0   2  10 1361.67   68.45
   0   2  10 1266.37   67.84
   0  -2 -10 1294.69   68.06
   0  -2 -10 1309.48   68.94
   0   2   9  316.34   15.45
   0  -2  -9  297.36   15.45
   0  -2  -9  284.34   15.44
   0   2   9  269.29   14.83
   0   2   9  304.57   15.40
   0  -2  -9  291.75   15.14
   0  -2  -9  301.89   15.90
   0  -2  -8  135.13    7.74
   0  -2  -8  129.97    7.74
   0   2   8  157.68    7.86
   0   2   8  144.70    7.76
   0  -2  -8  133.53    7.62
   0  -2  -8  138.03    8.22
   0   2   7  134.93    6.92
   0  -2  -7  120.24    6.83
   0   2   7  133.49    6.87
   0  -2  -7  108.72    6.83
   0  -2  -7  117.56    6.80
   0   2   6 1795.61   83.99
   0  -2  -6 1638.09   83.89
   0   2   6 1751.91   83.90
   0  -2  -6 1448.95   83.95
   0  -2  -6 1574.41   83.94
   0   2   5 5047.08  243.80
   0  -2  -5 4795.79  243.75
   0  -2  -5 4524.28  243.90
   0  -2  -5 4794.85  243.69
   0  -2  -5 4942.24  244.16
   0  -2  -5 4642.23  243.88
   0  -2  -4 1086.09   55.70
   0  -2  -4 1067.81   55.62
   0  -2  -4 1088.59   55.90
   0  -2  -4 1091.16   55.89
   0  -2  -4 1129.12   56.05
   0  -2  -3 6961.93  347.60
   0  -2  -3 6923.05  347.80
   0  -2  -3 6621.82  347.50
   0  -2  -3 6891.09  347.78
   0  -2  -3 6911.85  347.84
   0  -2  -2 1464.84   75.04
   0  -2  -2 1473.37   75.24
   0  -2  -2 1490.65   75.24
   0  -2  -2 1449.84   75.19
   0  -2  -1    8.94    1.24
   0  -2  -1    9.60    1.31
   0  -2  -1    7.62    1.11
   0  -2   0 5450.07  277.15
   0  -2   1 7066.77  359.15
   0  -2   2  914.22   45.49
   0  -2   2  854.43   45.40
   0  -2   3 9999.00  504.67
   0  -2   3 9861.71  504.60
   0  -2   4 1549.68   77.31
   0  -2   4 1474.58   77.19
   0  -2   5 4791.16  244.75
   0  -2   5 4819.44  244.63
   0  -2   6  497.82   24.97
   0  -2   6  455.91   24.40
   0  -2   7 1026.52   50.73
   0  -2   7  952.86   50.04
   0  -2   8   57.44    4.09
   0  -2   8   51.88    3.24
   0  -2   9    3.55    1.53
   0  -2   9    2.73    0.77
   0  -2  10  185.29    9.27
   0  -2  10  165.55    9.36
   0  -2  11  292.89   14.71
   0  -2  11  270.74   14.81
   0  -2  12  421.61   21.34
   0  -2  12  418.40   21.35
   0  -2  12  396.74   21.45
   0  -2  13    9.82    1.05
   0  -2  13    8.73    1.13
   0  -2  13    9.51    1.19
   0  -2  14  450.03   22.79
   0  -2  14  449.95   22.83
   0  -2  14  417.77   22.92
   0  -2  15   11.72    1.18
   0  -2  15    9.70    1.41
   0  -2  15    7.59    1.25
   0  -2  15    9.51    1.32
   0  -2  16  183.57    9.42
   0  -2  16  186.97    9.56
   0  -2  16  173.42    9.49
   0  -2  16  159.00    9.55
   0  -2  17  201.68   10.65
   0  -2  17  212.68   10.81
   0  -2  17  186.76   10.70
   0  -2  17  201.36   10.85
   0  -2  18  226.64   12.31
   0  -2  18  235.47   12.26
   0  -2  18  224.59   12.10
   0  -2  19  315.87   16.79
   0  -2  19  313.25   16.59
   0  -2  19  321.63   16.75
   0  -2  20   42.71    3.12
   0  -2  20   45.09    2.94
   0  -2  20   48.16    3.17
   0  -2  21   35.24    2.58
   0  -2  21   30.22    2.60
   0  -2  21   32.55    2.33
   0  -2  22   71.04    3.91
   0  -2  22   49.81    3.73
   0  -2  23  382.23   12.26
   0  -2  23  150.31   11.63
   0  -2  24   10.92    1.53
   0  -2  25    1.49    1.16
   0  -2  26   16.92    1.58
   1   1  27   84.80    5.05
   1   1  26   -2.34    1.51
   1   1  25   58.15    3.89
   1   1  24   -2.06    1.55
   1   1  23  116.74    6.79
   1   1  22   -0.57    1.51
   1   1  22   -0.27    1.38
   1   1  21   46.20    3.27
   1   1  20    1.19    0.79
   1   1  20   -0.25    1.38
   1   1  19    5.39    1.01
   1   1  19    7.56    1.44
   1   1  18    0.99    0.76
   1   1  18    1.96    1.12
   1   1  17  301.01   15.77
   1   1  17  302.60   15.91
   1   1  16    1.09    0.79
   1   1  16    2.59    1.20
   1   1  15 1280.32   66.16
   1   1  15 1269.61   66.17
   1   1  15 1354.16   66.28
   1   1  15 1285.36   67.13
   1   1  14    6.16    0.92
   1   1  14    2.00    0.74
   1   1  14    7.04    1.55
   1   1  14    7.02    1.10
  -1  -1 -14    4.10    1.65
   1   1  13   26.78    2.80
   1   1  13   21.56    1.64
   1   1  13   29.21    1.76
   1   1  13   26.41    1.83
   1   1  12    1.26    0.58
   1   1  12    3.55    0.71
   1   1  12    2.84    1.42
   1   1  12    2.32    0.82
   1   1  11 5199.50  233.08
  -1  -1 -11 4892.95  233.04
   1   1  11 4460.46  232.03
   1   1  11 4457.90  232.06
  -1  -1 -10    2.56    5.14
   1   1  10    5.67    1.48
  -1  -1 -10    4.51    1.47
   1   1  10    4.82    0.83
  -1  -1 -10    1.81    0.57
   1   1  10    4.79    0.84
   1   1   9 3641.34  177.76
  -1  -1  -9 3191.94  177.65
  -1  -1  -8    7.46    1.73
   1   1   8    8.53    1.38
  -1  -1  -8    5.91    1.34
   1   1   8    5.31    0.82
  -1  -1  -7    8.99    1.44
   1   1   7   10.91    1.39
   1   1   7    7.77    0.92
  -1  -1  -6    2.22    1.01
   1   1   6    2.74    0.74
  -1  -1  -5  673.85   35.52
   1   1   5  700.12   35.37
  -1  -1  -4    3.17    0.87
   1   1   4    2.37    0.74
   1   1   3 2637.03  131.96
  -1  -1  -3 2586.82  131.93
   1   1   3 2552.98  131.93
   1   1   2    7.62    0.97
   1   1   1 4995.11  250.48
   1   1   1 4849.65  250.53
   1   1   0   10.86    1.13
   1   1  -1 1522.80   77.69
   1   1  -2    4.10    0.84
  -1  -1   3 3172.99  160.82
   1   1  -3 3145.51  161.00
   1   1  -4    1.52    0.70
   1   1  -5  711.77   36.51
   1   1  -6   -0.03    0.59
  -1  -1   7 1955.35   82.50
   1   1  -7 1505.13   81.58
  -1  -1   8    4.22    1.50
  -1  -1   8    1.42    0.49
  -1  -1   9  385.27   19.34
  -1  -1   9  405.03   20.49
  -1  -1   9  354.52   19.38
  -1  -1   9  384.90   19.38
  -1  -1  10    5.06    0.69
  -1  -1  10    2.86    1.52
  -1  -1  10    2.48    0.72
  -1  -1  10    3.23    0.85
  -1  -1  10    2.95    0.84
  -1  -1  11  426.93   21.62
  -1  -1  11  414.51   21.70
  -1  -1  11  429.30   21.69
  -1  -1  11  396.15   21.65
  -1  -1  12    1.14    2.64
  -1  -1  12    3.72    0.76
  -1  -1  12    2.40    0.77
  -1  -1  12    4.49    0.98
  -1  -1  12    2.18    0.90
  -1  -1  13  151.29    7.80
  -1  -1  13  144.77    7.88
  -1  -1  13  150.42    7.90
  -1  -1  13  139.93    7.85
  -1  -1  14    1.06    0.82
  -1  -1  14    2.63    0.80
  -1  -1  14    1.30    0.95
  -1  -1  15    7.37    1.06
  -1  -1  15    7.70    1.00
  -1  -1  15    6.70    1.14
  -1  -1  16    1.18    0.88
  -1  -1  16    0.60    0.85
  -1  -1  16   -1.03    1.19
  -1  -1  17 2299.48  114.31
  -1  -1  17 2215.94  114.43
  -1  -1  17 2199.24  114.41
  -1  -1  18    1.23    0.98
  -1  -1  18    1.74    0.92
  -1  -1  18    0.96    1.37
  -1  -1  19   20.90    2.14
  -1  -1  19   24.57    1.86
  -1  -1  20   -0.44    0.93
  -1  -1  20   -2.30    1.47
  -1  -1  21    6.36    1.62
  -1  -1  21    3.29    1.22
  -1  -1  22    0.52    1.43
  -1  -1  23   18.28    1.98
  -1  -1  24   -0.60    1.37
  -1  -1  24   -2.69    1.39
  -1  -1  25    6.73    1.62
  -1  -1  25   42.80    2.24
  -1  -1  26   -1.03    1.24
   2   0  27    0.47    1.44
   2   0  27   48.26    2.14
   2   0  26    4.86    1.45
   2   0  26   14.72    1.60
   2   0  25   18.12    2.36
   2   0  25   51.18    2.74
   2   0  24    7.01    1.64
   2   0  24   11.30    1.39
   2   0  24   10.58    1.72
   2   0  24    8.29    1.55
   2   0  23  220.23   12.66
   2   0  23  234.09   12.66
   2   0  23  236.43   12.70
   2   0  23  252.49   12.77
   2   0  22    9.55    1.72
   2   0  22    5.45    1.25
   2   0  22    6.71    1.55
   2   0  22    5.59    1.41
   2   0  21  391.14   19.46
   2   0  21  349.31   19.37
   2   0  21  352.36   19.38
   2   0  21  385.73   19.45
   2   0  20    7.10    1.58
   2   0  20   10.64    1.30
   2   0  20    7.73    1.25
   2   0  20    6.20    1.52
   2   0  20    7.23    1.48
   2   0  19   63.34    3.69
   2   0  19   54.16    3.59
   2   0  19   54.86    3.61
   2   0  19   51.44    3.45
   2   0  19   59.52    3.61
   2   0  18  320.21   15.65
   2   0  18  284.77   15.59
   2   0  18  308.07   15.62
   2   0  18  294.23   15.63
   2   0  18  275.72   15.52
   2   0  17  386.58   18.78
   2   0  17  365.12   18.74
   2   0  17  353.51   18.75
   2   0  17  346.97   18.75
   2   0  17  343.20   18.70
   2   0  16  500.36   24.44
   2   0  16  470.04   24.42
   2   0  16  461.55   24.39
   2   0  16  453.44   24.42
   2   0  15  130.31    6.59
   2   0  15  117.51    6.55
   2   0  15  115.39    6.52
   2   0  15  114.94    6.55
   2   0  14  117.05    6.20
   2   0  14  116.18    6.21
   2   0  14  106.68    6.18
   2   0  14  111.96    6.18
   2   0  13  211.90   11.51
   2   0  13  224.91   11.49
   2   0  12    5.87    0.89
   2   0  12    2.89    0.50
   2   0  11    6.94    0.89
   2   0  11    8.19    1.85
   2   0  11    8.58    0.94
   2   0  11    5.77    0.83
   2   0  10 1279.52   62.08
   2   0  10 1150.46   62.10
   2   0   9  315.28   14.87
   2   0   9  260.02   14.87
   2   0   8  194.75   10.93
   2   0   7  135.56    7.83
  -2   0  -6 1642.58   87.38
   2   0   6 1785.18   87.53
   2   0   5 5380.46  273.89
  -2   0  -4 1219.92   61.26
   2   0   4 1165.52   60.70
   2   0   3 7228.22  381.86
  -2   0  -3 7937.35  382.10
   2   0   2 1395.91   72.39
  -2   0  -2 1445.33   72.48
   2   0   1    8.56    0.96
  -2   0  -1    8.38    1.01
   2   0   1    9.06    1.28
   2   0   0 5372.79  271.12
  -2   0   0 5287.29  271.13
   2   0   0 5350.72  271.31
  -2   0   1 6614.59  337.07
  -2   0   1 6750.71  337.41
   2   0  -1 6583.76  337.36
  -2   0   2  780.47   40.35
  -2   0   2  839.02   40.81
  -2   0   3 8268.22  432.46
  -2   0   3 8733.96  432.92
  -2   0   3 9271.14  433.01
  -2   0   4 1399.12   74.13
  -2   0   4 1497.77   74.20
  -2   0   5 3971.16  224.38
  -2   0   5 4338.75  223.92
  -2   0   5 4745.70  223.99
  -2   0   6  409.57   23.08
  -2   0   6  387.98   23.18
  -2   0   6  443.78   23.25
  -2   0   7  795.70   43.54
  -2   0   7  872.76   44.15
  -2   0   7  925.30   43.86
  -2   0   7  913.87   44.26
  -2   0   8   59.33    4.08
  -2   0   8   57.40    3.41
  -2   0   8   57.10    3.39
  -2   0   9    0.51    1.20
  -2   0   9    1.55    0.88
  -2   0   9    2.06    0.77
   2   0  -9    1.47    0.65
  -2   0  10  172.89    9.28
  -2   0  10  172.58    8.29
  -2   0  10  152.80    9.20
  -2   0  11  299.88   15.19
  -2   0  11  311.83   14.55
  -2   0  11  279.05   14.00
  -2   0  12  419.49   22.15
  -2   0  12  447.09   22.31
  -2   0  13    7.32    0.85
  -2   0  13    7.07    1.18
  -2   0  14  382.89   19.97
  -2   0  15    5.50    1.26
  -2   0  16  163.13    8.95
  -2   0  17  185.04    9.92
  -2   0  17  181.66   10.01
  -2   0  18  236.01   12.86
  -2   0  18  247.17   12.95
  -2   0  19  241.92   13.51
  -2   0  19  269.90   13.66
  -2   0  20   34.42    2.71
  -2   0  21   24.63    2.41
  -2   0  21   35.06    2.62
  -2   0  22   76.84    5.02
  -2   0  22   92.49    5.19
  -2   0  23  364.15   20.70
  -2   0  23  437.13   20.89
  -2   0  24   44.46    3.38
  -2   0  24   67.42    3.71
  -2   0  25   58.60    3.75
  -2   0  26   14.89    1.69
   3  -1  26    1.12    1.16
   3  -1  25    4.46    1.48
   3  -1  25   38.32    2.18
   3  -1  24    8.57    1.40
   3  -1  24    7.22    1.48
   3  -1  24    7.22    1.32
   3  -1  23   21.73    2.06
   3  -1  23   19.07    1.86
   3  -1  23   20.56    1.86
   3  -1  23   22.23    2.03
   3  -1  22  224.21   14.80
   3  -1  22  280.16   14.89
   3  -1  22  328.76   15.05
   3  -1  22  333.11   15.18
   3  -1  22  269.53   14.86
   3  -1  21   14.32    1.85
   3  -1  21   19.52    1.93
   3  -1  21   15.77    1.72
   3  -1  21   19.39    1.94
   3  -1  21   16.48    1.83
   3  -1  20    6.19    1.48
   3  -1  20    6.92    1.31
   3  -1  20    8.05    1.32
   3  -1  20    7.74    1.50
   3  -1  20    6.20    1.33
   3  -1  19  314.29   15.53
   3  -1  19  278.48   15.26
   3  -1  19  305.87   15.52
   3  -1  19  276.73   15.45
   3  -1  19  310.91   15.67
   3  -1  19  284.72   15.52
   3  -1  18  140.30    7.27
   3  -1  18  124.99    7.20
   3  -1  18  131.98    7.36
   3  -1  18  122.37    7.24
   3  -1  17  770.29   37.44
   3  -1  17  686.33   37.39
   3  -1  17  749.82   37.57
   3  -1  17  705.52   37.47
   3  -1  16  159.26    8.26
   3  -1  16  151.90    8.25
   3  -1  16  142.77    8.33
   3  -1  15   15.05    1.52
   3  -1  15   14.64    1.55
   3  -1  14  157.65    8.45
   3  -1  13 1064.76   54.44
   3  -1  12  244.24   12.76
   3  -1  11  511.28   26.28
   3  -1  10  971.78   51.26
   3  -1  10 1004.68   51.38
  -3   1  -9  521.77   24.79
   3  -1   9  438.39   23.59
   3  -1   9  542.61   25.07
   3  -1   9  459.37   23.71
   3  -1   8   33.29    1.96
   3  -1   8   31.78    3.05
  -3   1  -8   36.32    2.93
   3  -1   8   28.61    1.99
   3  -1   7 1129.83   50.46
  -3   1  -7 1040.94   50.13
  -3   1  -6   25.61    2.24
   3  -1   6   26.62    2.48
   3  -1   6   23.39    1.57
  -3   1  -5    5.42    1.20
   3  -1   5    4.30    1.31
   3  -1   4 3321.38  163.18
  -3   1  -4 3104.56  162.97
   3  -1   3  147.85    8.14
  -3   1  -3  144.99    7.98
   3  -1   2  326.52   17.02
  -3   1  -2  320.96   16.88
   3  -1   1 1267.46   64.44
   3  -1   1 1246.76   64.80
   3  -1   0 1653.32   84.89
   3  -1   0 1697.03   85.41
   3  -1  -1  434.73   22.56
   3  -1  -1  466.96   23.27
  -3   1   2  120.43    7.31
  -3   1   3  145.51    8.59
  -3   1   4  284.30   15.04
  -3   1   4  289.15   14.96
  -3   1   4  299.33   15.86
  -3   1   4  318.04   16.14
  -3   1   4  287.46   15.01
  -3   1   5 1061.00   54.38
  -3   1   5 1025.69   54.23
  -3   1   5 1080.04   55.18
  -3   1   5 1077.65   54.28
  -3   1   5 1194.50   55.50
  -3   1   6 1264.61   66.40
  -3   1   6 1328.30   66.63
  -3   1   6 1273.39   66.46
  -3   1   6 1418.12   67.69
  -3   1   6 1330.58   66.45
  -3   1   7   20.83    1.54
  -3   1   7   17.31    1.76
  -3   1   7   20.69    1.52
  -3   1   7   21.28    2.61
  -3   1   7   25.02    1.66
  -3   1   8  914.38   48.31
  -3   1   8  920.18   48.33
  -3   1   8 1014.98   49.70
  -3   1   8  985.97   48.35
  -3   1   9 1552.26   81.11
  -3   1   9 1527.08   80.93
  -3   1   9 1626.79   81.12
  -3   1   9 1706.81   81.14
  -3   1  10   86.01    5.13
  -3   1  10   94.36    5.23
  -3   1  10   93.38    5.00
  -3   1  10   83.63    5.85
  -3   1  10  101.23    5.27
  -3   1  11  439.19   23.17
  -3   1  11  429.69   22.92
  -3   1  11  450.57   23.12
  -3   1  11  479.81   23.18
  -3   1  12    2.15    1.18
  -3   1  12    2.18    0.78
  -3   1  12    2.34    1.09
  -3   1  13  126.03    6.92
  -3   1  13  124.68    7.00
  -3   1  14   94.36    5.30
  -3   1  14   86.10    5.37
  -3   1  14   96.34    5.37
  -3   1  15 1113.81   59.70
  -3   1  15 1235.18   59.78
  -3   1  15 1151.84   59.75
  -3   1  16   41.27    2.93
  -3   1  16   45.21    2.98
  -3   1  17   80.93    4.61
  -3   1  17   78.32    4.62
  -3   1  18  400.83   20.34
  -3   1  18  370.12   20.28
  -3   1  19   52.46    3.80
  -3   1  19   59.19    3.89
  -3   1  19   58.85    3.84
  -3   1  20    2.18    1.50
  -3   1  20    2.21    1.41
  -3   1  21   -1.09    1.49
  -3   1  21    0.81    1.37
  -3   1  21    0.95    1.36
  -3   1  22   44.16    3.26
  -3   1  22   51.63    3.34
  -3   1  22   45.00    3.25
  -3   1  23   -0.12    1.44
  -3   1  23    3.01    1.16
  -3   1  23    0.50    1.44
  -3   1  24  102.18    4.93
  -3   1  24  135.72    5.19
  -3   1  25    6.14    1.31
  -3   1  25    4.69    1.14
   4  -2  25  149.80    8.19
   4  -2  24   17.94    1.83
   4  -2  23   85.87    5.00
   4  -2  23   74.21    4.91
   4  -2  22   -0.45    1.13
   4  -2  22   -0.75    1.27
   4  -2  22    0.52    1.25
   4  -2  22   -2.75    1.37
   4  -2  21    0.26    1.11
   4  -2  21    1.56    1.27
   4  -2  21    0.20    1.45
   4  -2  21    4.02    1.37
   4  -2  20   -0.72    1.21
   4  -2  20   -0.63    1.04
   4  -2  20    0.57    1.25
   4  -2  20    1.06    1.32
   4  -2  20   -1.01    1.36
   4  -2  19  345.52   17.42
   4  -2  19  375.85   17.64
   4  -2  18   46.17    3.23
   4  -2  18   54.03    3.32
   4  -2  17   52.14    3.34
   4  -2  17   53.78    3.43
   4  -2  16  120.16    6.63
   4  -2  15  212.72   10.83
   4  -2  15  189.32   10.51
   4  -2  14   73.83    4.30
   4  -2  14   66.62    4.01
   4  -2  13  119.15    6.40
   4  -2  13  108.96    6.13
   4  -2  12  142.97    7.55
   4  -2  12  132.60    7.30
   4  -2  11   54.52    3.51
   4  -2  11   59.85    3.36
   4  -2  10  179.57    9.03
   4  -2  10  164.29    8.81
  -4   2 -10  160.25    9.06
   4  -2   9  692.41   37.73
   4  -2   9  775.78   37.94
  -4   2  -9  753.07   37.98
  -4   2  -9  775.70   38.08
   4  -2   8  310.92   17.37
   4  -2   8  345.83   17.55
  -4   2  -8  345.63   17.60
  -4   2  -8  381.81   17.78
   4  -2   7  528.40   28.68
  -4   2  -7  558.43   28.74
  -4   2  -7  609.68   28.96
   4  -2   6  499.82   25.76
  -4   2  -6  452.10   24.75
   4  -2   6  459.87   24.67
  -4   2  -6  493.63   24.73
  -4   2  -6  527.18   24.99
   4  -2   5  504.75   25.52
  -4   2  -5  463.81   24.65
   4  -2   5  443.84   24.54
  -4   2  -5  495.76   24.62
  -4   2  -5  524.92   24.90
   4  -2   4  497.83   24.31
  -4   2  -4  439.77   23.53
   4  -2   4  418.22   23.43
  -4   2  -4  480.25   23.54
  -4   2  -4  455.28   23.62
  -4   2  -4  514.62   23.84
   4  -2   3  485.72   24.28
  -4   2  -3  444.52   23.64
   4  -2   3  410.12   23.54
  -4   2  -3  506.70   23.70
  -4   2  -3  461.54   23.74
  -4   2  -3  522.75   23.98
  -4   2  -2    4.68    1.06
   4  -2   2    5.18    1.24
  -4   2  -2    7.14    0.97
   4  -2   2    6.46    1.86
  -4   2  -2    4.26    0.91
  -4   2  -2    5.36    0.91
   4  -2   1 1075.60   55.36
  -4   2  -1  974.69   55.03
   4  -2   1 1077.01   56.06
  -4   2  -1 1217.45   55.19
  -4   2  -1 1042.75   56.35
  -4   2  -1 1116.31   55.36
   4  -2   0  133.51    7.65
  -4   2   0  133.75    7.55
   4  -2   0  138.37    8.51
  -4   2   1   88.81    5.04
  -4   2   1   77.49    4.72
  -4   2   1   84.98    4.78
   4  -2  -1   85.76    5.71
  -4   2   1   81.43    5.00
  -4   2   2    3.08    1.02
  -4   2   2    3.98    1.17
  -4   2   2    7.80    1.07
  -4   2   2    3.48    0.93
  -4   2   2    5.10    1.13
  -4   2   2    9.73    1.07
  -4   2   3 4059.58  196.22
  -4   2   3 3790.12  195.92
  -4   2   3 3790.94  195.91
  -4   2   3 4029.77  196.12
  -4   2   3 3886.86  195.95
  -4   2   3 3627.09  196.18
  -4   2   4  153.45    8.11
  -4   2   4  150.94    8.09
  -4   2   4  159.11    8.38
  -4   2   4  145.01    8.35
  -4   2   5  136.40    7.23
  -4   2   5  129.14    6.99
  -4   2   5  127.13    6.96
  -4   2   5  134.03    7.14
  -4   2   5  124.09    7.21
  -4   2   6  347.53   17.75
  -4   2   6  336.28   17.53
  -4   2   6  347.12   17.69
  -4   2   6  317.71   17.73
  -4   2   7  174.68    9.52
  -4   2   7  189.55    9.74
  -4   2   7  173.70    9.71
  -4   2   7  178.79    9.52
  -4   2   8  429.65   22.21
  -4   2   8  439.17   22.37
  -4   2   8  412.04   22.35
  -4   2   8  429.25   22.17
  -4   2   9 1238.65   64.16
  -4   2   9 1225.25   64.29
  -4   2   9 1250.01   64.30
  -4   2   9 1269.12   64.12
  -4   2   9 1278.05   64.18
  -4   2  10  375.07   20.27
  -4   2  10  386.58   20.48
  -4   2  10  409.68   20.61
  -4   2  10  407.27   20.51
  -4   2  10  394.51   20.42
  -4   2  11  120.07    6.56
  -4   2  11  118.14    6.86
  -4   2  11  122.88    6.81
  -4   2  11  122.64    6.74
  -4   2  12  182.34   10.05
  -4   2  12  188.61   10.39
  -4   2  12  195.06   10.28
  -4   2  12  199.40   10.35
  -4   2  13  232.85   12.71
  -4   2  13  234.05   13.04
  -4   2  13  252.11   12.96
  -4   2  13  256.54   13.04
  -4   2  14  430.24   23.09
  -4   2  14  449.04   23.06
  -4   2  15   25.80    2.30
  -4   2  15   33.35    2.57
  -4   2  16  161.04    9.01
  -4   2  17   75.50    4.74
  -4   2  18   16.46    1.92
  -4   2  18   17.56    2.01
  -4   2  19    8.84    1.61
  -4   2  19    9.67    1.69
  -4   2  20    9.27    1.59
  -4   2  20   12.40    1.70
  -4   2  21  247.89   13.58
  -4   2  21  264.67   13.75
  -4   2  22    0.31    1.21
  -4   2  22    0.32    1.24
  -4   2  23    0.70    1.13
  -4   2  23    1.56    1.21
  -4   2  24    4.58    1.19
  -4   2  24    3.54    1.13
   5  -3  23    3.27    1.09
   5  -3  23    3.77    1.02
   5  -3  22    1.18    1.16
  -5   3 -22   -0.20    1.28
   5  -3  22    2.16    1.08
   5  -3  21    1.40    1.06
   5  -3  21   -0.21    1.20
  -5   3 -21   -2.01    1.42
   5  -3  21   -0.64    1.40
   5  -3  20  194.66    9.38
   5  -3  20  186.40    9.55
   5  -3  20  211.51    9.72
   5  -3  19  100.90    6.05
   5  -3  18  112.99    6.65
   5  -3  17  107.50    6.36
   5  -3  16    0.58    1.21
   5  -3  15    4.34    1.32
  -5   3 -14   77.20    5.27
   5  -3  14   93.49    5.21
  -5   3 -13  155.13    9.14
   5  -3  13  171.50    9.09
  -5   3 -12  164.46    9.35
   5  -3  12  172.44    9.27
  -5   3 -11  346.30   17.81
   5  -3  11  364.75   17.72
  -5   3 -10  242.48   13.87
  -5   3 -10  261.32   13.79
   5  -3  10  265.13   13.68
  -5   3  -9  435.57   23.03
  -5   3  -9  440.81   22.85
  -5   3  -9  434.56   22.83
   5  -3   9  435.10   22.72
  -5   3  -8  112.51    6.30
  -5   3  -8  106.54    6.05
   5  -3   8  103.86    5.92
  -5   3  -8  104.02    6.06
  -5   3  -7   87.11    5.27
  -5   3  -7   83.87    4.98
  -5   3  -7   91.87    5.06
   5  -3   7   84.02    4.87
  -5   3  -6  853.28   41.49
  -5   3  -6  816.03   41.12
  -5   3  -6  777.21   41.11
   5  -3   6  777.25   40.98
  -5   3  -5    2.40    1.06
  -5   3  -5    2.09    0.87
   5  -3   5    5.27    0.80
  -5   3  -5    3.02    1.15
  -5   3  -4    7.91    1.41
  -5   3  -4    8.99    1.37
  -5   3  -4    9.84    1.23
  -5   3  -3   61.98    3.83
  -5   3  -3   67.40    3.86
  -5   3  -3   62.64    4.14
  -5   3  -2 1218.65   64.55
  -5   3  -2 1224.57   64.62
  -5   3  -2 1332.90   64.66
  -5   3  -2 1296.40   64.99
  -5   3  -1   32.31    2.41
  -5   3  -1   33.94    2.29
  -5   3  -1   26.07    2.15
  -5   3  -1   24.90    2.38
  -5   3   0    7.45    1.42
  -5   3   0   11.83    1.59
  -5   3   0    7.31    1.41
  -5   3   1   45.69    3.12
  -5   3   1   53.05    3.20
  -5   3   1   52.01    3.28
  -5   3   2  490.34   25.75
  -5   3   2  485.29   25.76
  -5   3   2  523.41   25.93
  -5   3   2  509.53   25.96
  -5   3   2  482.81   26.14
  -5   3   3   18.55    1.93
  -5   3   3   17.95    1.72
  -5   3   3   16.74    1.86
  -5   3   3   18.05    1.70
  -5   3   3   20.44    1.72
  -5   3   4  496.21   27.55
  -5   3   4  538.10   27.20
  -5   3   4  532.46   27.19
  -5   3   4  527.51   27.45
  -5   3   4  519.60   27.36
  -5   3   5   97.55    5.72
  -5   3   5   94.90    5.36
  -5   3   5   89.63    5.57
  -5   3   5   89.30    5.46
  -5   3   5   96.87    5.38
  -5   3   6   62.50    4.37
  -5   3   6   71.28    4.15
  -5   3   6   65.77    4.24
  -5   3   6   68.94    4.38
  -5   3   6   74.01    4.18
  -5   3   7   15.52    1.91
  -5   3   7   16.03    1.80
  -5   3   7   22.37    1.90
  -5   3   7   17.12    1.97
  -5   3   7   18.77    1.82
  -5   3   8  823.18   41.93
  -5   3   8  790.62   41.88
  -5   3   8  821.97   41.59
  -5   3   8  772.75   41.69
  -5   3   8  768.47   41.79
  -5   3   8  848.05   41.60
  -5   3   9  233.18   12.90
  -5   3   9  236.86   12.86
  -5   3   9  228.92   12.73
  -5   3   9  239.07   12.65
  -5   3  10    7.15    1.57
  -5   3  10    6.54    1.42
  -5   3  10   10.87    1.30
  -5   3  11   76.45    4.83
  -5   3  11   69.42    4.59
  -5   3  11   74.64    4.36
  -5   3  12   11.33    1.75
  -5   3  12   12.20    1.74
  -5   3  12   13.69    1.57
  -5   3  13    6.46    1.48
  -5   3  13    4.54    1.26
  -5   3  13    7.94    1.55
  -5   3  14   30.24    2.64
  -5   3  15  147.10    9.02
  -5   3  15  171.95    9.03
  -5   3  16  231.34   13.20
  -5   3  16  250.25   13.14
  -5   3  17   57.75    4.26
  -5   3  17   72.45    4.31
  -5   3  18   14.38    1.91
  -5   3  18   19.94    2.11
  -5   3  19   42.95    3.26
  -5   3  19   47.44    3.27
  -5   3  20  165.00    9.40
  -5   3  20  172.75    9.36
  -5   3  21    2.32    1.16
  -5   3  21    0.89    1.29
  -5   3  22   16.54    1.63
  -5   3  22   12.64    1.61
   6  -4  21   45.10    3.00
  -6   4 -20    0.06    1.02
   6  -4  20    2.55    1.11
  -6   4 -19   27.63    2.62
   6  -4  19   51.68    2.97
  -6   4 -18  118.83    6.83
  -6   4 -17   15.87    1.89
  -6   4 -16    0.07    1.31
  -6   4 -15    5.84    1.48
  -6   4 -14  138.74    7.92
  -6   4 -13    8.25    1.66
  -6   4 -12  205.87   11.28
  -6   4 -11    2.68    1.40
  -6   4 -10  244.82   13.22
  -6   4  -9  273.15   15.13
  -6   4  -9  289.78   15.10
  -6   4  -8  955.67   49.64
  -6   4  -8  966.85   49.57
  -6   4  -7  119.15    7.32
  -6   4  -7  124.96    7.01
  -6   4  -7  126.80    7.04
  -6   4  -7  115.66    7.09
  -6   4  -6   23.26    2.41
  -6   4  -6   20.96    2.04
  -6   4  -6   24.71    2.24
  -6   4  -6   24.61    2.44
  -6   4  -5  140.79    8.12
  -6   4  -5  134.55    7.64
  -6   4  -5  133.79    7.77
  -6   4  -5  135.65    7.67
  -6   4  -4  470.81   24.46
  -6   4  -4  447.39   23.91
  -6   4  -4  453.95   23.97
  -6   4  -4  461.77   23.91
  -6   4  -3  247.23   13.57
  -6   4  -3  227.46   12.99
  -6   4  -3  248.17   13.05
  -6   4  -3  251.03   13.13
  -6   4  -2  133.98    7.77
  -6   4  -2  120.07    7.21
  -6   4  -2  131.47    7.29
  -6   4  -2  129.38    7.32
  -6   4  -1   17.35    2.22
  -6   4  -1   16.11    1.92
  -6   4  -1   18.65    1.85
  -6   4  -1   19.73    2.08
  -6   4  -1   16.39    1.99
  -6   4   0   11.71    1.61
  -6   4   0   15.45    1.73
  -6   4   0   13.65    1.87
  -6   4   0   10.38    1.77
  -6   4   1  346.38   19.84
  -6   4   1  385.95   19.97
  -6   4   1  388.32   19.79
  -6   4   1  383.02   19.79
  -6   4   2  150.13    9.40
  -6   4   2  150.37    9.00
  -6   4   2  160.13    9.06
  -6   4   2  167.49    8.93
  -6   4   2  171.62    8.96
  -6   4   3   77.12    5.20
  -6   4   3   70.53    4.83
  -6   4   3   74.29    4.83
  -6   4   3   81.86    4.77
  -6   4   3   83.33    4.79
  -6   4   4  291.97   14.83
  -6   4   4  247.13   14.32
  -6   4   4  256.28   14.32
  -6   4   4  272.88   14.19
  -6   4   5  246.91   13.48
  -6   4   5  236.67   13.08
  -6   4   5  221.59   13.10
  -6   4   5  254.20   12.96
  -6   4   6   59.56    4.23
  -6   4   6   57.61    3.93
  -6   4   6   51.09    3.98
  -6   4   6   60.17    3.83
  -6   4   7   24.35    2.50
  -6   4   7   26.77    2.38
  -6   4   7   27.30    2.41
  -6   4   8  185.82   10.70
  -6   4   8  191.68   10.54
  -6   4   9   37.39    2.93
  -6   4   9   36.95    3.16
  -6   4  10  367.10   20.00
  -6   4  10  388.55   20.26
  -6   4  10  374.49   19.67
  -6   4  11   51.23    3.68
  -6   4  11   50.29    3.90
  -6   4  11   51.98    3.39
  -6   4  12    2.71    1.38
  -6   4  12    5.36    1.77
  -6   4  12    2.83    1.25
  -6   4  13    6.92    1.93
  -6   4  13    6.95    1.53
  -6   4  14  309.07   17.09
  -6   4  14  331.72   17.42
  -6   4  15    7.40    1.91
  -6   4  15    6.13    1.45
  -6   4  16   74.08    4.70
  -6   4  16   62.26    4.29
  -6   4  17    1.94    1.14
  -6   4  17    3.33    1.48
  -6   4  18   15.77    2.08
  -6   4  18   18.79    1.81
  -6   4  19    5.35    1.47
  -6   4  19    4.93    1.07
  -6   4  20   38.57    2.92
  -7   5 -16   14.00    1.71
  -7   5 -16   28.54    2.05
  -7   5 -15   22.81    1.99
  -7   5 -15   12.32    1.69
  -7   5 -14   -0.13    1.37
  -7   5 -14   -0.06    1.15
  -7   5 -13   26.30    2.36
  -7   5 -13   33.34    2.61
  -7   5 -12    0.59    1.27
  -7   5 -12   -0.63    1.47
  -7   5 -11   56.21    3.65
  -7   5 -11   46.98    3.45
  -7   5 -10   38.61    2.91
  -7   5  -9    1.29    1.30
  -7   5  -8   70.23    4.49
  -7   5  -8   74.53    4.67
  -7   5  -7   36.10    2.80
  -7   5  -7   38.59    2.94
  -7   5  -7   32.85    2.81
  -7   5  -6   42.56    3.15
  -7   5  -6   42.75    3.29
  -7   5  -6   45.50    3.25
  -7   5  -5   40.82    3.17
  -7   5  -5   50.10    3.38
  -7   5  -5   43.23    3.25
  -7   5  -4  247.76   14.02
  -7   5  -4  268.72   14.14
  -7   5  -4  270.53   14.15
  -7   5  -3  108.87    6.67
  -7   5  -3  124.95    6.82
  -7   5  -3  113.32    6.70
  -7   5  -2  122.79    7.49
  -7   5  -2  141.65    7.66
  -7   5  -2  134.38    7.59
  -7   5  -1   88.08    5.51
  -7   5  -1  102.36    5.73
  -7   5  -1   88.47    5.54
  -7   5   0  104.28    6.33
  -7   5   0  102.43    6.38
  -7   5   1    4.10    1.72
  -7   5   1    2.28    1.67
  -7   5   1    1.49    1.25
  -7   5   2  144.05    7.87
  -7   5   2  131.74    7.89
  -7   5   3   70.01    4.37
  -7   5   3   58.84    4.35
  -7   5   3   71.64    4.53
  -7   5   4  120.85    7.19
  -7   5   4  123.12    7.32
  -7   5   4  133.03    7.42
  -7   5   5   87.98    5.35
  -7   5   5   91.62    5.52
  -7   5   5   84.44    5.44
  -7   5   6  130.49    7.38
  -7   5   6  120.81    7.35
  -7   5   7   19.90    2.14
  -7   5   7   18.75    2.03
  -7   5   8    0.09    1.32
  -7   5   8    1.61    1.28
  -7   5   9    3.81    1.39
  -7   5   9    3.81    1.30
  -7   5   9    4.61    1.51
  -7   5  10    5.38    1.36
  -7   5  10    7.96    1.46
  -7   5  10    6.95    1.56
  -7   5  11   10.18    1.74
  -7   5  11   11.72    1.61
  -7   5  12    4.97    1.22
  -7   5  12    4.59    1.39
  -7   5  13    0.27    1.26
  -7   5  13    3.71    1.12
  -7   5  13    2.08    1.34
  -7   5  14    2.67    1.01
  -7   5  14    1.19    1.19
  -7   5  15   19.05    1.96
  -8   6 -10   89.36    5.19
  -8   6  -9    0.65    1.16
  -8   6  -8    0.26    1.00
  -8   6  -7    3.55    1.33
  -8   6  -7    0.53    1.07
  -8   6  -6   49.36    4.02
  -8   6  -6  106.05    4.51
  -8   6  -5    1.88    1.35
  -8   6  -5    3.56    1.36
  -8   6  -4    5.04    1.29
  -8   6  -4    9.25    1.37
  -8   6  -3    0.86    1.18
  -8   6  -3    0.27    1.02
  -8   6  -2    7.13    1.44
  -8   6  -2   11.29    1.53
  -8   6  -1    2.77    1.31
  -8   6  -1    1.63    1.25
  -8   6   0   23.91    2.38
  -8   6   0   45.71    2.72
  -8   6   1    2.08    1.43
  -8   6   1    0.88    1.18
  -8   6   2   36.81    3.03
  -8   6   2   56.32    3.27
  -8   6   3    0.18    1.20
  -8   6   3    0.80    1.03
  -8   6   4    0.46    1.07
  -8   6   5   -0.59    1.06
  -8   6   6   23.55    2.08
  -8   6   6   30.61    2.29
  -8   6   7   -0.56    1.00
  -8   6   8   44.98    3.06
  -5   8  14    4.46    1.16
  -5   8  13    3.20    1.32
  -5   8  13    2.37    1.18
  -5   8  12   14.68    1.86
  -5   8  12   23.97    2.07
  -5   8  11    3.47    1.52
  -5   8  11    3.24    1.17
  -5   8  11    4.30    1.30
  -5   8  10   22.15    2.13
  -5   8  10   29.97    2.24
  -5   8   9    3.50    1.31
  -5   8   9    7.24    1.68
  -5   8   9    6.97    1.48
  -5   8   8    3.13    1.27
  -5   8   8    5.94    1.69
  -5   8   7    2.02    1.24
  -5   8   6    9.93    1.50
  -5   8   5    0.36    1.25
  -5   8   4    4.99    1.40
  -5   8   3   17.12    2.02
  -5   8   3   30.91    2.50
  -5   8   2    5.62    1.54
  -5   8   2    9.91    1.75
  -5   8   1   21.35    2.29
  -5   8   1   45.63    2.93
  -5   8   0    5.97    1.39
  -5   8   0    6.92    1.70
  -5   8  -1    9.33    1.53
  -5   8  -1   15.53    1.99
  -5   8  -2   22.51    2.32
  -5   8  -2   43.35    2.94
  -5   8  -3    3.74    1.37
  -5   8  -3    5.64    1.55
  -5   8  -4   11.59    1.64
  -5   8  -4   16.82    1.98
  -5   8  -5    6.77    1.48
  -5   8  -5   10.58    1.69
  -5   8  -6   40.10    2.87
  -5   8  -7    7.11    1.46
  -5   8  -8   17.64    1.96
  -5   8  -8   24.96    1.92
  -5   8  -9   24.62    2.10
  -5   8 -10   13.28    1.54
  -5   8 -11    2.34    1.07
  -4   7  19   42.02    3.05
  -4   7  18    6.98    1.47
  -4   7  18    4.43    1.46
  -4   7  17   49.26    3.74
  -4   7  17   75.73    4.17
  -4   7  16    7.04    1.72
  -4   7  16    5.13    1.53
  -4   7  15   65.50    4.48
  -4   7  15   81.54    4.85
  -4   7  14   11.91    1.76
  -4   7  14   16.21    2.07
  -4   7  14   12.09    1.90
  -4   7  13   59.26    3.65
  -4   7  13   67.84    3.93
  -4   7  12   21.15    2.15
  -4   7  12   23.15    2.45
  -4   7  12   20.07    2.35
  -4   7  11  171.46    8.71
  -4   7  11  179.11    8.96
  -4   7  10   58.89    4.11
  -4   7  10   58.68    4.33
  -4   7   9   38.11    3.00
  -4   7   9   28.79    2.61
  -4   7   9   33.34    2.87
  -4   7   8   23.87    2.31
  -4   7   8   31.21    2.63
  -4   7   7   23.27    2.22
  -4   7   6   85.89    5.15
  -4   7   5   59.35    3.90
  -4   7   4  139.08    7.81
  -4   7   3   18.19    1.98
  -4   7   2   15.38    1.85
  -4   7   1   10.93    1.77
  -4   7   1   15.58    1.90
  -4   7   0   17.38    1.90
  -4   7   0    9.85    1.81
  -4   7  -1  140.80    7.90
  -4   7  -1  130.62    7.97
  -4   7  -1  151.38    8.14
  -4   7  -2  101.82    5.93
  -4   7  -2   98.28    6.02
  -4   7  -2  101.26    6.08
  -4   7  -3  182.83    9.87
  -4   7  -3  168.69    9.86
  -4   7  -3  186.66   10.09
  -4   7  -4   47.51    3.33
  -4   7  -4   49.81    3.43
  -4   7  -4   47.13    3.49
  -4   7  -4   44.22    3.17
  -4   7  -5  100.46    5.77
  -4   7  -5  105.56    5.79
  -4   7  -5  111.82    6.07
  -4   7  -6   10.12    1.75
  -4   7  -6   11.28    1.72
  -4   7  -6    6.95    1.74
  -4   7  -7   58.76    3.86
  -4   7  -7   65.95    3.93
  -4   7  -7   58.80    4.11
  -4   7  -7   50.48    3.82
  -4   7  -8   47.13    3.15
  -4   7  -8   42.12    3.18
  -4   7  -8   40.01    3.16
  -4   7  -9   54.71    3.81
  -4   7  -9   58.69    3.77
  -4   7  -9   56.41    3.90
  -4   7 -10   67.37    4.56
  -4   7 -10   77.13    4.54
  -4   7 -10   75.20    4.72
  -4   7 -11  129.70    7.60
  -4   7 -11  139.11    7.50
  -4   7 -11  131.17    7.67
   4  -7  12    7.69    1.27
  -4   7 -12    6.92    1.53
   4  -7  13   14.10    1.55
  -4   7 -13   12.79    1.73
   4  -7  14   20.61    1.74
  -4   7 -14   21.30    2.08
   4  -7  15    7.16    1.15
  -4   7 -15    4.90    1.29
  -4   7 -15    7.92    1.54
   4  -7  16    0.54    0.84
  -4   7 -16    0.34    1.01
  -4   7 -16    2.14    1.21
  -4   7 -17    1.68    1.14
  -3   6  23   50.63    3.29
  -3   6  22   16.20    1.84
  -3   6  22   10.64    1.53
  -3   6  21   -0.71    1.24
  -3   6  21   -1.54    1.63
  -3   6  21    0.54    1.25
  -3   6  20    5.56    1.50
  -3   6  20    8.46    1.72
  -3   6  20    7.23    1.49
  -3   6  19   16.81    2.03
  -3   6  19   18.19    2.03
  -3   6  18   54.15    3.82
  -3   6  18   63.26    4.25
  -3   6  18   56.17    3.81
  -3   6  17   14.28    1.97
  -3   6  17   11.24    2.04
  -3   6  17   14.51    1.86
  -3   6  16    8.20    1.79
  -3   6  16   10.68    1.96
  -3   6  16   10.26    1.68
  -3   6  15   15.90    2.12
  -3   6  15   15.44    1.93
  -3   6  15   20.52    2.35
  -3   6  15   17.63    1.87
  -3   6  14   13.61    1.77
  -3   6  14   15.53    2.05
  -3   6  14   15.88    2.13
  -3   6  14   13.09    1.70
  -3   6  13   14.39    1.94
  -3   6  13    9.20    1.57
  -3   6  13    7.77    1.85
  -3   6  13    9.88    1.56
  -3   6  12   41.80    3.01
  -3   6  12   43.73    3.24
  -3   6  12   48.13    3.40
  -3   6  12   35.16    2.86
  -3   6  11  165.26   10.69
  -3   6  11  187.11   10.83
  -3   6  11  184.36   11.09
  -3   6  11  180.73   10.65
  -3   6  10   58.31    4.08
  -3   6  10   48.39    3.89
  -3   6   9  254.51   14.08
  -3   6   9  242.91   14.04
  -3   6   9  264.20   14.44
  -3   6   9  246.20   13.98
  -3   6   8   32.72    3.05
  -3   6   8   26.01    2.61
  -3   6   8   34.68    2.66
  -3   6   7  142.41    7.86
  -3   6   7  125.66    7.79
  -3   6   7  150.10    8.21
  -3   6   7  126.43    7.69
  -3   6   6   39.27    3.02
  -3   6   6   21.84    2.45
  -3   6   5  413.22   21.21
  -3   6   5  428.45   21.52
  -3   6   5  385.54   21.21
  -3   6   4   61.47    3.89
  -3   6   3  290.51   15.34
  -3   6   2   78.32    4.70
  -3   6   2   79.09    4.91
  -3   6   1  162.19    8.58
  -3   6   1  149.27    8.64
  -3   6   0   37.13    2.95
  -3   6   0   47.71    3.13
  -3   6  -1  240.82   11.62
  -3   6  -1  220.37   11.61
  -3   6  -1  239.15   11.74
  -3   6  -2   26.29    2.22
  -3   6  -2   30.54    2.36
  -3   6  -2   22.88    2.26
  -3   6  -2   28.62    2.24
  -3   6  -3   91.95    5.23
  -3   6  -3   82.73    5.21
  -3   6  -3   92.44    5.35
  -3   6  -4  122.93    7.15
  -3   6  -4  129.46    7.18
  -3   6  -4  128.69    7.28
  -3   6  -5   62.01    4.09
  -3   6  -5   66.73    4.09
  -3   6  -5   65.02    4.19
   3  -6   6   14.14    1.48
  -3   6  -6   15.09    1.91
  -3   6  -6   15.96    1.79
  -3   6  -6   17.73    1.95
  -3   6  -7   12.75    1.66
   3  -6   7    7.59    1.26
  -3   6  -7    7.77    1.65
  -3   6  -7    7.96    1.64
   3  -6   8  182.71    9.79
  -3   6  -8  189.22   10.05
  -3   6  -8  171.21    9.83
  -3   6  -9  110.68    6.60
  -3   6  -9  107.63    6.36
   3  -6   9  114.78    6.35
  -3   6 -10    9.83    1.63
   3  -6  10    8.48    1.38
  -3   6 -10    7.91    1.76
  -3   6 -11   23.74    2.46
  -3   6 -11   24.80    2.17
   3  -6  11   26.73    2.19
  -3   6 -12   10.38    1.93
   3  -6  12   12.21    1.65
  -3   6 -12   14.80    1.66
  -3   6 -13  116.30    6.88
  -3   6 -13  100.39    6.51
  -3   6 -14   11.68    2.02
   3  -6  14   13.14    1.75
  -3   6 -15  107.65    7.26
   3  -6  15  140.58    7.22
  -3   6 -16   14.51    2.06
   3  -6  16   18.95    1.91
   3  -6  17  101.83    5.46
   3  -6  17  103.62    5.32
  -3   6 -17   87.61    5.51
  -3   6 -18   16.13    2.24
   3  -6  18   24.05    2.20
   3  -6  18   33.97    2.28
  -3   6 -18   40.51    2.66
   3  -6  19  139.75    6.85
   3  -6  19  138.67    6.67
  -3   6 -19  133.16    6.83
   3  -6  20   56.31    2.96
  -3   6 -20   58.58    3.17
  -2   5  25   -1.52    1.24
  -2   5  24    0.88    1.27
  -2   5  24   -0.61    1.05
  -2   5  24    0.74    1.25
  -2   5  23  117.28    6.29
  -2   5  23  109.66    5.99
  -2   5  22   23.05    2.55
  -2   5  22   22.64    2.20
  -2   5  21   51.86    3.52
  -2   5  21   58.35    3.96
  -2   5  21   59.14    3.72
  -2   5  20   23.70    2.22
  -2   5  20   24.54    2.52
  -2   5  20   29.13    2.39
  -2   5  19    6.62    1.58
  -2   5  19    6.22    1.69
  -2   5  19    4.40    1.31
  -2   5  19    5.36    1.66
  -2   5  18   20.03    2.11
  -2   5  18   16.29    2.21
  -2   5  18   19.29    2.15
  -2   5  18   14.84    1.76
  -2   5  17  346.27   17.66
  -2   5  17  341.52   17.56
  -2   5  17  380.58   18.13
  -2   5  17  297.03   17.45
  -2   5  17  333.75   17.73
  -2   5  16   48.40    3.45
  -2   5  16   50.47    3.46
  -2   5  16   40.59    3.10
  -2   5  15  198.91   11.25
  -2   5  15  211.01   11.28
  -2   5  15  227.07   11.64
  -2   5  15  232.04   11.42
  -2   5  15  194.43   11.05
  -2   5  15  200.27   11.27
  -2   5  14   33.48    2.62
  -2   5  14   38.30    2.86
  -2   5  14   32.55    2.42
  -2   5  14   34.35    2.73
  -2   5  13  355.75   18.22
  -2   5  13  339.65   18.19
  -2   5  13  380.59   18.61
  -2   5  13  368.06   18.34
  -2   5  13  334.46   18.19
  -2   5  13  326.01   18.00
  -2   5  12  100.58    4.25
  -2   5  12   85.26    3.93
  -2   5  12   26.52    3.39
  -2   5  12   70.14    4.29
  -2   5  12   38.21    3.87
  -2   5  12   91.81    4.04
  -2   5  12   69.01    3.61
  -2   5  11  266.51   11.90
  -2   5  11  221.25   11.70
  -2   5  11  212.94   11.63
  -2   5  11  248.17   12.06
  -2   5  11  216.83   11.59
  -2   5  11  228.01   11.88
  -2   5  11  197.33   11.43
  -2   5  11  200.06   11.61
  -2   5  10   58.37    3.81
  -2   5  10   62.81    3.69
  -2   5  10   65.08    4.17
  -2   5  10   58.61    3.62
  -2   5  10   71.13    4.11
  -2   5  10   57.75    3.70
  -2   5  10   48.61    3.47
  -2   5   9   44.47    2.83
  -2   5   9   45.66    3.33
  -2   5   9   35.36    2.71
  -2   5   9   47.32    3.18
  -2   5   9   40.51    2.81
  -2   5   8   36.50    2.34
  -2   5   8   36.77    2.65
  -2   5   8   36.08    2.86
  -2   5   8   33.11    2.30
  -2   5   7   71.62    4.13
  -2   5   7   69.22    4.09
  -2   5   7   83.43    4.51
  -2   5   7   71.83    4.53
  -2   5   7   68.26    4.07
  -2   5   6   13.10    1.27
  -2   5   6    5.86    1.01
  -2   5   6   16.76    1.93
  -2   5   6    9.21    1.47
  -2   5   6   13.91    1.22
  -2   5   5   12.08    1.52
  -2   5   5    8.93    1.11
  -2   5   5    8.02    0.98
  -2   5   5    7.56    1.29
  -2   5   5    8.58    0.96
  -2   5   4    2.93    1.22
  -2   5   4    3.30    0.85
  -2   5   4    0.59    0.65
  -2   5   4    2.17    0.97
  -2   5   4    1.89    0.65
  -2   5   3   14.34    1.69
  -2   5   3   16.96    1.42
  -2   5   3   18.38    1.60
  -2   5   3   16.19    1.55
  -2   5   2    7.41    1.24
   2  -5  -2    4.37    1.52
  -2   5   2    3.65    1.13
  -2   5   2    2.36    0.92
  -2   5   2    1.81    0.93
  -2   5   2    6.20    0.86
  -2   5   1   51.70    3.22
  -2   5   1   49.24    3.01
  -2   5   1   53.84    3.12
  -2   5   1   54.90    3.17
  -2   5   1   42.15    2.93
  -2   5   0   97.03    5.26
  -2   5   0   91.72    5.11
  -2   5   0  101.60    5.18
  -2   5   0   79.14    5.06
  -2   5   0   89.96    5.07
  -2   5  -1  118.23    6.77
  -2   5  -1  128.12    6.73
  -2   5  -1  121.39    6.73
  -2   5  -2   44.80    2.43
  -2   5  -2   49.44    2.44
  -2   5  -3  352.54   20.42
   2  -5   3  408.87   20.38
  -2   5  -3  423.10   20.54
  -2   5  -3  395.99   20.49
  -2   5  -4   41.85    3.07
   2  -5   4   42.75    2.92
  -2   5  -4   50.13    3.16
  -2   5  -5  256.62   13.40
   2  -5   5  253.24   13.19
  -2   5  -5  243.82   13.25
  -2   5  -6   43.82    3.23
   2  -5   6   43.69    3.06
  -2   5  -7  285.59   15.33
  -2   5  -7  271.92   15.12
   2  -5   7  304.83   15.15
   2  -5   8   53.54    3.39
   2  -5   9  313.37   16.54
   2  -5  10   15.35    1.68
   2  -5  11   58.48    3.75
   2  -5  12    9.29    1.53
   2  -5  13  114.49    6.61
   2  -5  14   16.81    1.91
   2  -5  15    2.87    1.30
   2  -5  16   19.30    2.05
   2  -5  16   16.63    1.83
   2  -5  17   18.20    2.11
   2  -5  17   20.75    1.92
   2  -5  18    7.49    1.42
   2  -5  18    4.78    1.27
  -2   5 -18    2.22    1.71
   2  -5  19    0.42    1.08
  -2   5 -19   -3.35    1.64
   2  -5  20    6.69    1.24
  -2   5 -20    7.39    1.59
   2  -5  21   49.74    3.02
  -2   5 -21   41.32    3.16
   2  -5  22   10.50    1.39
   2  -5  22    7.45    1.18
  -2   5 -22   10.56    1.41
  -1   4  27   96.02    5.59
  -1   4  26   11.55    1.70
  -1   4  26    9.82    1.48
  -1   4  25   78.24    4.91
  -1   4  25   87.16    5.11
  -1   4  24   10.50    1.57
  -1   4  24   16.12    1.85
  -1   4  23   45.85    3.36
  -1   4  23   59.14    3.59
  -1   4  22   68.86    4.43
  -1   4  22   75.72    4.55
  -1   4  21   43.50    3.13
  -1   4  21   48.82    3.26
  -1   4  20   81.30    4.78
  -1   4  20   71.39    4.62
  -1   4  20   79.88    4.75
  -1   4  19  207.10   11.46
  -1   4  19  223.33   11.61
  -1   4  18   38.63    2.91
  -1   4  18   49.24    3.32
  -1   4  18   43.24    3.13
  -1   4  17   74.14    4.61
  -1   4  17   85.64    4.83
  -1   4  17   79.91    4.91
  -1   4  16   10.99    1.30
  -1   4  16   12.77    1.60
  -1   4  16   10.97    1.68
  -1   4  15   17.98    1.53
  -1   4  15   17.51    1.83
  -1   4  15   18.78    1.80
  -1   4  14   12.79    1.43
  -1   4  14   15.14    1.77
  -1   4  14   14.41    1.72
  -1   4  13   99.13    5.47
  -1   4  13   91.53    5.27
  -1   4  13   98.07    5.50
  -1   4  13   92.05    5.57
  -1   4  13   94.43    5.43
  -1   4  13  104.85    5.49
  -1   4  12   14.51    1.73
  -1   4  12   18.47    1.54
  -1   4  12   27.32    1.91
  -1   4  12   19.29    1.86
  -1   4  12   23.26    1.73
  -1   4  12   28.47    1.90
  -1   4  11  138.23    7.54
  -1   4  11  152.50    7.86
  -1   4  11  146.06    7.73
  -1   4  11  143.75    7.70
  -1   4  11  150.96    7.87
  -1   4  11  133.30    7.73
  -1   4  10   29.31    2.89
  -1   4  10   48.08    2.91
  -1   4  10   62.14    3.09
  -1   4  10   57.58    3.06
  -1   4  10   44.92    3.05
   1  -4 -10   43.24    3.90
   1  -4  -9  275.50   15.67
  -1   4   9  315.31   15.40
  -1   4   9  297.68   15.23
  -1   4   9  292.97   15.23
   1  -4  -9  301.51   16.05
  -1   4   9  296.58   15.19
  -1   4   9  278.60   15.21
  -1   4   9  319.49   15.39
  -1   4   9  272.98   15.10
   1  -4  -9  297.54   16.43
   1  -4  -8   41.69    3.76
  -1   4   8   46.44    3.51
  -1   4   8   76.64    3.45
  -1   4   8   36.29    3.44
   1  -4  -8   52.27    4.19
  -1   4   8   89.18    3.59
  -1   4   8   67.01    3.64
   1  -4  -8   50.51    4.53
   1  -4  -7  349.47   19.89
  -1   4   7  400.36   19.64
  -1   4   7  392.68   19.43
   1  -4  -7  395.39   20.25
  -1   4   7  401.65   19.68
  -1   4   7  384.30   19.61
  -1   4   7  342.56   19.42
   1  -4  -7  387.07   20.75
   1  -4  -7  334.34   20.67
   1  -4  -6   65.37    4.54
  -1   4   6   80.82    3.98
   1  -4  -6   66.38    4.79
  -1   4   6   57.68    4.11
  -1   4   6   82.39    4.24
   1  -4  -6   69.58    5.33
   1  -4  -6   67.78    5.30
   1  -4  -5  434.84   23.21
  -1   4   5  426.55   22.60
   1  -4  -5  439.75   23.42
  -1   4   5  493.31   22.87
   1  -4  -5  386.06   23.67
   1  -4  -5  439.28   23.92
  -1   4   4  124.89    6.48
  -1   4   4  128.36    6.28
   1  -4  -4  114.57    7.13
   1  -4  -4  128.29    7.54
   1  -4  -4  134.16    7.80
   1  -4  -3 1106.47   57.72
  -1   4   3 1144.89   57.21
  -1   4   3 1043.67   57.07
  -1   4   3 1086.69   57.18
  -1   4   3 1254.77   57.21
   1  -4  -3 1191.59   58.44
   1  -4  -3 1025.56   57.95
  -1   4   2  280.44   15.01
  -1   4   2  331.07   14.96
  -1   4   2  302.31   15.04
   1  -4  -2  313.18   16.29
  -1   4   1  842.61   43.06
  -1   4   1  948.49   43.06
  -1   4   1  808.36   43.02
  -1   4   1  830.56   42.92
  -1   4   1  797.54   42.94
  -1   4   0  149.96    7.55
  -1   4   0  116.20    7.41
  -1   4   0  176.87    7.53
  -1   4   0  119.14    7.43
  -1   4   0  154.69    7.55
  -1   4  -1  429.85   22.13
  -1   4  -1  444.23   22.08
  -1   4  -1  427.64   22.06
  -1   4  -1  476.74   22.14
   1  -4   1  473.91   23.41
  -1   4  -2   55.64    3.56
   1  -4   2   55.56    4.65
  -1   4  -3  282.24   14.84
   1  -4   3  275.80   14.82
   1  -4   3  311.01   15.72
  -1   4  -3  286.49   14.86
   1  -4   3  313.44   16.14
   1  -4   4    7.31    0.98
   1  -4   4    9.51    1.79
   1  -4   4   11.50    1.97
   1  -4   5    2.87    0.76
   1  -4   5    3.83    1.50
   1  -4   5    2.98    1.40
   1  -4   6   79.74    4.28
   1  -4   6   68.48    5.24
   1  -4   6   67.01    5.16
   1  -4   7   12.39    1.22
  -1   4  -7    9.99    1.27
   1  -4   7   10.89    1.80
   1  -4   8    9.79    1.17
   1  -4   8    7.01    1.55
   1  -4   9   17.97    1.54
   1  -4   9   13.93    1.94
   1  -4  10   28.65    2.18
   1  -4  11  215.78   11.58
   1  -4  12   17.77    1.82
   1  -4  13  182.33   10.01
   1  -4  15  353.29   18.54
   1  -4  16   58.79    3.72
   1  -4  17  239.97   12.80
   1  -4  18   84.47    5.36
   1  -4  18   90.16    5.15
   1  -4  19  137.16    7.33
   1  -4  19  135.96    7.05
   1  -4  20   13.18    1.49
  -1   4 -20   15.68    1.85
   1  -4  21   67.75    3.98
   1  -4  21   61.77    3.63
   1  -4  22   18.35    1.91
   1  -4  22   20.29    1.72
  -1   4 -22   19.23    1.83
   1  -4  23   28.97    2.30
   1  -4  24    8.01    1.20
   0   3  28  163.38    8.18
   0   3  28  134.06    8.12
   0   3  27    8.26    1.46
   0   3  27    6.52    1.48
   0   3  26   -0.85    1.30
   0   3  26    0.06    1.24
   0   3  26    0.47    1.38
   0   3  25   44.39    3.70
   0   3  25   85.09    4.22
   0   3  24   81.07    5.66
   0   3  24  121.40    6.03
   0   3  23   24.74    2.54
   0   3  23   33.39    2.78
   0   3  22    6.14    1.60
   0   3  22    7.82    1.81
   0   3  21  108.94    6.20
   0   3  21  104.45    6.38
   0   3  20   96.18    5.75
   0   3  20  100.99    5.95
   0   3  19  380.50   19.95
   0   3  18  268.46   13.64
   0   3  18  244.86   13.61
   0   3  17  146.57    8.07
   0   3  17  148.62    8.12
   0   3  16   86.16    4.81
   0   3  16   79.05    4.80
   0   3  15  751.78   38.25
   0   3  15  708.50   38.24
   0   3  15  777.31   38.30
   0   3  14   87.16    3.91
   0   3  14   34.05    3.62
   0   3  14  103.01    4.03
   0   3  14   39.40    4.39
   0   3  14   61.86    3.84
   0   3  14   88.80    4.00
   0  -3 -13  233.11   16.87
   0   3  13  262.78   13.22
   0   3  13  253.53   13.23
   0  -3 -13  234.82   14.14
   0   3  13  206.96   14.05
   0   3  13  245.87   13.21
   0   3  13  245.46   13.26
   0   3  13  261.42   13.34
   0   3  13  273.58   13.29
   0   3  12  112.04    6.39
   0   3  12  101.72    7.23
   0  -3 -12  104.61    7.17
   0  -3 -12  123.16    7.63
   0   3  12  130.07    6.40
   0   3  12  126.12    6.46
   0   3  12  119.68    6.38
   0   3  12  114.91    6.46
   0   3  12  117.33    6.50
   0  -3 -11  355.84   18.62
   0  -3 -11  345.80   18.65
   0   3  11  339.97   18.62
   0   3  11  332.33   17.87
   0   3  11  368.00   17.82
   0   3  11  363.26   17.88
   0   3  11  361.05   17.87
   0   3  11  343.68   17.92
   0   3  11  331.61   17.90
   0   3  11  328.93   17.81
   0  -3 -11  320.86   18.32
   0  -3 -11  307.52   19.12
   0  -3 -10  293.18   15.90
   0   3  10  298.13   15.95
   0   3  10  309.98   15.23
   0   3  10  260.79   15.29
   0  -3 -10  277.55   15.87
   0   3  10  308.42   15.31
   0   3  10  315.49   15.28
   0   3  10  292.63   15.33
   0   3  10  292.49   15.24
   0   3  10  287.99   15.34
   0  -3 -10  285.12   16.58
   0  -3 -10  288.74   15.85
   0  -3  -9  441.51   22.76
   0   3   9  463.59   22.84
   0   3   9  425.69   22.22
   0  -3  -9  464.90   22.77
   0   3   9  424.39   22.16
   0   3   9  409.63   22.18
   0   3   9  439.42   22.23
   0  -3  -9  431.20   22.80
   0  -3  -8  125.00    7.23
   0   3   8  127.13    6.80
   0  -3  -8  128.27    7.41
   0  -3  -7   88.58    5.26
   0  -3  -7   92.74    5.19
   0  -3  -7   81.51    5.53
   0  -3  -7   91.64    5.50
   0  -3  -7   83.27    5.74
   0  -3  -6  129.80    7.24
   0  -3  -6  130.09    7.14
   0  -3  -6  113.66    7.50
   0  -3  -6  134.68    7.55
   0  -3  -6  130.72    7.74
   0  -3  -5  541.45   27.40
   0  -3  -5  534.77   27.30
   0  -3  -5  546.21   27.82
   0  -3  -5  511.02   27.69
   0  -3  -5  483.35   27.73
   0  -3  -4   64.78    3.66
   0  -3  -4   45.95    3.35
   0  -3  -4   46.67    3.84
   0  -3  -4   66.45    3.94
   0  -3  -4   52.42    3.83
   0  -3  -3   63.08    3.95
   0  -3  -3   51.99    4.18
   0  -3  -3   67.49    4.17
   0  -3  -3   60.21    4.17
   0  -3  -2 1299.40   65.49
   0  -3  -2 1302.86   65.46
   0  -3  -2 1219.60   65.21
   0  -3  -1 1314.53   65.67
   0  -3  -1 1242.80   65.36
   0  -3   0  783.18   40.45
   0  -3   1  543.88   27.01
   0  -3   1  544.26   26.91
   0  -3   1  476.16   26.37
   0  -3   2  427.57   22.70
   0  -3   2  422.49   22.56
   0  -3   3  443.07   22.94
   0  -3   3  418.18   22.75
   0  -3   4   68.82    4.88
   0  -3   4   75.79    4.77
   0  -3   5  720.40   37.49
   0  -3   6   95.86    5.72
   0  -3   6   90.90    5.15
   0  -3   7  252.07   13.48
   0  -3   7  277.60   14.66
   0  -3   7  261.77   14.00
   0  -3   8   31.57    2.14
   0  -3   8   30.33    3.39
   0  -3   8   33.18    2.65
   0  -3   9  365.05   18.48
   0  -3   9  339.96   18.99
   0  -3  10  149.95    7.93
   0  -3  11  304.55   15.79
   0  -3  12   20.59    1.65
   0  -3  12   23.72    1.65
   0  -3  13   49.70    3.01
   0  -3  13   50.61    2.95
   0  -3  13   42.80    3.09
   0  -3  14  332.21   17.42
   0  -3  14  344.95   17.43
   0  -3  14  314.64   17.35
   0  -3  14  350.83   17.64
   0  -3  15  252.18   12.86
   0  -3  15  250.29   12.84
   0  -3  15  222.40   12.77
   0  -3  15  250.21   13.04
   0  -3  16  115.84    6.64
   0  -3  16  116.04    6.46
   0  -3  16  114.58    6.42
   0  -3  17    3.61    1.29
   0  -3  17    4.69    1.14
   0  -3  17    2.66    1.22
   0  -3  18   20.38    2.06
   0  -3  18   21.29    2.02
   0  -3  18   23.49    1.88
   0   3 -18   17.67    2.05
   0  -3  19   27.97    2.42
   0  -3  19   28.22    2.21
   0  -3  19   26.83    2.34
   0   3 -19   28.34    2.40
   0  -3  20   76.23    4.12
   0  -3  20   69.03    3.81
   0  -3  21    0.35    1.06
   0  -3  21    1.35    0.96
   0  -3  21    0.22    1.16
   0  -3  22    2.23    1.14
   0  -3  22    2.20    1.22
   0  -3  22    2.64    0.99
   0  -3  23  129.57    4.24
   0  -3  23   31.60    3.36
   0  -3  24   43.67    2.13
   0  -3  24    7.82    1.56
   1   2  28    1.06    1.22
   1   2  28    7.95    1.38
   1   2  27    8.03    1.69
   1   2  27   34.63    2.25
   1   2  26    8.99    1.88
   1   2  26   26.03    2.27
   1   2  25  149.13    9.97
   1   2  25  233.94   10.31
   1   2  24   20.82    2.25
   1   2  24   22.16    2.27
   1   2  23   12.05    1.85
   1   2  23   12.01    1.88
   1   2  22   50.35    3.40
   1   2  22   43.10    3.36
   1   2  21   79.10    4.89
   1   2  21   75.80    4.90
   1   2  21   81.45    4.85
   1   2  20   34.72    2.67
   1   2  20   34.25    2.71
   1   2  20   32.23    2.61
   1   2  19   10.62    1.63
   1   2  19   11.59    1.59
   1   2  19    9.87    1.65
   1   2  18   92.21    5.23
   1   2  18   82.55    5.21
   1   2  18   91.97    5.18
   1   2  17   29.71    2.47
   1   2  17   38.25    2.48
   1   2  17   33.65    2.52
   1   2  16  122.23    6.52
   1   2  16  111.72    6.54
   1   2  16  117.07    6.48
   1   2  15   66.55    3.41
   1   2  15   64.44    3.34
   1   2  15   58.23    3.42
   1   2  14  312.06   14.66
   1   2  14  252.20   14.47
   1   2  14  296.29   14.65
   1   2  14  303.66   14.63
   1   2  14  231.87   15.14
   1   2  14  285.26   14.70
   1   2  14  271.92   14.59
   1   2  13  576.80   29.13
  -1  -2 -13  575.61   29.16
   1   2  13  586.10   28.04
   1   2  13  585.65   28.04
   1   2  13  523.80   27.91
   1   2  13  534.98   28.57
   1   2  13  567.66   28.00
   1   2  13  543.03   28.02
  -1  -2 -13  455.64   29.12
   1   2  12  165.55    8.52
  -1  -2 -12  154.83    9.45
   1   2  12  159.45    9.50
  -1  -2 -12  132.89   10.84
   1   2  12  158.20    8.51
   1   2  12  142.19    8.92
   1   2  12  162.17    8.48
   1   2  12  169.98    8.52
  -1  -2 -11   26.44    2.74
   1   2  11   33.90    2.87
  -1  -2 -11   38.73    3.28
   1   2  11   31.51    1.88
   1   2  11   25.41    2.25
  -1  -2 -11   16.76    1.93
   1   2  11   32.82    1.91
  -1  -2 -10   82.59    5.33
   1   2  10   88.23    5.44
  -1  -2 -10   94.60    5.52
   1   2  10   87.51    4.56
   1   2  10   83.79    4.89
   1   2  10   86.85    4.57
   1   2   9  447.79   21.03
  -1  -2  -9  423.96   20.98
   1   2   9  418.79   20.49
   1   2   9  395.04   20.20
   1   2   8  353.10   17.28
  -1  -2  -8  310.72   17.16
   1   2   8  313.60   16.76
   1   2   7  725.14   34.81
  -1  -2  -7  674.05   34.76
   1   2   7  684.39   34.32
   1   2   7  670.38   34.62
  -1  -2  -7  602.54   34.53
  -1  -2  -6  198.37   10.64
   1   2   6  209.68   10.75
   1   2   6  200.39   10.64
  -1  -2  -6  179.50   10.55
   1   2   5  866.04   43.20
  -1  -2  -5  831.16   43.13
   1   2   5  871.48   43.20
  -1  -2  -5  788.16   43.11
  -1  -2  -4  280.98   14.05
  -1  -2  -4  253.76   13.54
  -1  -2  -4  282.43   14.08
   1   2   4  272.33   14.14
  -1  -2  -3 1162.53   59.42
  -1  -2  -3 1154.97   59.47
  -1  -2  -2  167.60    9.37
  -1  -2  -2  176.94    9.44
  -1  -2  -1  321.68   17.64
   1   2   1  329.46   17.74
  -1  -2  -1  359.65   17.75
   1   2   0  439.40   22.99
   1   2  -1  222.40   12.61
  -1  -2   1  248.26   12.62
  -1  -2   2  211.23   10.85
   1   2  -2  189.49   10.81
   1   2  -3  210.05   11.88
  -1  -2   3  231.97   11.89
   1   2  -4  166.54    9.67
  -1  -2   4  186.90    9.65
   1   2  -5   71.40    4.36
  -1  -2   6   95.36    5.51
  -1  -2   7   26.89    2.12
  -1  -2   8  143.26    7.31
  -1  -2   8  127.96    7.64
  -1  -2   9   48.96    2.78
  -1  -2   9   44.70    4.05
  -1  -2   9   50.06    2.77
  -1  -2   9   44.60    2.84
  -1  -2  10  120.60    6.14
  -1  -2  10  115.09    6.13
  -1  -2  10  105.56    6.20
  -1  -2  11  326.20   16.33
  -1  -2  11  311.88   16.32
  -1  -2  11  303.76   16.42
  -1  -2  12  108.12    6.42
  -1  -2  12  124.07    6.35
  -1  -2  13  176.54    9.81
  -1  -2  13  188.00    9.70
  -1  -2  14   80.85    4.87
  -1  -2  14   87.54    4.77
  -1  -2  15  161.38    8.62
  -1  -2  15  167.76    8.48
   1   2 -15  142.81    8.47
  -1  -2  16   56.17    4.26
  -1  -2  16   88.97    4.32
  -1  -2  17  703.12   36.39
  -1  -2  17  682.12   36.21
  -1  -2  17  732.38   36.37
  -1  -2  18   20.38    2.21
  -1  -2  18   30.69    2.23
  -1  -2  19   58.06    3.85
  -1  -2  19   65.46    3.97
  -1  -2  19   59.83    3.70
  -1  -2  20    3.36    1.12
  -1  -2  20    4.02    1.50
  -1  -2  21  102.07    5.85
  -1  -2  21   98.43    5.91
  -1  -2  22   11.57    1.47
  -1  -2  22   10.97    1.84
  -1  -2  23   15.71    2.07
  -1  -2  23   36.80    2.33
  -1  -2  24    3.34    1.26
  -1  -2  24   10.07    1.38
  -1  -2  25   -0.94    1.17
  -1  -2  25    0.61    1.03
   2   1  28    0.15    1.32
   2   1  28    2.52    1.16
   2   1  27    0.06    1.31
   2   1  27   11.18    1.52
   2   1  26   84.68    7.13
   2   1  26  226.49    7.77
   2   1  25   17.15    2.30
   2   1  25   29.56    2.43
   2   1  24   52.99    3.40
   2   1  24   47.36    3.35
   2   1  23   33.26    2.88
   2   1  23   38.20    2.87
   2   1  22   38.55    2.97
   2   1  22   35.52    2.87
   2   1  21   46.13    3.15
   2   1  21   43.81    3.05
   2   1  20   44.45    2.97
   2   1  20   40.11    2.88
   2   1  19   63.16    3.78
   2   1  19   54.31    3.68
   2   1  19   55.97    3.61
   2   1  18   16.65    1.75
   2   1  18   12.86    1.62
   2   1  18   13.17    1.50
   2   1  18   11.93    1.46
   2   1  17  141.43    7.28
   2   1  17  124.35    7.25
   2   1  17  123.69    7.17
   2   1  17  135.30    7.20
   2   1  16   51.71    3.01
   2   1  16   42.45    2.93
   2   1  16   47.43    2.90
   2   1  16   40.76    2.82
   2   1  15  189.14    9.85
   2   1  15  179.26    9.87
   2   1  15  183.72    9.80
   2   1  15  185.01    9.83
   2   1  14  480.28   24.35
   2   1  14  473.32   24.38
   2   1  14  472.77   24.36
   2   1  14  459.80   24.32
   2   1  13  262.84   13.35
   2   1  13  270.17   13.38
   2   1  13  241.26   13.31
   2   1  13  249.70   13.29
  -2  -1 -12  184.02   10.25
   2   1  12  183.97   10.28
   2   1  12  181.58    9.05
   2   1  12  183.56    9.09
   2   1  12  179.08    9.04
   2   1  12  176.41    9.02
   2   1  11  159.37    7.77
   2   1  11  148.27    7.70
  -2  -1 -11  154.78    8.77
   2   1  11  154.92    8.81
   2   1  11  148.75    7.71
   2   1  11  131.31    7.82
   2   1  10   57.43    3.01
   2   1  10   45.44    2.91
  -2  -1 -10   51.20    3.86
   2   1  10   55.35    2.98
   2   1  10   48.27    3.89
  -2  -1 -10   56.84    6.83
   2   1  10   51.05    3.20
   2   1   9  168.27    9.17
  -2  -1  -9  178.41    9.97
   2   1   9  177.82    9.50
  -2  -1  -8 1006.27   49.41
   2   1   8  922.32   48.72
   2   1   7  279.16   15.11
  -2  -1  -7  284.75   15.19
   2   1   7  278.74   14.85
   2   1   6  602.02   31.34
   2   1   5  247.71   13.31
   2   1   4 1227.99   59.46
   2   1   4 1135.71   59.01
   2   1   3  196.04    9.89
   2   1   3  176.52    9.46
  -2  -1  -2  624.67   33.29
   2   1   2  668.59   33.32
  -2  -1  -1  276.33   14.62
   2   1   1  285.61   14.62
  -2  -1  -1  273.79   14.47
  -2  -1   0  235.52   13.11
  -2  -1   0  257.67   13.04
  -2  -1   1  217.28   12.90
  -2  -1   1  273.76   12.97
  -2  -1   2  222.00   11.88
  -2  -1   4  151.88    8.62
   2   1  -4  166.55    8.74
   2   1  -5  108.10    6.22
  -2  -1   5  110.68    6.18
   2   1  -6   17.45    1.64
  -2  -1   6   16.76    1.69
  -2  -1   7  122.07    6.43
   2   1  -7  121.65    6.80
  -2  -1   8   54.17    4.25
   2   1  -8   47.88    3.43
  -2  -1   9   79.46   13.47
  -2  -1   9   98.98    6.24
  -2  -1   9  105.29    5.02
  -2  -1   9   88.61    5.04
   2   1  -9   77.89    5.16
  -2  -1  10  111.42    5.58
  -2  -1  10  104.49    6.88
  -2  -1  10  103.70    8.56
  -2  -1  10   96.40    5.60
  -2  -1  10  100.97    5.60
  -2  -1  11  125.48    6.15
  -2  -1  11  116.26    6.21
  -2  -1  11  106.89    6.15
  -2  -1  12  357.31   17.35
  -2  -1  12  316.24   17.38
  -2  -1  12  327.98   17.38
  -2  -1  13   93.89    4.87
  -2  -1  13   86.34    4.94
  -2  -1  13   81.13    4.88
  -2  -1  14   96.08    5.19
  -2  -1  14   93.45    5.25
  -2  -1  14   90.27    5.29
  -2  -1  15   48.52    3.06
  -2  -1  15   48.57    3.16
  -2  -1  16  476.24   24.23
  -2  -1  16  456.04   24.24
  -2  -1  17   42.02    3.29
  -2  -1  17   72.27    3.68
  -2  -1  18  292.64   15.49
  -2  -1  19   11.21    1.84
  -2  -1  19   11.02    1.54
  -2  -1  20   33.47    2.53
  -2  -1  20   38.91    2.88
  -2  -1  20   30.33    2.50
  -2  -1  21   14.74    1.97
  -2  -1  21   11.41    1.79
  -2  -1  22  143.79    8.70
  -2  -1  22  171.48    8.78
  -2  -1  23   13.77    1.92
  -2  -1  23   23.27    2.01
  -2  -1  24   -0.34    1.29
  -2  -1  24   -1.12    1.31
  -2  -1  25    1.72    1.19
  -2  -1  25   10.38    1.36
   3   0  27    6.39    1.57
   3   0  27   24.68    1.78
   3   0  26    0.34    1.23
   3   0  26    4.87    1.29
   3   0  25   17.60    1.93
   3   0  25   17.34    1.84
   3   0  24   78.06    4.61
   3   0  24   96.40    4.77
   3   0  23  148.22    7.57
   3   0  23  141.96    7.57
   3   0  23  141.54    7.54
   3   0  22    7.36    1.64
   3   0  22    5.44    1.33
   3   0  22    7.63    1.42
   3   0  22    7.54    1.58
   3   0  22    5.20    1.53
   3   0  21   12.73    1.83
   3   0  21   10.17    1.59
   3   0  21    9.94    1.60
   3   0  21   14.30    1.82
   3   0  21   11.08    1.72
   3   0  20  375.32   18.79
   3   0  20  322.63   18.71
   3   0  20  348.60   18.75
   3   0  20  338.35   18.73
   3   0  19  329.27   16.01
   3   0  19  289.76   15.94
   3   0  19  292.91   15.93
   3   0  19  291.97   15.95
   3   0  19  305.31   16.05
   3   0  18  174.61    8.99
   3   0  18  150.03    8.91
   3   0  18  162.93    8.98
   3   0  18  168.97    9.03
   3   0  17   50.27    3.21
   3   0  17   48.25    3.17
   3   0  17   47.25    3.22
   3   0  17   47.92    3.17
   3   0  16  454.16   22.96
   3   0  16  434.78   22.95
   3   0  16  433.18   22.99
   3   0  16  443.96   23.03
   3   0  15  138.64    6.83
   3   0  15  133.20    6.86
   3   0  14  660.00   34.96
   3   0  14  705.46   35.07
   3   0  13   35.21    2.11
   3   0  13   22.30    2.00
   3   0  12  142.79    7.39
   3   0  12  132.00    7.42
  -3   0 -11  448.92   22.08
   3   0  11  393.91   20.79
   3   0  10  806.70   38.75
  -3   0 -10  778.50   38.52
   3   0  10  708.40   37.41
   3   0   9  180.14    9.65
  -3   0  -9  199.67   10.65
   3   0   9  192.06   10.79
  -3   0  -8  149.56    7.93
   3   0   8  147.85    8.09
   3   0   8  127.35    7.00
   3   0   7  206.05   10.39
  -3   0  -7  194.42   10.21
   3   0   7  171.90    9.45
   3   0   6  316.11   14.14
  -3   0  -6   91.56   15.93
   3   0   5  117.77    6.80
  -3   0  -5  109.55    9.03
  -3   0  -4  354.89   19.71
   3   0   4  350.05   18.55
   3   0   3  228.45   12.53
   3   0   3  221.86   12.58
   3   0   2  825.50   44.43
   3   0   2  775.32   44.56
   3   0   1 1459.32   79.79
   3   0   1 1513.77   80.03
  -3   0   0  909.75   42.20
   3   0   0  763.57   42.07
   3   0   0  807.04   42.42
  -3   0   1  456.77   23.17
  -3   0   1  441.21   23.68
   3   0  -1  441.20   23.59
  -3   0   2  416.24   22.27
   3   0  -2  469.73   22.90
  -3   0   2  471.25   23.02
  -3   0   3  145.31    7.31
  -3   0   3  140.67    7.40
  -3   0   4  481.56   24.95
  -3   0   4  460.03   24.97
  -3   0   5   55.63    4.54
  -3   0   5  105.27    4.67
  -3   0   5   69.80    5.41
  -3   0   5  101.95    5.81
  -3   0   5  111.28    4.71
  -3   0   6  382.85   22.04
  -3   0   6  405.60   22.04
  -3   0   6  538.93   22.33
  -3   0   6  467.63   22.24
  -3   0   6  466.57   23.21
  -3   0   6  490.37   23.23
  -3   0   6  452.87   22.24
  -3   0   6  449.21   22.22
  -3   0   7   41.68    2.81
  -3   0   7   44.99    3.54
  -3   0   7   39.22    2.69
  -3   0   7   45.08    2.66
  -3   0   7   58.77    2.91
  -3   0   7   36.24    3.61
  -3   0   7   47.84    3.84
  -3   0   7   60.30    2.93
  -3   0   7   58.49    2.92
  -3   0   8  287.71   15.03
  -3   0   8  298.44   14.19
  -3   0   8  302.04   14.34
  -3   0   8  264.45   14.28
  -3   0   8  257.09   15.24
  -3   0   8  255.70   14.25
  -3   0   8  247.95   14.23
  -3   0   8  269.05   15.18
  -3   0   9   83.84    4.63
  -3   0   9   70.86    4.52
  -3   0   9   69.88    5.38
  -3   0   9   68.77    4.49
  -3   0   9   99.88    4.67
  -3   0   9   93.76    4.65
  -3   0  10  438.82   22.35
  -3   0  10  436.37   21.40
  -3   0  10  390.88   21.32
  -3   0  10  403.20   21.33
  -3   0  11   46.85    4.43
  -3   0  11   44.48    3.42
  -3   0  11   76.28    3.70
  -3   0  11   69.49    3.65
  -3   0  12  139.79    6.95
  -3   0  12  119.56    6.89
  -3   0  12  117.61    6.87
  -3   0  13   82.92    4.68
  -3   0  13   78.17    4.66
  -3   0  13   78.40    4.68
  -3   0  14  132.31    7.70
  -3   0  14  148.55    7.82
  -3   0  14  141.07    7.77
  -3   0  15  264.44   13.78
  -3   0  15  253.11   13.76
  -3   0  15  257.20   13.80
  -3   0  16  103.97    5.89
  -3   0  16  104.41    5.98
  -3   0  16   97.87    5.91
  -3   0  17   13.44    1.52
  -3   0  17   13.43    1.73
  -3   0  17   13.88    1.80
  -3   0  18   47.54    3.25
  -3   0  18   46.82    3.31
  -3   0  18   50.15    3.41
  -3   0  19   69.77    4.48
  -3   0  19   75.00    4.57
  -3   0  19   73.94    4.62
  -3   0  20    8.13    1.78
  -3   0  20    6.11    1.50
  -3   0  20    8.03    1.65
  -3   0  21    2.36    1.48
  -3   0  21    1.18    1.20
  -3   0  21    2.32    1.45
  -3   0  22   40.32    3.10
  -3   0  22   37.79    2.90
  -3   0  23   13.36    1.89
  -3   0  23   10.19    1.65
  -3   0  24   24.04    2.70
  -3   0  24   65.66    3.12
  -3   0  25    1.96    1.24
  -3   0  25   15.55    1.52
   4  -1  26    4.33    1.77
   4  -1  26   83.69    2.78
   4  -1  25    2.38    1.35
   4  -1  25   33.52    2.07
   4  -1  24   74.64    3.39
   4  -1  24   60.86    3.17
   4  -1  23   31.76    2.30
   4  -1  23   24.48    2.14
   4  -1  23   30.85    2.26
   4  -1  22   39.27    3.63
   4  -1  22   63.47    3.88
   4  -1  22   79.98    4.17
   4  -1  22   52.55    3.74
   4  -1  22   67.52    3.90
   4  -1  21    9.80    1.64
   4  -1  21   12.19    1.81
   4  -1  21   12.77    1.68
   4  -1  21   10.52    1.75
   4  -1  21   11.36    1.60
   4  -1  20   92.18    5.81
   4  -1  20   92.06    5.85
   4  -1  20  107.59    6.00
   4  -1  19  132.18    7.77
   4  -1  19  135.11    7.78
   4  -1  19  155.40    8.07
   4  -1  19  143.10    7.96
   4  -1  18  261.14   14.35
   4  -1  18  263.42   14.39
   4  -1  18  263.71   14.51
   4  -1  18  307.00   14.67
   4  -1  17   35.42    2.75
   4  -1  17   33.25    2.57
   4  -1  16    4.09    1.24
   4  -1  15    3.76    1.15
   4  -1  14   72.61    4.20
   4  -1  13   22.02    1.83
   4  -1  13   21.01    1.73
   4  -1  12   93.44    4.96
   4  -1  12   80.50    4.75
   4  -1  11   15.77    1.58
   4  -1  11   21.23    1.56
   4  -1  10  314.41   14.83
   4  -1  10  265.66   14.62
  -4   1 -10  277.23   14.81
   4  -1   9   45.71    2.96
   4  -1   9   58.26    2.91
  -4   1  -9   61.85    4.21
  -4   1  -9   37.52    2.94
   4  -1   8  425.44   20.43
  -4   1  -8  401.89   21.27
   4  -1   8  450.07   21.70
  -4   1  -8  426.35   20.56
   4  -1   7   43.61    2.94
  -4   1  -7   63.56    4.01
   4  -1   7   47.60    3.90
   4  -1   7   65.47    2.98
  -4   1  -7   38.96    3.01
  -4   1  -6  327.93   16.65
   4  -1   6  342.71   16.62
  -4   1  -6  333.56   17.32
   4  -1   6  351.62   17.60
  -4   1  -6  360.92   16.83
  -4   1  -5   92.21    4.66
   4  -1   5   74.51    4.69
  -4   1  -5   68.01    3.87
   4  -1   5   69.52    3.80
  -4   1  -5   53.37    3.83
  -4   1  -5   73.82    4.00
  -4   1  -4  723.63   38.95
   4  -1   4  767.01   39.12
  -4   1  -4  706.27   38.49
   4  -1   4  789.23   39.41
  -4   1  -4  789.33   38.62
  -4   1  -4  784.37   38.71
  -4   1  -3  257.22   11.56
   4  -1   3  227.58   11.57
  -4   1  -3  216.46   11.04
   4  -1   3  252.93   12.14
  -4   1  -3  178.64   11.08
  -4   1  -3  198.61   11.19
  -4   1  -2 1154.18   60.58
   4  -1   2 1144.81   60.64
  -4   1  -2 1269.42   60.61
  -4   1  -2 1096.47   60.28
   4  -1   2 1195.40   61.18
  -4   1  -2 1271.20   60.43
  -4   1  -2 1214.09   60.52
   4  -1   1  183.68    9.20
  -4   1  -1  143.08    9.12
   4  -1   1  206.76   10.08
  -4   1  -1  156.12    9.02
  -4   1  -1  182.54    8.95
   4  -1   0  581.13   33.60
  -4   1   0  639.70   33.53
   4  -1   0  692.95   34.45
  -4   1   1   73.85    3.94
  -4   1   1   56.82    4.00
   4  -1  -1   74.25    4.99
  -4   1   1   50.50    3.99
  -4   1   2  389.14   18.49
  -4   1   2  337.99   18.20
  -4   1   2  328.45   18.19
  -4   1   2  403.00   18.43
   4  -1  -2  360.63   19.12
  -4   1   2  349.07   18.44
  -4   1   2  335.03   19.39
  -4   1   3   17.99    2.10
  -4   1   3   42.39    2.15
  -4   1   3   54.25    2.18
   4  -1  -3   33.28    3.14
  -4   1   3   26.31    2.19
  -4   1   3   38.53    2.23
  -4   1   3   36.72    3.58
  -4   1   3   18.79    2.10
  -4   1   4   56.06    3.73
  -4   1   4   78.45    3.99
  -4   1   4   68.61    3.75
  -4   1   4   65.95    3.66
   4  -1  -4   64.94    4.72
  -4   1   4   62.69    5.06
  -4   1   4   70.21    3.84
  -4   1   4   66.53    3.93
  -4   1   5   17.87    1.37
  -4   1   5   20.15    1.54
  -4   1   5   16.79    1.53
  -4   1   5   15.72    2.42
  -4   1   5   20.78    1.51
  -4   1   6   11.14    1.12
  -4   1   6    6.34    0.99
  -4   1   6    2.47    0.98
  -4   1   6    5.56    1.03
  -4   1   6   11.69    1.24
  -4   1   7   19.34    1.49
  -4   1   7   18.69    1.57
  -4   1   7   17.73    1.54
  -4   1   8    4.52    1.05
  -4   1   8    3.10    0.92
  -4   1   8    3.63    1.01
  -4   1   9    4.27    1.07
  -4   1   9    4.34    0.80
  -4   1   9    2.69    0.93
  -4   1   9    3.37    1.10
  -4   1  10   80.89    4.94
  -4   1  10   88.58    5.00
  -4   1  10   86.89    4.96
  -4   1  11   28.53    2.23
  -4   1  11   22.90    1.99
  -4   1  11   29.28    2.23
  -4   1  12  154.23    8.82
  -4   1  12  175.80    8.88
  -4   1  12  156.82    8.74
  -4   1  12  155.45    8.77
  -4   1  13   33.15    2.50
  -4   1  13   35.91    2.54
  -4   1  14  253.92   12.76
  -4   1  14  228.15   12.63
  -4   1  14  226.60   12.64
  -4   1  15   52.23    3.03
  -4   1  15   45.35    2.91
  -4   1  16  314.49   16.13
  -4   1  16  295.68   16.04
  -4   1  16  294.46   16.03
  -4   1  17   34.28    2.59
  -4   1  17   33.58    2.49
  -4   1  18  153.15    8.48
  -4   1  18  148.52    8.52
  -4   1  19   45.82    3.27
  -4   1  19   40.57    3.19
  -4   1  19   45.25    3.29
  -4   1  20   91.70    5.52
  -4   1  20   94.61    5.53
  -4   1  20   89.52    5.49
  -4   1  21    4.90    1.49
  -4   1  21    4.62    1.41
  -4   1  21    5.13    1.48
  -4   1  22   38.75    2.68
  -4   1  22   33.79    2.54
  -4   1  23   15.47    1.89
  -4   1  23   21.29    1.92
  -4   1  24    7.16    1.31
  -4   1  24   15.44    1.43
   5  -2  25    0.84    1.02
  -5   2 -24    0.36    1.10
   5  -2  24    2.05    1.05
   5  -2  24   -0.30    1.15
   5  -2  23   13.21    1.64
   5  -2  23   17.89    1.71
   5  -2  22  250.21   13.45
   5  -2  22  250.70   13.36
   5  -2  21    7.20    1.53
   5  -2  21    9.66    1.51
   5  -2  20    3.25    1.36
   5  -2  20    1.44    1.15
   5  -2  19   27.18    2.30
   5  -2  19   29.75    2.47
   5  -2  18   96.23    6.00
   5  -2  18  118.94    6.36
   5  -2  17   30.68    2.61
   5  -2  17   28.29    2.31
   5  -2  16  453.97   20.10
   5  -2  16  340.55   19.58
   5  -2  15   29.27    2.55
   5  -2  15   30.53    2.29
   5  -2  14  220.36   10.47
   5  -2  14  172.94   10.04
   5  -2  13   47.66    3.55
   5  -2  13   59.55    3.41
   5  -2  12  653.10   33.80
  -5   2 -11   21.82    2.18
  -5   2 -11   16.71    1.82
  -5   2 -10   40.07    2.78
   5  -2  10   41.66    2.69
  -5   2 -10   36.50    2.75
  -5   2  -9   90.31    5.01
   5  -2   9   86.23    4.92
  -5   2  -9   80.88    4.88
  -5   2  -9   84.26    5.06
  -5   2  -8   66.12    4.06
   5  -2   8   69.85    4.00
  -5   2  -8   67.01    4.01
  -5   2  -8   68.92    4.22
  -5   2  -7   17.07    1.67
   5  -2   7   15.20    1.51
  -5   2  -7   17.00    1.50
  -5   2  -7   19.30    1.76
  -5   2  -6   85.69    5.18
  -5   2  -6   94.55    5.13
  -5   2  -6   95.17    5.43
  -5   2  -5    2.30    1.00
  -5   2  -5    2.03    0.77
  -5   2  -5    3.44    1.03
  -5   2  -4    5.97    1.18
  -5   2  -4    8.13    0.98
  -5   2  -4    6.39    1.06
  -5   2  -4    6.19    1.05
  -5   2  -3   -0.07    1.00
  -5   2  -3    2.21    0.79
  -5   2  -3    2.85    0.93
  -5   2  -3    2.52    0.88
  -5   2  -2   10.15    1.35
  -5   2  -2    8.24    1.15
  -5   2  -2    9.73    1.20
  -5   2  -2   10.12    1.14
  -5   2  -1   14.57    1.45
  -5   2  -1   17.90    1.60
  -5   2  -1   18.56    1.54
  -5   2  -1   14.79    1.73
  -5   2   0  118.60    7.12
  -5   2   0  128.06    7.16
  -5   2   0  144.34    7.33
  -5   2   0  143.08    7.29
  -5   2   1   52.91    2.92
  -5   2   1   45.09    2.87
  -5   2   1   47.90    2.99
  -5   2   1   43.66    2.99
  -5   2   1   37.88    3.10
  -5   2   2  225.18   11.01
  -5   2   2  188.65   10.46
  -5   2   2  185.09   10.44
  -5   2   2  213.61   10.71
  -5   2   2  197.15   10.85
  -5   2   3   26.28    2.85
  -5   2   3   31.35    2.81
  -5   2   3   27.04    2.80
  -5   2   4  340.01   16.49
  -5   2   4  295.76   16.00
  -5   2   4  291.93   15.94
  -5   2   4  320.09   16.23
  -5   2   4  308.48   16.35
  -5   2   5   33.77    3.18
  -5   2   5   34.12    3.08
  -5   2   6  252.56   14.06
  -5   2   6  291.82   14.49
  -5   2   6  268.22   14.37
  -5   2   7   12.87    1.86
  -5   2   7   14.52    1.84
  -5   2   8  254.77   13.94
  -5   2   8  283.49   14.27
  -5   2   8  264.91   14.16
  -5   2   8  255.61   13.97
  -5   2   9   51.80    2.84
  -5   2   9   23.49    2.58
  -5   2   9   25.86    2.51
  -5   2   9   46.84    2.80
  -5   2  10  131.78    7.77
  -5   2  10  141.63    7.94
  -5   2  10  136.57    7.73
  -5   2  10  146.12    7.92
  -5   2  10  135.73    7.72
  -5   2  11    7.09    1.52
  -5   2  11    4.05    1.31
  -5   2  11    6.25    1.50
  -5   2  12   59.36    4.15
  -5   2  12   72.30    4.33
  -5   2  12   62.56    4.11
  -5   2  13   13.61    1.95
  -5   2  13   10.64    1.64
  -5   2  13   11.66    1.83
  -5   2  14   33.61    2.71
  -5   2  14   30.60    2.68
  -5   2  15    7.92    1.44
  -5   2  15    5.64    1.56
  -5   2  16    2.16    1.50
  -5   2  17   14.38    1.93
  -5   2  18    9.74    1.65
  -5   2  18   13.49    1.79
  -5   2  19   -1.33    1.31
  -5   2  19   -0.18    1.39
  -5   2  19   -1.50    1.39
  -5   2  20   22.59    2.19
  -5   2  20   28.32    2.38
  -5   2  21    2.61    1.16
  -5   2  21    1.86    1.21
  -5   2  21    0.84    1.25
  -5   2  22    4.95    1.25
  -5   2  22    4.24    1.24
   6  -3  22   10.67    1.31
   6  -3  22   11.29    1.42
   6  -3  21    0.64    1.03
   6  -3  21    0.19    1.19
  -6   3 -21    0.54    1.09
   6  -3  20    0.39    1.06
  -6   3 -20    0.52    1.12
   6  -3  19    4.47    1.48
  -6   3 -19    1.79    1.35
  -6   3 -18   45.66    3.35
  -6   3 -17   71.29    4.63
  -6   3 -16   14.68    2.01
  -6   3 -15    0.73    1.33
  -6   3 -14    2.79    1.38
  -6   3 -13   71.24    4.53
  -6   3 -12   42.15    3.18
  -6   3 -11   14.64    1.90
  -6   3 -11   20.92    2.10
  -6   3 -10  285.02   16.87
  -6   3 -10  338.67   16.73
  -6   3  -9   32.74    2.90
  -6   3  -9   31.59    2.71
  -6   3  -8  147.20    9.01
  -6   3  -8  161.22    8.76
  -6   3  -8  163.65    8.75
  -6   3  -7   58.37    4.20
  -6   3  -7   58.22    3.89
  -6   3  -6  333.51   18.29
  -6   3  -6  346.95   17.90
  -6   3  -6  336.87   17.90
  -6   3  -5   81.81    5.35
  -6   3  -5   77.77    4.93
  -6   3  -4  334.30   18.13
  -6   3  -4  343.47   18.07
  -6   3  -4  351.45   18.08
  -6   3  -4  345.57   18.51
  -6   3  -3   48.35    3.28
  -6   3  -3   42.73    3.07
  -6   3  -3   46.52    3.50
  -6   3  -2  212.85   11.54
  -6   3  -2  210.69   11.57
  -6   3  -2  218.70   11.57
  -6   3  -2  218.31   11.99
  -6   3  -1   47.44    3.20
  -6   3  -1   37.42    3.02
  -6   3  -1   39.25    3.34
  -6   3   0  227.98   11.86
  -6   3   0  217.05   11.85
  -6   3   0  217.58   11.92
  -6   3   1   23.25    2.61
  -6   3   1   29.34    2.88
  -6   3   2  122.72    7.00
  -6   3   2  110.59    6.64
  -6   3   2  116.31    6.50
  -6   3   2  112.59    6.46
  -6   3   3   21.98    2.50
  -6   3   3   23.64    2.36
  -6   3   3   28.94    2.31
  -6   3   4   97.14    6.16
  -6   3   4   94.36    5.94
  -6   3   4  105.41    5.78
  -6   3   4   99.12    5.70
  -6   3   5   89.11    5.43
  -6   3   5   81.96    5.13
  -6   3   5   77.79    5.17
  -6   3   5   84.72    4.97
  -6   3   6   11.37    1.74
  -6   3   6   12.63    1.73
  -6   3   6   11.58    1.87
  -6   3   6   12.06    1.68
  -6   3   7   45.68    3.39
  -6   3   7   43.77    3.20
  -6   3   7   41.52    3.33
  -6   3   7   42.35    3.10
  -6   3   8   44.12    3.58
  -6   3   8   43.15    3.45
  -6   3   8   51.03    3.69
  -6   3   9   90.36    5.74
  -6   3   9   96.77    5.64
  -6   3   9   88.91    5.67
  -6   3   9   92.23    5.83
  -6   3  10   38.55    2.99
  -6   3  10   33.69    2.60
  -6   3  10   40.47    3.06
  -6   3  10   43.04    3.23
  -6   3  11    6.54    1.68
  -6   3  11    2.13    1.65
  -6   3  11    4.48    1.47
  -6   3  12   52.76    3.74
  -6   3  12   55.45    3.80
  -6   3  12   49.66    3.90
  -6   3  13    7.71    1.89
  -6   3  13    6.34    1.66
  -6   3  14  133.77    8.11
  -6   3  14  146.25    8.35
  -6   3  14  140.54    7.98
  -6   3  15    9.21    1.74
  -6   3  15    7.85    1.90
  -6   3  15   12.57    1.90
  -6   3  16   87.24    5.73
  -6   3  16   98.64    6.02
  -6   3  16   97.14    5.69
  -6   3  17    9.31    1.90
  -6   3  17    5.55    1.51
  -6   3  17    6.87    1.59
  -6   3  18  132.95    7.77
  -6   3  18  139.92    8.03
  -6   3  18  135.88    7.65
  -6   3  19    8.05    1.44
  -6   3  19   10.85    1.82
  -6   3  20   57.10    3.79
  -6   3  20   62.23    4.08
  -7   4 -19    6.90    1.37
   7  -4  19   10.12    1.40
  -7   4 -18   37.44    2.64
  -7   4 -18   26.78    2.29
  -7   4 -17    5.93    1.57
  -7   4 -17    4.18    1.24
  -7   4 -16   50.82    3.49
  -7   4 -16   45.32    3.26
  -7   4 -15   10.30    1.80
  -7   4 -15    7.04    1.49
  -7   4 -14   75.40    4.65
  -7   4 -14   67.68    4.43
  -7   4 -13   11.88    1.72
  -7   4 -12   87.04    5.28
  -7   4 -11   90.18    5.48
  -7   4 -10  147.24    8.74
  -7   4 -10  159.24    8.64
  -7   4  -9   28.75    2.70
  -7   4  -9   27.20    2.50
  -7   4  -8   14.99    2.13
  -7   4  -8   18.43    2.01
  -7   4  -7   47.45    3.76
  -7   4  -7   47.63    3.39
  -7   4  -7   51.76    3.42
  -7   4  -7   48.20    3.54
  -7   4  -6   35.54    3.22
  -7   4  -6   32.61    2.77
  -7   4  -6   39.93    2.89
  -7   4  -6   41.81    3.09
  -7   4  -5  171.74   10.00
  -7   4  -5  170.22    9.45
  -7   4  -5  172.82    9.45
  -7   4  -5  168.88    9.55
  -7   4  -4   36.87    3.30
  -7   4  -4   41.79    3.01
  -7   4  -4   47.19    3.13
  -7   4  -3   52.48    4.04
  -7   4  -3   51.54    3.52
  -7   4  -3   55.71    3.64
  -7   4  -3   50.84    3.63
  -7   4  -2   30.26    2.83
  -7   4  -2   21.76    2.16
  -7   4  -2   24.78    2.36
  -7   4  -2   28.97    2.43
  -7   4  -1    7.26    1.73
  -7   4  -1    3.62    1.28
  -7   4  -1    8.99    1.70
  -7   4  -1    4.66    1.55
  -7   4   0   39.87    3.08
  -7   4   0   42.38    3.12
  -7   4   0   47.69    3.20
  -7   4   1   11.12    2.10
  -7   4   1   12.09    1.91
  -7   4   1   11.95    1.75
  -7   4   1   16.53    2.05
  -7   4   2  155.76    9.05
  -7   4   2  136.51    8.46
  -7   4   2  163.07    8.73
  -7   4   2  149.11    8.45
  -7   4   2  152.37    8.44
  -7   4   3   63.06    4.70
  -7   4   3   68.95    4.44
  -7   4   3   56.17    4.21
  -7   4   3   72.35    4.32
  -7   4   4  119.92    7.05
  -7   4   4  104.16    6.55
  -7   4   4  115.18    6.67
  -7   4   4  107.97    6.45
  -7   4   5   17.82    2.24
  -7   4   5   19.06    2.11
  -7   4   5   13.18    1.90
  -7   4   5   13.81    1.99
  -7   4   6   56.36    3.79
  -7   4   6   60.22    3.97
  -7   4   6   51.39    3.89
  -7   4   7   19.37    2.17
  -7   4   7   13.93    1.98
  -7   4   7   14.81    2.03
  -7   4   8   45.82    3.51
  -7   4   8   54.05    3.63
  -7   4   8   46.83    3.63
  -7   4   9   58.21    3.89
  -7   4   9   49.25    3.54
  -7   4   9   60.88    4.09
  -7   4   9   61.13    3.96
  -7   4  10   70.91    4.88
  -7   4  10   85.59    5.05
  -7   4  10   78.71    5.10
  -7   4  11   39.53    2.97
  -7   4  11   35.54    2.93
  -7   4  11   33.46    3.05
  -7   4  12   71.90    4.30
  -7   4  12   69.51    4.45
  -7   4  13    7.15    1.61
  -7   4  13   10.12    1.59
  -7   4  13   12.36    1.83
  -7   4  14   10.46    1.51
  -7   4  14    7.95    1.66
  -7   4  15   10.31    1.46
  -7   4  15    9.65    1.63
  -7   4  16    6.77    1.24
  -7   4  16    7.12    1.45
  -7   4  17    4.41    1.34
  -8   5 -14    7.12    1.30
  -8   5 -13    5.15    1.32
  -8   5 -13    3.84    1.12
  -8   5 -12    2.59    1.13
  -8   5 -11   20.38    1.92
  -8   5 -10    7.39    1.54
  -8   5 -10    5.03    1.32
  -8   5  -9    9.03    1.61
  -8   5  -9    7.46    1.37
  -8   5  -8   13.13    1.77
  -8   5  -8   20.80    2.02
  -8   5  -7    4.31    1.44
  -8   5  -7    1.21    1.31
  -8   5  -6    3.92    1.42
  -8   5  -6    2.52    1.28
  -8   5  -5    4.92    1.42
  -8   5  -5    4.09    1.32
  -8   5  -4   16.85    1.89
  -8   5  -4   10.00    1.66
  -8   5  -3   14.80    1.86
  -8   5  -3   14.99    1.87
  -8   5  -2   38.95    2.72
  -8   5  -2   31.54    2.53
  -8   5  -1    6.53    1.57
  -8   5  -1    5.65    1.33
  -8   5   0   10.41    1.71
  -8   5   0   12.54    1.62
  -8   5   1   16.59    1.98
  -8   5   1   14.71    1.75
  -8   5   2   22.03    2.20
  -8   5   2   20.12    2.06
  -8   5   3   20.40    2.10
  -8   5   3   22.40    2.11
  -8   5   4    4.36    1.54
  -8   5   4    5.31    1.30
  -8   5   5   11.06    1.77
  -8   5   5   17.13    1.80
  -8   5   6    8.36    1.69
  -8   5   6    6.45    1.43
  -8   5   6    7.55    1.37
  -8   5   7   45.68    3.05
  -8   5   7   60.14    3.30
  -8   5   8   28.51    2.29
  -8   5   8   23.94    2.13
  -8   5   9   17.09    2.10
  -8   5   9   24.26    2.17
  -8   5  10    4.84    1.38
  -8   5  10    7.47    1.36
  -8   5  11   19.48    1.83
  -8   5  11   25.44    1.87
  -5   9   9   78.59    4.78
  -5   9   8    1.14    1.10
  -5   9   8    3.77    1.19
  -5   9   7   22.26    2.23
  -5   9   7   25.16    2.27
  -5   9   6    5.18    1.52
  -5   9   6    7.88    1.41
  -5   9   6    3.47    1.22
  -5   9   5   34.86    2.92
  -5   9   5   51.59    3.12
  -5   9   4    6.70    1.63
  -5   9   2    1.31    1.34
  -5   9   1   -1.51    1.18
  -5   9   0    0.77    1.21
  -5   9   0    2.84    1.36
  -5   9  -1   80.76    6.20
  -5   9  -1  256.03    7.52
  -5   9  -2    7.10    1.73
  -5   9  -2    8.22    1.47
  -5   9  -3   12.59    1.59
  -5   9  -3   35.74    2.12
  -5   9  -4    1.50    1.09
  -5   9  -5   16.56    1.60
  -4   8  16   12.47    1.72
  -4   8  16   18.78    1.79
  -4   8  15   33.46    2.78
  -4   8  15   41.01    2.88
  -4   8  14   77.79    4.99
  -4   8  14   90.37    5.18
  -4   8  13   33.02    2.80
  -4   8  13   38.93    2.90
  -4   8  12    8.35    1.78
  -4   8  12    7.26    1.54
  -4   8  11   47.45    3.26
  -4   8  11   48.91    3.30
  -4   8  11   56.98    3.18
  -4   8  10    0.68    1.19
  -4   8  10    0.92    1.32
  -4   8   9   97.18    6.52
  -4   8   9  150.44    7.04
  -4   8   8   55.31    4.00
  -4   8   8   80.31    4.47
  -4   8   7   40.84    3.07
  -4   8   7   50.25    3.41
  -4   8   6   16.07    1.92
  -4   8   6   25.41    2.32
  -4   8   5  154.28    9.49
  -4   8   5  210.42    9.98
  -4   8   4   65.70    4.26
  -4   8   4   71.92    4.54
  -4   8   3   44.67    3.11
  -4   8   2    3.03    1.32
  -4   8   1   12.69    1.67
  -4   8   0    2.84    1.30
  -4   8  -1   16.91    1.88
  -4   8  -2   74.05    4.90
  -4   8  -2   96.96    5.38
  -4   8  -3    4.75    1.34
  -4   8  -3    3.99    1.50
  -4   8  -4    7.82    1.46
  -4   8  -4    9.88    1.72
  -4   8  -5    2.29    1.27
  -4   8  -5    1.30    1.38
  -4   8  -6   84.57    5.44
  -4   8  -6  100.30    5.41
  -4   8  -7   76.95    5.14
  -4   8  -7   98.00    5.19
  -4   8  -8    0.44    1.23
  -4   8  -8   -0.05    1.09
  -4   8  -8    0.37    1.14
  -4   8  -9   79.82    5.54
  -4   8  -9  118.80    5.73
  -4   8 -10    4.75    1.30
  -4   8 -10    6.57    1.33
  -4   8 -11   43.47    3.64
  -4   8 -11   84.94    3.95
   4  -8  12   24.15    1.82
  -4   8 -12   26.45    1.91
   4  -8  13  121.02    4.73
  -4   8 -13  118.82    4.81
  -3   7  20   14.22    1.71
  -3   7  20   13.41    1.81
  -3   7  20   11.47    1.47
  -3   7  19  182.13    9.86
  -3   7  19  161.65    9.78
  -3   7  18    2.14    1.55
  -3   7  18    3.23    1.38
  -3   7  18    1.62    1.16
  -3   7  17   13.18    1.89
  -3   7  17   15.71    1.96
  -3   7  17   12.56    1.60
  -3   7  16   -1.16    1.74
  -3   7  16    1.56    1.35
  -3   7  16   -0.80    1.24
  -3   7  15   13.89    2.02
  -3   7  15   16.60    1.99
  -3   7  15    9.72    1.57
  -3   7  14   63.84    4.27
  -3   7  14   82.26    4.60
  -3   7  14   76.93    4.68
  -3   7  14   60.30    4.17
  -3   7  13   81.78    5.26
  -3   7  13   94.79    5.53
  -3   7  13   94.04    5.24
  -3   7  13  103.97    5.69
  -3   7  13   77.32    5.12
  -3   7  12    2.47    1.22
  -3   7  12   -0.27    1.85
  -3   7  12    2.62    1.36
  -3   7  12    1.04    1.05
  -3   7  11   53.89    3.55
  -3   7  11   48.60    3.35
  -3   7  10  197.00   11.04
  -3   7  10  214.84   11.40
  -3   7   9   31.75    2.52
  -3   7   9   34.85    2.81
  -3   7   8    9.12    1.47
  -3   7   8    8.29    1.65
  -3   7   7  167.54    8.93
  -3   7   7  156.07    9.17
  -3   7   6   44.20    3.11
  -3   7   6   50.46    3.42
  -3   7   5  206.42   10.73
  -3   7   5  187.35   10.95
  -3   7   4  185.43    9.87
  -3   7   4  176.52   10.10
  -3   7   3   46.93    3.14
  -3   7   3   43.97    3.31
  -3   7   2  139.97    7.50
  -3   7   2  125.08    7.60
  -3   7   1 1170.20   60.04
  -3   7   0   19.16    2.05
  -3   7  -1   19.00    1.97
  -3   7  -1   20.63    2.05
  -3   7  -1   17.95    1.69
  -3   7  -2    3.45    1.40
  -3   7  -2    2.14    1.32
  -3   7  -2    3.30    1.15
  -3   7  -3  195.14    9.89
  -3   7  -3  176.76    9.85
  -3   7  -3  169.46    9.74
  -3   7  -4   36.21    2.69
  -3   7  -4   35.42    2.66
  -3   7  -4   31.30    2.63
  -3   7  -5  264.52   13.51
  -3   7  -5  248.60   13.44
  -3   7  -5  265.04   13.79
  -3   7  -5  232.00   13.43
  -3   7  -6    8.93    1.52
  -3   7  -6   12.46    1.69
  -3   7  -6   11.22    1.77
  -3   7  -6    8.63    1.69
  -3   7  -7   12.93    1.65
  -3   7  -7   13.36    1.82
  -3   7  -7   13.41    1.87
  -3   7  -8  140.00    7.79
  -3   7  -8  140.58    7.93
  -3   7  -8  139.47    7.99
  -3   7  -9  311.47   15.93
  -3   7  -9  306.67   15.72
   3  -7   9  274.77   15.67
  -3   7  -9  300.63   15.94
  -3   7 -10   13.98    1.98
  -3   7 -10   17.82    1.79
   3  -7  10   21.37    1.83
  -3   7 -10   18.79    2.24
   3  -7  11   44.07    3.15
  -3   7 -11   44.13    3.39
  -3   7 -12  124.77    7.68
   3  -7  12  133.51    7.59
  -3   7 -12  151.04    7.88
  -3   7 -13    0.58    1.32
   3  -7  13   -0.93    1.06
  -3   7 -13    1.95    1.58
   3  -7  14   23.48    1.94
   3  -7  14   29.74    2.11
  -3   7 -14   27.43    2.35
   3  -7  15    1.00    1.02
  -3   7 -15    0.67    1.19
   3  -7  16    1.85    0.96
  -3   7 -16    1.76    1.17
  -3   7 -17   51.63    4.08
   3  -7  17   91.03    4.31
   3  -7  18   52.14    3.33
  -3   7 -18   59.10    3.52
  -2   6  24    8.59    1.43
  -2   6  23   18.05    1.91
  -2   6  22   -1.46    1.54
  -2   6  22    2.37    1.30
  -2   6  21    2.82    1.46
  -2   6  21    3.56    1.43
  -2   6  21    4.39    1.42
  -2   6  20  108.47    6.45
  -2   6  20  102.19    6.70
  -2   6  20  123.36    6.57
  -2   6  19   32.91    2.76
  -2   6  19   34.58    3.01
  -2   6  19   35.54    2.77
  -2   6  18   96.95    6.30
  -2   6  18   82.18    6.47
  -2   6  18   88.17    6.23
  -2   6  17  281.67   15.81
  -2   6  17  269.75   16.07
  -2   6  17  269.02   15.76
  -2   6  16   10.35    2.17
  -2   6  16   16.14    2.26
  -2   6  16   12.76    1.94
  -2   6  15    0.26    1.23
  -2   6  15    0.45    1.77
  -2   6  15   -2.50    1.70
  -2   6  15    0.74    1.28
  -2   6  14    3.05    1.30
  -2   6  14    3.87    1.78
  -2   6  14    3.56    1.62
  -2   6  14    3.65    1.35
  -2   6  13  465.55   26.58
  -2   6  13  537.94   26.74
  -2   6  13  504.41   26.50
  -2   6  13  506.08   26.95
  -2   6  13  486.37   26.57
  -2   6  12    6.89    1.37
  -2   6  12    7.46    1.82
  -2   6  12    4.29    1.55
  -2   6  12    5.63    1.31
  -2   6  11   24.75    2.54
  -2   6  11   25.88    2.77
  -2   6  11   27.29    2.49
  -2   6  10  152.62    8.96
  -2   6  10  145.08    9.22
  -2   6  10  143.30    8.88
  -2   6   9    3.27    1.13
  -2   6   9    0.52    1.29
  -2   6   9    2.50    1.03
  -2   6   8    5.58    1.29
  -2   6   8    2.61    1.40
  -2   6   8    5.82    1.12
  -2   6   7 1316.33   70.16
  -2   6   7 1400.03   69.90
  -2   6   6   58.50    4.11
  -2   6   6   64.76    3.89
  -2   6   5   62.42    3.74
  -2   6   5   55.51    3.26
  -2   6   4   13.32    1.77
  -2   6   4   14.54    1.74
  -2   6   3  520.41   27.46
  -2   6   3  480.76   27.30
  -2   6   3  555.77   27.47
  -2   6   3  556.29   27.27
  -2   6   2  458.51   24.23
  -2   6   2  502.75   24.08
  -2   6   2  412.02   24.04
  -2   6   2  490.83   24.23
  -2   6   1  141.24    7.06
  -2   6   1  123.33    6.81
  -2   6   1  119.56    6.90
  -2   6   1  121.03    6.91
  -2   6   1  128.55    6.95
  -2   6   1  114.65    6.68
  -2   6   0  168.21    8.50
  -2   6   0  154.60    8.30
  -2   6   0  154.83    8.39
  -2   6   0  154.10    8.44
  -2   6   0  140.72    8.23
  -2   6  -1  181.80    9.31
  -2   6  -1  171.86    9.16
  -2   6  -1  165.30    9.18
  -2   6  -1  167.08    9.28
  -2   6  -1  164.78    9.14
  -2   6  -2   30.93    2.38
  -2   6  -2   32.17    2.40
  -2   6  -2   30.73    2.42
  -2   6  -3   70.27    4.10
  -2   6  -3   69.31    4.09
  -2   6  -3   62.70    4.09
   2  -6   4  318.47   17.04
  -2   6  -4  343.76   17.23
  -2   6  -4  339.35   17.17
  -2   6  -4  307.25   17.21
  -2   6  -5  953.88   48.40
  -2   6  -5  962.89   48.51
   2  -6   5  916.50   48.33
  -2   6  -6  116.27    6.52
   2  -6   6  109.88    6.34
  -2   6  -6  115.16    6.38
  -2   6  -7    9.02    1.36
   2  -6   7    9.91    1.27
  -2   6  -7    7.42    1.50
  -2   6  -7    8.19    1.52
   2  -6   8  234.06   12.50
  -2   6  -8  233.02   12.45
   2  -6   9   84.44    4.91
  -2   6  -9   80.47    4.81
   2  -6  10   98.04    5.50
  -2   6 -10   88.85    5.34
   2  -6  11  768.20   39.74
   2  -6  12   22.37    2.05
   2  -6  13    1.07    1.18
   2  -6  14   -0.15    1.28
  -2   6 -14    1.19    1.67
   2  -6  15  363.88   19.27
  -2   6 -15  362.84   19.36
   2  -6  16    0.58    1.19
  -2   6 -16    0.82    1.56
   2  -6  17    3.85    1.33
   2  -6  17    3.99    1.27
  -2   6 -17    4.28    1.57
   2  -6  18    3.85    1.24
   2  -6  18    3.10    1.15
  -2   6 -18    5.73    1.48
   2  -6  19   47.04    3.36
   2  -6  19   52.82    3.24
  -2   6 -19   50.43    3.40
   2  -6  20    4.71    1.17
   2  -6  20    4.13    1.14
  -1   5  26   23.96    2.10
  -1   5  25   11.83    1.44
  -1   5  25   12.85    1.77
  -1   5  24   46.72    3.09
  -1   5  24   33.13    2.69
  -1   5  23  115.81    6.84
  -1   5  23  105.32    6.45
  -1   5  23  125.82    6.77
  -1   5  22  117.52    6.83
  -1   5  22  102.31    6.39
  -1   5  22  124.96    6.74
  -1   5  21   59.40    3.93
  -1   5  21   65.36    4.19
  -1   5  21   51.60    3.71
  -1   5  21   62.85    4.06
  -1   5  20   71.53    4.50
  -1   5  20   73.45    4.73
  -1   5  20   69.82    4.36
  -1   5  20   70.99    4.60
  -1   5  19   67.98    4.17
  -1   5  19   62.30    4.29
  -1   5  19   60.11    3.96
  -1   5  19   66.17    4.23
  -1   5  18  161.82    8.67
  -1   5  18  151.14    8.84
  -1   5  18  143.31    8.72
  -1   5  18  163.22    8.74
  -1   5  18  154.26    8.48
  -1   5  17   86.06    4.78
  -1   5  17   81.71    4.90
  -1   5  17   81.47    4.78
  -1   5  17   72.55    4.47
  -1   5  16  251.60   12.71
  -1   5  16  227.82   12.87
  -1   5  16  250.47   12.74
  -1   5  16  206.84   12.78
  -1   5  16  237.68   12.50
  -1   5  15  101.21    5.69
  -1   5  15   98.80    5.82
  -1   5  15   94.78    5.64
  -1   5  15   84.75    5.40
  -1   5  14  350.71   17.31
  -1   5  14  323.82   17.19
  -1   5  14  349.53   17.29
  -1   5  14  338.95   17.29
  -1   5  14  327.04   17.46
  -1   5  14  303.21   17.41
  -1   5  14  307.83   17.05
  -1   5  13   69.74    4.15
  -1   5  13   68.92    3.97
  -1   5  13   73.70    4.16
  -1   5  13   67.52    4.04
  -1   5  13   71.74    4.22
  -1   5  13   61.64    3.82
  -1   5  12  607.74   32.61
  -1   5  12  636.09   32.45
  -1   5  12  665.84   32.53
  -1   5  12  611.85   32.69
  -1   5  12  655.30   32.51
  -1   5  12  664.09   32.72
  -1   5  12  591.43   32.30
  -1   5  11  178.51    9.87
  -1   5  11  184.81    9.63
  -1   5  11  175.03    9.87
  -1   5  11  191.04    9.69
  -1   5  11  165.76    9.88
  -1   5  10   30.09    2.56
  -1   5  10   42.45    2.36
  -1   5  10   26.56    2.65
  -1   5  10   36.55    2.59
  -1   5  10   36.38    2.39
  -1   5   9  197.06   11.10
  -1   5   9  215.57   10.87
  -1   5   9  199.22   11.11
  -1   5   9  201.93   11.15
  -1   5   9  208.37   10.88
  -1   5   8 1246.19   63.13
  -1   5   8 1285.88   62.88
  -1   5   8 1189.61   63.11
  -1   5   8 1264.14   63.13
  -1   5   8 1177.48   62.86
  -1   5   7  220.69   10.45
  -1   5   7  181.86   10.62
  -1   5   7  190.65   10.70
  -1   5   7  192.27   10.40
   1  -5  -6  198.48   12.13
  -1   5   6  232.53   11.37
   1  -5  -6  212.53   12.39
  -1   5   6  214.13   11.58
  -1   5   6  211.71   11.31
  -1   5   5  161.05    8.52
   1  -5  -5  141.65    9.13
   1  -5  -5  145.69    9.29
  -1   5   5  155.86    8.44
  -1   5   5  159.59    8.26
  -1   5   4   25.57    2.01
   1  -5  -4   24.82    2.81
  -1   5   4   25.95    1.75
   1  -5  -4   24.48    2.78
  -1   5   4   26.11    1.92
  -1   5   4   20.82    2.15
   1  -5  -3  481.53   24.57
  -1   5   3  460.98   23.71
  -1   5   3  462.15   23.50
  -1   5   3  479.45   23.67
  -1   5   3  450.72   23.69
  -1   5   3  435.84   23.43
   1  -5  -2  172.42    9.82
  -1   5   2  155.34    8.74
  -1   5   2  165.83    8.56
  -1   5   2  173.44    8.71
  -1   5   2  150.70    8.65
  -1   5   2  146.94    8.70
  -1   5   2  168.14    8.54
  -1   5   1 1573.68   80.17
  -1   5   1 1585.01   80.00
  -1   5   1 1559.35   80.04
  -1   5   1 1648.13   80.14
  -1   5   1 1528.88   80.10
  -1   5   1 1533.75   79.99
  -1   5   0  844.07   42.66
  -1   5   0  850.54   42.52
  -1   5   0  840.99   42.53
  -1   5   0  876.53   42.63
  -1   5   0  771.06   42.54
  -1   5   0  808.68   42.52
  -1   5  -1  469.49   23.98
   1  -5   1  454.61   23.79
  -1   5  -1  481.82   23.88
  -1   5  -1  487.98   23.87
  -1   5  -1  409.18   23.80
  -1   5  -1  493.86   23.97
  -1   5  -1  460.50   23.90
  -1   5  -2  112.07    6.32
  -1   5  -2  120.46    6.25
   1  -5   2  115.68    6.20
  -1   5  -2  119.55    6.28
  -1   5  -2   99.22    6.16
  -1   5  -2  128.67    6.38
  -1   5  -2  114.60    6.31
  -1   5  -3  309.11   16.85
   1  -5   3  343.47   17.88
  -1   5  -3  330.33   16.92
   1  -5   3  321.97   16.77
  -1   5  -3  324.74   16.79
  -1   5  -4  484.48   26.06
   1  -5   4  512.29   26.06
  -1   5  -4  524.01   26.05
  -1   5  -4  496.59   26.20
   1  -5   5  417.01   21.90
  -1   5  -5  427.98   21.88
   1  -5   6  836.64   43.49
  -1   5  -6  856.22   43.43
  -1   5  -7  203.50   10.85
   1  -5   7  206.74   10.94
  -1   5  -8  115.59    6.41
   1  -5   8  118.18    6.52
  -1   5  -9   95.12    5.58
   1  -5   9  106.46    5.74
   1  -5  10  723.95   37.40
   1  -5  11    2.18    1.20
   1  -5  12  195.80   10.71
   1  -5  13   10.85    1.60
   1  -5  14  197.49   10.86
   1  -5  15    1.41    1.23
   1  -5  15    0.17    1.21
  -1   5 -15    0.22    1.59
   1  -5  16  150.46    8.17
   1  -5  16  147.11    7.96
  -1   5 -16  130.89    8.13
   1  -5  17   64.40    4.01
  -1   5 -17   63.68    4.27
   1  -5  18    0.55    1.10
  -1   5 -18   -0.55    1.47
   1  -5  19   62.51    3.80
  -1   5 -19   58.83    3.99
   1  -5  20  301.95   16.63
   1  -5  20  313.98   16.43
  -1   5 -20  319.65   16.53
   1  -5  21   34.82    2.68
   1  -5  21   34.09    2.52
  -1   5 -21   40.04    2.66
   1  -5  22   15.46    1.70
   1  -5  22   16.98    1.57
  -1   5 -22   19.78    1.63
   0   4  28   73.04    4.43
   0   4  27   87.15    4.91
   0   4  27   77.86    4.95
   0   4  26   -1.43    1.30
   0   4  26    1.05    1.20
   0   4  26   -0.53    1.44
   0   4  25    9.82    1.66
   0   4  25   23.68    1.95
   0   4  24   66.66    4.19
   0   4  23   64.67    4.12
   0   4  22   62.66    4.03
   0   4  21    3.68    1.32
   0   4  20  125.37    7.07
   0   4  19   49.57    3.31
   0   4  19   52.08    3.60
   0   4  19   49.95    3.47
   0   4  18  496.03   25.21
   0   4  18  506.28   25.41
   0   4  18  453.79   25.23
   0   4  18  491.40   25.31
   0   4  17  243.55   12.82
   0   4  17  258.09   12.97
   0   4  17  252.36   13.02
   0   4  17  219.62   12.86
   0   4  16    0.91    1.03
   0   4  16    4.79    1.04
   0   4  16    5.33    1.33
   0   4  16    4.54    1.17
   0   4  16    2.45    1.19
   0   4  15  344.90   20.11
   0   4  15  403.40   20.06
   0   4  15  402.78   20.24
   0   4  15  372.80   20.18
   0   4  15  414.18   20.20
   0   4  14  150.94    9.10
   0   4  14  176.16    9.01
   0   4  14  172.09    9.15
   0   4  14  178.56    9.19
   0   4  14  170.18    9.18
   0   4  13    4.08    0.84
   0   4  13    6.28    1.18
   0   4  13    4.45    1.05
   0   4  12   46.11    2.95
   0   4  12   46.80    2.79
   0   4  12   48.07    2.86
   0   4  12   46.61    2.96
   0   4  12   50.03    2.97
   0   4  12   48.59    3.02
   0   4  11  207.16   10.70
   0  -4 -11  194.68   11.48
   0   4  11  208.56   10.91
   0  -4 -11  181.35   11.48
   0   4  11  209.83   10.79
   0   4  11  204.93   10.94
   0   4  11  215.70   10.87
   0   4  11  204.95   10.72
   0  -4 -11  185.59   11.67
   0  -4 -10   35.42    3.05
   0   4  10   38.81    2.52
   0   4  10   38.33    2.30
   0   4  10   40.57    2.37
   0   4  10   38.21    2.36
   0   4  10   43.72    2.48
   0   4  10   40.62    2.58
   0  -4 -10   33.07    3.25
   0  -4  -9  760.93   42.32
   0   4   9  833.50   41.80
   0   4   9  803.88   41.67
   0   4   9  837.46   41.80
   0  -4  -9  805.64   42.68
   0  -4  -8   44.04    3.46
   0   4   8   53.62    3.01
   0   4   8   49.51    2.86
   0  -4  -8   44.49    3.39
   0   4   8   48.15    2.96
   0   4   8   52.37    3.03
   0  -4  -8   44.14    3.78
   0  -4  -8   46.24    4.12
   0  -4  -7  194.97   10.92
   0   4   7  190.97   10.37
   0  -4  -7  213.69   10.81
   0   4   7  189.25   10.35
   0   4   7  202.77   10.38
   0  -4  -7  193.51   11.41
   0  -4  -7  199.07   11.31
   0  -4  -7  184.38   11.44
   0  -4  -6    3.72    1.09
   0  -4  -6    2.97    0.99
   0  -4  -6   -0.81    1.65
   0  -4  -6    2.48    1.25
   0  -4  -6    0.81    1.26
   0  -4  -5 1893.90   94.58
   0  -4  -5 1912.26   94.37
   0  -4  -5 1816.18   94.99
   0  -4  -5 1823.06   94.90
   0  -4  -5 1714.10   94.81
   0  -4  -4   65.84    4.20
   0   4   4   59.07    3.45
   0   4   4   58.87    3.45
   0  -4  -4   52.01    4.46
   0  -4  -4   53.93    4.25
   0  -4  -4   62.89    4.44
   0   4   3   35.37    2.35
   0  -4  -3   42.14    3.20
   0   4   3   35.65    2.30
   0  -4  -3   31.03    3.36
   0  -4  -3   34.46    3.10
   0  -4  -3   36.59    3.36
   0   4   2 4726.43  244.66
   0  -4  -2 4985.97  245.82
   0  -4  -2 4746.62  245.37
   0  -4  -2 5079.46  245.73
   0   4   1   60.44    3.52
   0  -4  -1   58.91    4.13
   0   4   0 3712.85  191.45
   0  -4   0 4122.07  192.72
   0  -4   0 3705.64  191.93
   0  -4   1  480.20   23.77
   0   4  -1  449.23   22.49
   0  -4   1  482.83   23.61
   0   4  -1  406.84   22.47
   0   4  -2  403.20   20.22
   0  -4   2  448.89   21.56
   0  -4   2  429.64   21.30
   0  -4   3  584.17   29.77
   0   4  -3  537.47   28.58
   0  -4   3  598.55   29.61
   0   4  -4 2739.68  141.63
   0  -4   4 2914.76  142.57
   0  -4   5  904.44   44.84
   0   4  -5  832.98   44.90
   0  -4   5  903.22   45.78
   0  -4   6  903.61   46.71
   0  -4   6  939.76   47.62
   0  -4   7  499.77   25.90
   0  -4   7  506.31   26.72
   0  -4   8 1031.01   51.99
   0  -4   8  974.88   52.69
   0  -4   9  347.28   18.16
   0  -4  10  437.53   22.78
   0  -4  11    2.44    1.03
   0  -4  12    5.13    1.03
   0  -4  13  772.02   40.41
   0  -4  13  808.17   40.53
   0  -4  14  247.28   12.56
   0  -4  14  226.80   12.42
   0  -4  15   23.54    2.09
   0  -4  15   18.58    1.75
   0  -4  15   22.78    1.90
   0   4 -15   18.56    2.09
   0  -4  16   32.06    2.55
   0  -4  16   26.59    2.18
   0  -4  16   33.74    2.33
   0   4 -16   26.13    2.46
   0  -4  17  189.58    9.55
   0  -4  17  189.51    9.32
   0   4 -17  182.58    9.46
   0  -4  18   50.77    3.35
   0  -4  18   58.02    3.20
   0   4 -18   52.89    3.34
   0  -4  19   43.29    2.79
   0  -4  19   44.68    2.55
   0   4 -19   36.10    2.61
   0  -4  20   94.70    5.72
   0  -4  20  100.54    5.56
   0   4 -20   93.25    5.56
   0  -4  21    1.85    1.14
   0  -4  21    0.60    1.04
   0  -4  22   67.86    4.23
   0  -4  22   67.90    4.05
   0  -4  23  134.31    7.49
   1   3  28    2.12    1.36
   1   3  28   64.76    2.54
   1   3  27    0.71    1.25
   1   3  27   10.64    1.66
   1   3  26    9.14    1.73
   1   3  26   29.75    2.32
   1   3  25   18.13    2.23
   1   3  25   37.16    2.68
   1   3  24   24.95    2.38
   1   3  24   30.22    2.61
   1   3  23   13.89    1.95
   1   3  23   15.92    2.09
   1   3  22    7.74    1.66
   1   3  22    4.40    1.68
   1   3  21  254.90   13.15
   1   3  21  231.92   13.22
   1   3  20  127.68    7.23
   1   3  19  157.64    8.50
   1   3  19  149.76    8.47
   1   3  18    2.72    1.27
   1   3  18    5.29    1.18
   1   3  17   96.81    5.19
   1   3  17   96.83    5.18
   1   3  16  485.60   23.40
   1   3  16  465.69   23.38
   1   3  16  396.18   23.31
   1   3  16  466.85   23.41
   1   3  15   45.56    2.85
   1   3  15   44.30    2.84
   1   3  15   45.10    2.93
   1   3  14  996.48   55.67
   1   3  14 1136.16   55.74
   1   3  14 1128.30   55.82
   1   3  14 1112.24   55.73
   1   3  14 1105.60   55.77
   1   3  13  532.25   26.29
  -1  -3 -13  548.23   27.92
   1   3  13  450.92   26.24
   1   3  13  532.56   26.37
   1   3  13  522.42   26.28
   1   3  13  522.73   26.33
  -1  -3 -12  600.23   31.95
  -1  -3 -12  580.54   32.02
   1   3  12  639.56   31.00
   1   3  12  629.02   32.06
   1   3  12  553.17   31.00
   1   3  12  628.59   31.04
   1   3  12  618.70   31.08
   1   3  12  588.04   31.09
   1   3  12  599.51   30.97
   1   3  11  917.23   44.75
  -1  -3 -11  908.18   45.66
   1   3  11  978.47   45.84
   1   3  11  809.88   44.79
  -1  -3 -11  862.75   45.65
   1   3  11  928.24   44.83
   1   3  11  895.16   44.88
   1   3  11  862.32   44.73
  -1  -3 -11  762.96   45.34
  -1  -3 -11  803.44   46.06
   1   3  10 2474.57  112.95
  -1  -3 -10 2211.37  112.72
   1   3  10 2069.16  111.93
   1   3  10 2301.69  111.87
   1   3  10 2243.85  111.93
   1   3  10 2232.62  112.00
  -1  -3 -10 1956.88  112.49
  -1  -3 -10 2054.42  112.42
  -1  -3  -9  628.40   31.01
   1   3   9  534.62   30.22
   1   3   9  594.37   30.21
   1   3   9  622.00   30.31
  -1  -3  -9  537.80   30.84
  -1  -3  -9  595.10   30.81
   1   3   8  503.83   24.30
  -1  -3  -8  470.91   24.16
   1   3   8  440.77   23.43
   1   3   8  470.82   23.55
  -1  -3  -8  426.46   24.12
  -1  -3  -8  458.61   24.10
  -1  -3  -7   48.86    3.22
   1   3   7   50.56    3.36
  -1  -3  -7   42.01    3.21
  -1  -3  -6 1863.49   93.99
  -1  -3  -6 1860.23   93.45
  -1  -3  -6 1728.60   94.05
  -1  -3  -5   38.50    2.71
  -1  -3  -5   34.71    2.18
   1   3   5   33.64    2.82
  -1  -3  -5   34.67    2.74
  -1  -3  -4 1529.18   74.70
  -1  -3  -4 1396.84   74.74
   1   3   4 1431.77   74.79
  -1  -3  -3 2275.92  111.36
  -1  -3  -3 2073.38  111.38
  -1  -3  -2  357.49   18.59
  -1  -3  -2  340.13   18.65
   1   3   1 2780.32  142.13
   1   3   0  167.08    9.34
  -1  -3   0  162.78    8.99
  -1  -3   1  843.66   40.21
   1   3  -1  770.84   40.18
  -1  -3   1  739.37   39.66
  -1  -3   2  116.14    6.51
  -1  -3   2  104.12    5.85
   1   3  -2  115.18    6.56
  -1  -3   3   57.36    4.03
  -1  -3   3   62.16    4.00
  -1  -3   4   52.51    3.95
  -1  -3   4   65.49    3.99
  -1  -3   5  286.66   15.38
  -1  -3   5  317.93   15.36
   1   3  -5  270.44   14.69
  -1  -3   6  713.64   36.99
  -1  -3   6  724.44   37.74
  -1  -3   6  755.36   37.64
  -1  -3   7  763.79   39.15
  -1  -3   7  770.38   39.89
  -1  -3   8  813.35   42.32
  -1  -3  10  261.90   13.78
  -1  -3  11   82.42    4.80
  -1  -3  11   84.97    4.70
  -1  -3  12 1465.05   77.31
  -1  -3  12 1587.51   77.21
   1   3 -12 1470.47   77.26
  -1  -3  13  383.28   21.16
  -1  -3  13  417.62   21.06
   1   3 -13  412.00   21.14
  -1  -3  14  421.28   21.91
  -1  -3  14  430.94   21.77
   1   3 -14  403.49   21.81
  -1  -3  15  191.83   10.91
  -1  -3  15  201.67   10.80
   1   3 -15  211.61   10.88
  -1  -3  16   60.75    3.89
  -1  -3  16   63.24    3.73
   1   3 -16   58.72    3.78
  -1  -3  17  280.44   14.59
  -1  -3  17  267.74   14.39
  -1  -3  17  279.00   14.47
   1   3 -17  264.41   14.39
  -1  -3  18  428.11   23.01
  -1  -3  18  453.49   22.87
  -1  -3  18  431.75   22.90
  -1  -3  19  184.34    9.92
  -1  -3  19  188.30    9.76
  -1  -3  19  167.72    9.77
  -1  -3  20   67.20    4.04
  -1  -3  20   69.59    3.87
  -1  -3  21   13.45    1.54
  -1  -3  21   10.50    1.45
  -1  -3  22   73.18    3.08
  -1  -3  22   19.66    2.40
  -1  -3  23    1.96    1.11
   2   2  28   -0.69    1.28
   2   2  27    1.16    1.32
   2   2  26  326.27   17.35
   2   2  25   -1.28    1.49
   2   2  24    3.00    1.57
   2   2  23    0.91    1.46
   2   2  23   -0.07    1.52
   2   2  22  289.95   15.07
   2   2  22  272.60   15.11
   2   2  21   -0.30    1.42
   2   2  21    0.14    1.42
   2   2  20  162.95    9.28
   2   2  20  172.14    9.24
   2   2  19   -1.39    1.37
   2   2  19    0.43    1.33
   2   2  18   54.77    3.64
   2   2  18   59.23    3.58
   2   2  17   -0.63    1.05
   2   2  17    0.42    1.11
   2   2  16  727.82   37.05
   2   2  16  680.89   36.94
   2   2  16  752.07   36.97
   2   2  15    0.33    0.74
   2   2  15    0.97    0.99
   2   2  14  362.76   17.97
   2   2  14  347.00   17.98
   2   2  14  341.62   17.98
   2   2  14  333.08   17.89
   2   2  13    1.80    0.85
   2   2  13    0.63    0.69
   2   2  13    0.58    0.81
   2   2  13    1.13    0.78
   2   2  12  473.48   23.50
  -2  -2 -12  450.33   23.37
  -2  -2 -12  494.97   24.35
   2   2  12  443.91   22.28
   2   2  12  420.60   22.30
   2   2  12  437.85   22.33
   2   2  12  387.61   22.47
  -2  -2 -11    3.45    1.40
   2   2  11    4.36    1.55
  -2  -2 -11    6.83    1.80
   2   2  11    4.74    0.91
   2   2  11    4.03    0.84
   2   2  11    3.19    0.78
   2   2  11    3.28    0.88
   2   2  11    2.11    0.92
   2   2  10  285.07   14.20
  -2  -2 -10  260.32   14.16
   2   2  10  258.61   13.17
   2   2  10  261.75   13.24
   2   2  10  236.52   13.24
   2   2  10  240.93   13.61
   2   2   9    5.80    0.81
  -2  -2  -9    4.04    1.33
   2   2   9    6.00    1.53
   2   2   9    3.82    0.71
   2   2   9    4.73    1.16
  -2  -2  -8  836.05   35.00
   2   2   8  854.23   34.74
  -2  -2  -7    1.23    1.08
   2   2   7   -0.28    0.89
  -2  -2  -6  130.67    7.66
   2   2   6  139.40    7.65
   2   2   5    7.98    1.47
  -2  -2  -5    6.75    1.30
   2   2   5    7.94    1.35
   2   2   4 1714.66   86.62
   2   2   4 1667.44   86.61
   2   2   3    1.29    1.09
  -2  -2  -3    0.62    0.40
  -2  -2  -1    4.19    1.31
   2   2   1    3.50    1.25
  -2  -2   0 2205.75  114.45
   2   2   0 2279.92  114.55
   2   2  -1    1.05    1.02
   2   2  -2 1703.53   87.27
   2   2  -3    0.71    0.94
   2   2  -4   43.71    2.91
  -2  -2   4   39.50    2.43
   2   2  -5    1.22    0.92
  -2  -2   5    0.43    0.53
   2   2  -6 3169.52  161.72
   2   2  -7    3.35    1.06
   2   2  -8  614.30   35.18
   2   2  -8  705.30   34.76
  -2  -2   9    0.68    0.62
   2   2  -9    0.08    0.65
  -2  -2  10  273.10   13.93
   2   2 -10  262.20   13.90
  -2  -2  11   -0.04    0.72
  -2  -2  11   -0.13    0.69
   2   2 -11    0.34    0.72
  -2  -2  12    7.27    1.07
  -2  -2  12    7.04    0.99
   2   2 -12    6.67    0.94
  -2  -2  13    0.86    0.87
  -2  -2  13    0.35    0.87
  -2  -2  14  969.02   52.21
  -2  -2  14 1062.87   52.17
  -2  -2  15    0.75    1.01
  -2  -2  15    0.71    0.95
  -2  -2  16  225.75   12.47
  -2  -2  16  240.42   12.40
  -2  -2  17    0.88    0.96
  -2  -2  18   46.72    3.12
  -2  -2  19    0.71    1.02
  -2  -2  19   -1.08    1.44
  -2  -2  20  245.29   14.19
  -2  -2  20  279.34   14.39
  -2  -2  20  286.15   14.34
  -2  -2  21   -2.42    1.51
  -2  -2  21    0.93    0.98
  -2  -2  21   -3.05    1.42
  -2  -2  22    4.99    1.07
  -2  -2  22    3.96    1.32
  -2  -2  23   -0.89    1.43
  -2  -2  23   -1.64    1.28
  -2  -2  24   32.39    4.32
  -2  -2  24  300.69    5.66
   3   1  28    2.57    1.41
   3   1  28   44.98    2.16
   3   1  27   -0.39    1.45
   3   1  27   10.72    1.45
   3   1  26   33.05    2.35
   3   1  26   41.09    2.48
   3   1  25   35.26    2.45
   3   1  25   29.28    2.36
   3   1  24   16.76    2.08
   3   1  24   24.44    2.24
   3   1  23   13.17    2.00
   3   1  23   14.71    1.91
   3   1  22    8.87    1.78
   3   1  22    9.91    1.72
   3   1  21  226.97   11.66
   3   1  21  201.43   11.60
   3   1  20  141.57    7.27
   3   1  20  120.56    7.16
   3   1  20  113.26    7.10
   3   1  20  133.18    7.16
   3   1  19  164.86    8.29
   3   1  19  149.02    8.23
   3   1  19  139.37    8.19
   3   1  19  141.55    8.23
   3   1  18    2.25    1.07
   3   1  18    0.85    1.15
   3   1  18    2.60    1.32
   3   1  18    3.25    1.27
   3   1  17  115.95    6.31
   3   1  17  104.97    6.27
   3   1  17  107.45    6.27
   3   1  17  117.62    6.31
   3   1  16  497.10   24.27
   3   1  16  460.95   24.27
   3   1  16  459.84   24.28
   3   1  16  451.67   24.25
   3   1  15   51.62    3.19
   3   1  15   46.09    3.08
   3   1  15   56.55    3.21
   3   1  15   51.93    3.23
   3   1  14 1227.54   60.42
   3   1  14 1130.73   60.40
   3   1  14 1213.36   60.47
   3   1  14 1160.04   60.43
   3   1  13  493.33   25.47
   3   1  13  468.16   25.43
   3   1  13  517.68   25.44
   3   1  12  656.00   33.42
   3   1  12  669.50   33.39
   3   1  12  601.19   33.79
   3   1  11  931.96   48.95
   3   1  11 1003.37   48.94
   3   1  11  985.28   49.49
   3   1  10 2181.58  117.36
   3   1  10 2306.27  117.40
   3   1  10 2467.76  118.49
   3   1  10 2323.69  117.35
   3   1  10 2517.82  118.03
   3   1   9  622.36   29.71
   3   1   9  565.97   28.63
   3   1   9  536.92   28.66
   3   1   8  589.28   27.65
   3   1   8  526.82   26.67
   3   1   8  498.69   26.70
  -3  -1  -7   44.44    3.28
   3   1   7   39.31    3.13
   3   1   6 1999.78  101.62
  -3  -1  -6 1967.18  101.67
   3   1   5   31.30    2.56
  -3  -1  -5   29.16    2.56
   3   1   5   34.77    2.17
   3   1   4 1583.87   81.82
  -3  -1  -4 1525.65   81.82
   3   1   4 1642.83   81.48
   3   1   3 2186.64  112.36
  -3  -1  -3 2157.35  112.36
   3   1   3 2233.91  112.10
   3   1   2  346.14   17.79
  -3  -1  -2  322.92   17.70
   3   1   2  341.94   17.59
   3   1   1 2924.33  149.30
  -3  -1  -1 2899.36  149.27
  -3  -1  -1 2966.99  149.31
  -3  -1   0  175.40    9.74
  -3  -1   0  188.09    9.87
  -3  -1   1  767.79   39.76
  -3  -1   1  780.89   39.97
  -3  -1   2  107.11    6.30
  -3  -1   2  126.80    6.66
  -3  -1   3   42.70    2.80
  -3  -1   3   45.15    3.13
  -3  -1   4   46.53    3.02
  -3  -1   4   48.76    3.43
  -3  -1   4   49.23    3.29
  -3  -1   5  258.89   14.57
  -3  -1   5  266.63   15.03
  -3  -1   6  660.87   35.84
  -3  -1   6  667.68   36.67
  -3  -1   6  698.20   35.83
   3   1  -6  761.63   36.52
  -3  -1   6  800.92   36.57
  -3  -1   7  727.97   41.66
   3   1  -7  823.44   41.36
  -3  -1   7  785.43   40.77
  -3  -1   7  781.91   40.76
  -3  -1   8  895.90   42.13
  -3  -1   8  760.94   40.92
  -3  -1   8  820.26   40.96
   3   1  -8  798.07   41.45
  -3  -1   9  437.68   20.50
  -3  -1   9  471.56   21.97
  -3  -1   9  348.59   19.11
  -3  -1   9  364.97   19.14
  -3  -1  10  250.38   12.59
  -3  -1  10  229.03   12.53
  -3  -1  11   83.63    4.84
  -3  -1  11   86.24    4.93
  -3  -1  11   94.55    4.98
  -3  -1  12 1355.14   71.20
  -3  -1  12 1360.50   71.25
  -3  -1  12 1484.87   71.32
  -3  -1  13  353.35   18.57
  -3  -1  13  350.39   18.63
  -3  -1  13  369.00   18.69
  -3  -1  14  350.24   18.83
  -3  -1  14  375.00   18.99
  -3  -1  14  364.28   18.92
  -3  -1  15  205.16   11.05
  -3  -1  15  211.70   11.25
  -3  -1  15  208.70   11.18
  -3  -1  16   64.27    3.77
  -3  -1  16   65.72    3.82
  -3  -1  17  269.94   14.10
  -3  -1  17  260.10   14.05
  -3  -1  17  259.24   13.97
  -3  -1  18  409.49   21.52
  -3  -1  18  431.07   21.54
  -3  -1  18  391.56   21.38
  -3  -1  19  174.70    9.72
  -3  -1  19  184.35    9.76
  -3  -1  19  171.62    9.60
  -3  -1  20   53.22    3.78
  -3  -1  20   58.33    3.89
  -3  -1  21    9.13    1.75
  -3  -1  21    7.14    1.35
  -3  -1  22   59.37    4.50
  -3  -1  22   97.00    4.75
  -3  -1  23   13.28    1.93
  -3  -1  23   28.39    2.07
  -3  -1  24   -1.28    1.31
  -3  -1  24   -2.33    1.23
   4   0  27   54.13    2.42
   4   0  27   82.39    2.79
   4   0  26    4.53    1.32
   4   0  26    3.14    1.21
   4   0  25   13.58    1.73
   4   0  25   12.62    1.57
   4   0  24   98.63    4.48
   4   0  24  112.67    4.59
   4   0  23   78.18    4.37
   4   0  23   88.29    4.44
   4   0  23   75.09    4.31
   4   0  22   70.87    4.21
   4   0  22   67.11    4.22
   4   0  22   71.52    4.26
   4   0  21    2.23    1.45
   4   0  21    4.55    1.30
   4   0  21    3.76    1.49
   4   0  21    3.47    1.37
   4   0  20  153.89    8.02
   4   0  20  126.67    7.97
   4   0  20  138.98    8.06
   4   0  20  155.50    8.15
   4   0  19   66.40    3.98
   4   0  19   56.72    3.93
   4   0  19   58.36    3.99
   4   0  19   67.76    4.08
   4   0  18  523.40   26.57
   4   0  18  498.77   26.58
   4   0  18  500.86   26.66
   4   0  18  520.65   26.70
   4   0  17  265.25   14.81
   4   0  17  281.26   14.87
   4   0  17  287.62   14.74
   4   0  16    3.87    1.21
   4   0  16    5.17    1.23
   4   0  16    4.42    1.21
   4   0  15  369.02   19.47
   4   0  15  372.63   19.34
   4   0  14  192.91   10.26
   4   0  13    6.07    1.13
   4   0  12   56.23    3.32
   4   0  11  191.35   10.09
   4   0  10   44.68    2.51
   4   0  10   43.13    2.42
   4   0   9  867.89   40.67
  -4   0  -9  894.73   41.71
   4   0   9  780.56   40.54
  -4   0  -9  714.45   40.63
   4   0   8   50.75    3.08
   4   0   8   54.65    3.04
  -4   0  -8   56.36    3.98
   4   0   8   47.72    3.96
   4   0   7  208.27   10.83
   4   0   7  220.04   11.72
   4   0   7  202.17   10.76
   4   0   6    3.84    1.29
   4   0   6    6.93    0.88
   4   0   6    3.59    0.82
   4   0   5 1742.48   87.71
  -4   0  -5 1654.67   87.10
   4   0   5 1828.05   87.70
   4   0   4   63.57    4.15
  -4   0  -4   61.83    3.75
   4   0   4   73.64    4.33
   4   0   3   34.70    2.83
  -4   0  -3   42.58    2.58
   4   0   3   42.82    3.14
   4   0   2 4509.64  234.57
  -4   0  -2 4851.91  234.39
   4   0   2 4688.19  234.79
   4   0   1   86.50    4.04
   4   0   1   77.05    4.45
  -4   0   0 3899.63  213.39
  -4   0   0 4140.43  212.22
   4   0   0 4060.62  212.71
  -4   0   0 4302.53  212.16
  -4   0   1  499.91   25.43
   4   0  -1  508.03   26.03
  -4   0   1  537.20   25.42
  -4   0   2  354.25   18.13
  -4   0   2  349.19   18.19
  -4   0   3  493.36   25.25
  -4   0   3  510.64   26.28
  -4   0   3  474.61   25.30
  -4   0   3  543.70   26.47
  -4   0   4 2537.24  132.34
  -4   0   4 2513.22  133.36
  -4   0   4 2940.45  133.68
  -4   0   4 2625.12  132.39
  -4   0   5  813.45   42.26
  -4   0   5  806.22   42.14
  -4   0   5  773.45   43.17
  -4   0   5  817.23   42.15
  -4   0   5  844.56   42.18
  -4   0   5  941.91   43.51
  -4   0   6  792.64   40.79
  -4   0   6  797.99   40.89
  -4   0   6  736.18   40.84
  -4   0   6  815.19   40.80
  -4   0   6  816.78   40.82
  -4   0   6  866.92   42.09
   4   0  -6  796.13   40.72
  -4   0   7  401.60   21.37
  -4   0   7  439.91   22.05
  -4   0   7  416.15   21.46
  -4   0   7  424.61   21.37
  -4   0   7  405.11   21.41
  -4   0   7  449.40   22.68
  -4   0   7  396.62   21.36
  -4   0   8  848.53   44.79
  -4   0   8  950.06   45.55
  -4   0   8  878.22   44.86
  -4   0   8  881.32   44.79
  -4   0   8  844.55   44.79
  -4   0   8  911.54   46.07
  -4   0   8  874.35   44.78
  -4   0   9  339.62   18.03
  -4   0   9  356.36   18.08
  -4   0   9  342.13   17.99
  -4   0   9  342.68   17.99
  -4   0  10  401.34   21.89
  -4   0  10  431.58   21.94
  -4   0  10  423.08   21.85
  -4   0  10  425.04   21.85
  -4   0  11    2.72    0.92
  -4   0  11    2.72    1.05
  -4   0  11    1.86    1.04
  -4   0  12    1.97    0.89
  -4   0  12    2.55    1.18
  -4   0  12    0.73    1.04
  -4   0  13  788.48   40.61
  -4   0  13  806.05   40.54
  -4   0  13  765.29   40.50
  -4   0  14  222.53   11.80
  -4   0  14  217.28   11.74
  -4   0  14  213.60   11.70
  -4   0  15   12.55    1.54
  -4   0  15   14.97    1.76
  -4   0  15   12.64    1.64
  -4   0  16   21.82    2.01
  -4   0  16   21.62    2.13
  -4   0  16   19.12    2.02
  -4   0  17  175.08    9.55
  -4   0  17  171.32    9.51
  -4   0  17  168.83    9.43
  -4   0  18   49.86    3.54
  -4   0  18   50.69    3.49
  -4   0  18   56.29    3.61
  -4   0  19   44.99    3.26
  -4   0  19   50.70    3.34
  -4   0  19   44.77    3.22
  -4   0  20   75.54    4.69
  -4   0  20   80.54    4.68
  -4   0  20   69.05    4.55
  -4   0  21   -0.06    1.33
  -4   0  21   -0.23    1.13
  -4   0  21   -1.25    1.36
  -4   0  22   38.27    3.19
  -4   0  22   44.26    3.13
  -4   0  23   52.74    4.80
  -4   0  23  161.58    5.42
  -4   0  24    0.32    1.11
   5  -1  26   23.35    1.98
   5  -1  25    0.97    1.11
   5  -1  25   15.24    1.57
   5  -1  24   30.54    2.03
   5  -1  24   31.78    2.18
   5  -1  23  105.92    4.18
   5  -1  23   98.63    4.14
   5  -1  22  113.79    4.86
   5  -1  22  107.50    4.93
   5  -1  21   51.14    3.09
   5  -1  21   57.72    3.29
   5  -1  20   56.73    3.59
   5  -1  20   64.03    3.78
   5  -1  19   53.81    3.78
   5  -1  19   58.32    3.86
   5  -1  18  161.53    8.94
   5  -1  18  156.46    8.67
   5  -1  17   76.36    4.54
   5  -1  16  279.36   14.74
   5  -1  15  123.11    6.77
   5  -1  15  113.31    6.51
   5  -1  14  390.39   19.54
   5  -1  14  357.59   19.29
   5  -1  13   82.02    4.81
   5  -1  13   79.02    4.60
   5  -1  12  763.49   36.89
   5  -1  12  682.49   36.66
   5  -1  11  178.75    8.95
   5  -1  11  169.54    8.76
  -5   1 -10   25.78    2.00
   5  -1  10   29.33    2.01
   5  -1  10   26.67    1.89
  -5   1 -10   22.80    1.99
  -5   1  -9  180.42    9.78
   5  -1   9  196.62    9.84
  -5   1  -9  171.04    9.93
  -5   1  -8 1173.48   60.61
  -5   1  -8 1165.51   61.51
  -5   1  -8 1213.63   60.85
  -5   1  -7  193.12   10.22
  -5   1  -7  176.80   10.97
  -5   1  -7  201.68   10.47
  -5   1  -6  262.49   13.52
  -5   1  -6  263.22   14.23
  -5   1  -6  274.04   13.80
  -5   1  -5  148.79    8.62
   5  -1   5  126.88    8.61
  -5   1  -5  146.06    7.98
  -5   1  -5  158.06    8.17
   5  -1   5  152.08    9.09
  -5   1  -5  163.06    8.31
   5  -1   4   16.15    1.96
  -5   1  -4   20.17    1.97
  -5   1  -4   20.80    1.55
  -5   1  -4   20.25    1.64
  -5   1  -4   19.93    1.74
  -5   1  -3  387.23   22.00
  -5   1  -3  386.75   21.63
   5  -1   3  433.41   22.70
  -5   1  -3  444.93   21.83
  -5   1  -3  441.77   21.68
  -5   1  -3  437.54   21.97
  -5   1  -2  151.37    9.22
  -5   1  -2  159.97    8.98
  -5   1  -2  189.05    9.18
  -5   1  -2  176.02    9.02
  -5   1  -2  173.54    9.27
  -5   1  -1 1804.48   81.91
  -5   1  -1 1781.89   81.66
  -5   1  -1 1672.86   81.55
  -5   1  -1 1560.95   81.43
  -5   1   0  883.06   43.55
  -5   1   0  833.90   43.18
  -5   1   0  800.55   43.14
  -5   1   0  905.87   43.36
  -5   1   0  836.77   43.27
  -5   1   1  487.19   25.10
  -5   1   1  494.05   25.10
  -5   1   1  527.50   25.32
  -5   1   1  477.33   25.23
  -5   1   1  444.98   25.37
  -5   1   2  118.00    6.51
  -5   1   2  121.94    6.48
  -5   1   2  128.85    6.74
  -5   1   2  122.81    6.66
  -5   1   2  111.27    6.79
  -5   1   3  304.07   15.76
  -5   1   3  283.49   15.42
  -5   1   3  303.29   15.38
  -5   1   3  305.71   15.64
  -5   1   3  286.71   15.72
  -5   1   4  426.80   21.61
  -5   1   4  388.25   21.28
  -5   1   4  413.02   21.21
  -5   1   4  409.81   21.50
  -5   1   4  388.87   21.55
  -5   1   4  446.00   21.40
  -5   1   5  403.75   21.12
  -5   1   5  385.39   20.83
  -5   1   5  406.11   21.04
  -5   1   5  384.07   21.10
  -5   1   5  429.90   20.93
  -5   1   6  757.77   40.11
  -5   1   6  785.15   40.37
  -5   1   6  828.63   40.19
  -5   1   6  749.73   40.35
  -5   1   7  165.29    8.98
  -5   1   7  166.06    9.17
  -5   1   7  178.37    9.03
  -5   1   7  151.76    9.14
  -5   1   8  111.89    6.55
  -5   1   8  119.08    6.73
  -5   1   8  118.94    6.70
  -5   1   8  119.83    6.57
  -5   1   9   91.22    5.32
  -5   1   9   92.51    5.47
  -5   1   9   90.55    5.38
  -5   1   9   93.14    5.34
  -5   1  10  556.10   29.33
  -5   1  10  567.43   29.49
  -5   1  10  570.88   29.32
  -5   1  11    1.85    1.25
  -5   1  11    0.92    1.03
  -5   1  11    1.50    1.22
  -5   1  11    0.39    1.40
  -5   1  12  148.54    8.86
  -5   1  12  168.08    8.99
  -5   1  12  160.01    8.82
  -5   1  12  161.26    8.82
  -5   1  13    5.64    1.29
  -5   1  13    5.20    1.42
  -5   1  13    2.78    1.44
  -5   1  14  144.60    8.52
  -5   1  14  146.88    8.39
  -5   1  14  158.12    8.45
  -5   1  15   -0.68    1.07
  -5   1  15   -3.10    1.67
  -5   1  15    0.27    1.33
  -5   1  16  126.50    7.51
  -5   1  16  134.31    7.45
  -5   1  16  128.07    7.39
  -5   1  17   63.00    4.14
  -5   1  17   63.04    4.05
  -5   1  17   58.42    4.04
  -5   1  18   -0.54    1.35
  -5   1  19   43.94    3.07
  -5   1  19   40.49    3.06
  -5   1  20  266.95   13.78
  -5   1  20  249.67   13.79
  -5   1  21   26.88    2.32
  -5   1  21   31.94    2.36
  -5   1  22   18.52    1.75
  -5   1  22   11.75    1.41
   6  -2  24   12.82    1.49
   6  -2  24   14.06    1.52
   6  -2  23   11.76    1.52
   6  -2  23   10.97    1.52
   6  -2  22    0.62    1.15
  -6   2 -22    0.06    1.09
   6  -2  21    7.64    1.47
  -6   2 -21    2.10    1.20
   6  -2  20  100.54    5.34
   6  -2  20  115.92    5.66
   6  -2  19   22.00    1.99
   6  -2  19   25.27    2.27
  -6   2 -18   71.72    4.56
  -6   2 -17  204.32   11.18
  -6   2 -16    7.01    1.54
  -6   2 -15    1.84    1.30
  -6   2 -14    4.45    1.38
  -6   2 -13  481.24   25.18
  -6   2 -12    7.63    1.46
  -6   2 -12    6.57    1.25
  -6   2 -11   40.41    2.71
  -6   2 -11   31.79    2.66
  -6   2 -10  156.91    8.32
  -6   2 -10  141.55    8.46
  -6   2  -9    7.05    1.42
  -6   2  -9    4.83    1.24
  -6   2  -8    4.24    1.33
  -6   2  -8    4.96    1.32
  -6   2  -7 1331.22   68.82
  -6   2  -7 1367.69   69.23
  -6   2  -6   62.60    3.75
  -6   2  -6   58.84    4.02
  -6   2  -5   32.81    2.41
  -6   2  -5   37.03    2.73
  -6   2  -4   13.49    1.76
  -6   2  -4   11.99    1.48
  -6   2  -4   11.20    1.27
  -6   2  -4   13.82    1.58
  -6   2  -3  493.89   25.26
  -6   2  -3  461.11   25.24
  -6   2  -3  512.64   25.48
  -6   2  -3  494.60   25.73
  -6   2  -2  491.99   23.93
  -6   2  -2  461.06   23.84
  -6   2  -2  490.72   24.08
  -6   2  -2  418.39   23.82
  -6   2  -2  444.75   24.27
  -6   2  -1  156.77    8.60
  -6   2  -1  169.80    8.65
  -6   2  -1  164.84    8.80
  -6   2  -1  144.17    8.59
  -6   2   0  138.80    7.56
  -6   2   0  146.52    7.60
  -6   2   0  145.76    7.79
  -6   2   0  124.09    7.58
  -6   2   1  182.20    9.52
  -6   2   1  179.17    9.50
  -6   2   1  192.67    9.78
  -6   2   1  156.95    9.59
  -6   2   1  175.93    9.99
  -6   2   2   28.28    2.07
  -6   2   2   27.10    2.05
  -6   2   2   27.19    2.23
  -6   2   2   24.65    2.21
  -6   2   2   25.14    2.34
  -6   2   3   70.61    4.95
  -6   2   3   75.50    4.47
  -6   2   3   85.40    4.42
  -6   2   3   76.99    4.70
  -6   2   3   68.56    4.60
  -6   2   3   71.67    4.78
  -6   2   4  291.66   15.68
  -6   2   4  284.13   15.15
  -6   2   4  293.57   15.07
  -6   2   4  288.47   15.39
  -6   2   4  274.84   15.35
  -6   2   4  289.42   15.58
  -6   2   5  887.64   42.41
  -6   2   5  805.40   41.81
  -6   2   5  793.17   42.03
  -6   2   5  751.42   42.00
  -6   2   5  864.43   42.27
  -6   2   6  104.43    6.15
  -6   2   6  100.98    5.69
  -6   2   6   85.79    5.80
  -6   2   6  102.90    6.01
  -6   2   7    5.28    1.58
  -6   2   7    4.94    1.23
  -6   2   7    4.34    1.30
  -6   2   7    4.44    1.41
  -6   2   8  221.89   11.97
  -6   2   8  218.57   12.18
  -6   2   8  223.39   12.36
  -6   2   8  221.10   11.97
  -6   2   9   54.38    3.59
  -6   2   9   51.17    3.63
  -6   2   9   49.44    3.83
  -6   2   9   53.54    3.55
  -6   2  10   73.35    4.81
  -6   2  10   76.68    5.08
  -6   2  10   82.64    4.85
  -6   2  11  727.69   39.03
  -6   2  11  770.37   39.38
  -6   2  11  765.08   39.01
  -6   2  12   13.90    1.95
  -6   2  12   16.29    2.09
  -6   2  12   16.51    1.93
  -6   2  13    0.21    1.44
  -6   2  13   -0.09    1.38
  -6   2  13   -0.79    1.40
  -6   2  14    1.43    1.30
  -6   2  14    1.02    1.36
  -6   2  14    1.66    1.43
  -6   2  15  345.71   18.60
  -6   2  15  338.74   18.52
  -6   2  15  348.87   18.32
  -6   2  16    2.81    1.33
  -6   2  16    1.33    1.32
  -6   2  17    3.92    1.26
  -6   2  17    6.50    1.45
  -6   2  17    5.69    1.48
  -6   2  18   -1.25    1.27
  -6   2  18   -1.80    1.32
  -6   2  19   44.18    3.11
  -6   2  19   38.01    2.89
  -6   2  20    8.43    1.63
  -6   2  20    6.62    1.37
  -6   2  21   57.63    3.86
   7  -3  21   22.95    2.02
   7  -3  20   13.53    1.64
  -7   3 -20    6.23    1.19
  -7   3 -19   94.33    5.49
  -7   3 -18    1.52    1.18
  -7   3 -17   14.54    1.71
  -7   3 -16    1.52    1.20
  -7   3 -15   10.26    1.56
  -7   3 -14   84.43    5.08
  -7   3 -13   92.72    5.48
  -7   3 -12    1.97    1.33
  -7   3 -11   46.02    3.62
  -7   3 -11   54.91    3.49
  -7   3 -10  183.94   11.49
  -7   3 -10  223.59   11.27
  -7   3  -9   29.70    2.78
  -7   3  -9   35.48    2.63
  -7   3  -8   16.51    2.09
  -7   3  -8   19.34    1.96
  -7   3  -7  140.63    8.76
  -7   3  -7  157.39    8.41
  -7   3  -6   42.17    3.38
  -7   3  -6   47.02    3.26
  -7   3  -6   40.46    3.02
  -7   3  -5  216.13   12.00
  -7   3  -5  210.95   11.54
  -7   3  -5  210.39   11.44
  -7   3  -4  201.93   11.25
  -7   3  -4  174.84   10.62
  -7   3  -4  210.07   10.75
  -7   3  -4  211.21   10.85
  -7   3  -3   40.52    3.23
  -7   3  -3   39.82    2.91
  -7   3  -3   42.56    2.96
  -7   3  -2  103.91    6.35
  -7   3  -2  104.40    6.09
  -7   3  -2   84.64    5.70
  -7   3  -2  103.21    5.87
  -7   3  -2  109.86    5.95
  -7   3  -1 1086.01   51.56
  -7   3  -1 1037.61   51.22
  -7   3  -1 1057.54   51.26
  -7   3   0    8.67    1.72
  -7   3   0   13.84    1.97
  -7   3   1   21.16    2.54
  -7   3   1   22.81    2.19
  -7   3   1   29.74    2.29
  -7   3   1   29.36    2.27
  -7   3   2    9.90    1.77
  -7   3   2    8.36    1.44
  -7   3   2    6.13    1.40
  -7   3   2    7.72    1.47
  -7   3   3  134.27    7.58
  -7   3   3  109.06    7.02
  -7   3   3  128.49    7.00
  -7   3   4   31.36    2.73
  -7   3   4   29.29    2.38
  -7   3   5  234.30   12.16
  -7   3   5  198.93   11.73
  -7   3   5  213.59   11.60
  -7   3   6    4.56    1.43
  -7   3   6    0.80    1.34
  -7   3   6    2.38    1.47
  -7   3   7    9.94    1.72
  -7   3   7    8.72    1.77
  -7   3   7    9.39    1.75
  -7   3   8  123.11    7.30
  -7   3   8  114.08    7.17
  -7   3   8  123.19    7.00
  -7   3   9  250.37   13.91
  -7   3   9  245.28   13.99
  -7   3   9  264.22   13.79
  -7   3  10   21.58    2.43
  -7   3  10   20.15    2.21
  -7   3  10   22.28    2.28
  -7   3  11   39.72    3.04
  -7   3  11   35.83    3.16
  -7   3  11   35.89    2.95
  -7   3  12   88.16    5.61
  -7   3  12   91.73    5.78
  -7   3  12   90.92    5.53
  -7   3  13    1.06    1.30
  -7   3  13   -0.10    1.51
  -7   3  14   25.15    2.37
  -7   3  14   25.48    2.58
  -7   3  15    1.06    1.22
  -7   3  15    0.19    1.40
  -7   3  16   -0.23    1.12
  -7   3  16    1.17    1.34
  -7   3  17  106.18    5.83
  -7   3  17   88.81    5.86
  -7   3  18   43.39    3.18
  -8   4 -17    1.02    1.10
   8  -4  17    2.10    1.03
  -8   4 -16   15.21    1.70
  -8   4 -16    8.59    1.36
  -8   4 -15   20.82    1.83
  -8   4 -14   45.35    3.07
  -8   4 -13   27.83    2.43
  -8   4 -13   38.46    2.79
  -8   4 -12    5.33    1.52
  -8   4 -12    3.74    1.29
  -8   4 -11   35.95    2.83
  -8   4 -11   46.21    3.16
  -8   4 -10    1.23    1.48
  -8   4 -10    0.80    1.30
  -8   4  -9  128.82    7.51
  -8   4  -9  140.64    7.72
  -8   4  -8   63.86    4.25
  -8   4  -8   73.55    4.47
  -8   4  -7   54.41    3.62
  -8   4  -7   56.21    3.80
  -8   4  -6   21.22    2.10
  -8   4  -6   21.58    2.24
  -8   4  -5  182.23   10.15
  -8   4  -5  157.58    9.43
  -8   4  -5  185.73    9.63
  -8   4  -4   66.45    4.81
  -8   4  -4   60.84    4.18
  -8   4  -4   75.15    4.39
  -8   4  -3   67.82    4.78
  -8   4  -3   60.78    4.08
  -8   4  -3   69.92    4.25
  -8   4  -2    2.49    1.57
  -8   4  -2    3.25    1.47
  -8   4  -2    2.75    1.36
  -8   4  -1   10.15    1.45
  -8   4  -1   15.08    1.82
  -8   4  -1   12.62    1.73
  -8   4   0    0.56    1.10
  -8   4   0    2.11    1.38
  -8   4   0   -0.20    1.43
  -8   4   1   16.95    2.29
  -8   4   1   11.42    1.63
  -8   4   1   15.82    1.90
  -8   4   2   78.68    4.85
  -8   4   2   67.94    4.07
  -8   4   3    2.65    1.18
  -8   4   3    3.94    1.42
  -8   4   4    5.01    1.34
  -8   4   4    5.72    1.48
  -8   4   4    3.82    1.44
  -8   4   5   -0.39    1.13
  -8   4   5    0.54    1.27
  -8   4   5   -0.14    1.37
  -8   4   6   69.08    4.74
  -8   4   6   72.85    4.75
  -8   4   7   68.87    4.56
  -8   4   7   64.09    4.47
  -8   4   8    0.08    1.15
  -8   4   8    0.26    1.26
  -8   4   8    0.07    1.34
  -8   4   9   85.72    5.20
  -8   4   9   65.24    4.96
  -8   4  10    2.15    1.19
  -8   4  10    0.31    1.28
  -8   4  10    1.73    1.33
  -8   4  11   41.24    3.02
  -8   4  11   28.01    2.76
  -8   4  12   25.03    2.13
  -8   4  12   19.47    2.04
  -8   4  13   81.27    5.59
  -8   4  13  114.39    5.77
  -9   5  -9   61.82    3.82
  -9   5  -8    3.82    1.21
  -9   5  -7   15.35    1.81
  -9   5  -7   39.75    2.24
  -9   5  -6    6.85    1.30
  -9   5  -6    2.25    1.21
  -9   5  -5   13.15    1.72
  -9   5  -5   31.89    2.08
  -9   5  -4   -0.11    1.31
  -9   5  -3   77.88    4.64
  -9   5  -2    1.52    1.26
  -9   5  -1    1.75    1.17
  -9   5   0    5.31    1.50
  -9   5   1   86.27    5.10
  -9   5   2    0.91    1.33
  -9   5   3   12.01    1.55
  -9   5   4    1.46    1.18
  -9   5   5    3.72    1.18
  -4   9  13    2.15    1.04
  -4   9  12    4.03    1.18
  -4   9  11    0.07    1.05
  -4   9  10   20.12    2.04
  -4   9  10   15.95    2.05
  -4   9   9   39.01    3.07
  -4   9   9   36.79    3.04
  -4   9   8   18.10    2.07
  -4   9   8   22.24    2.23
  -4   9   7   10.66    1.66
  -4   9   7   12.58    1.70
  -4   9   7   10.05    1.80
  -4   9   6    2.20    1.26
  -4   9   6    5.35    1.51
  -4   9   6    5.33    1.58
  -4   9   5   18.41    2.04
  -4   9   5   16.70    1.93
  -4   9   5   16.67    2.02
  -4   9   4    4.06    1.37
  -4   9   3   56.88    3.94
  -4   9   2    9.57    1.72
  -4   9   2    5.59    1.32
  -4   9   1   34.39    2.48
  -4   9   1   13.62    1.68
  -4   9   0    2.64    1.17
  -4   9  -1   36.84    2.39
  -4   9  -1   15.52    1.86
  -4   9  -2   28.27    2.14
  -4   9  -2   12.17    1.67
  -4   9  -3   12.24    1.60
  -4   9  -3    4.85    1.26
  -4   9  -4   22.40    1.89
  -4   9  -4   13.51    1.59
  -4   9  -5   13.39    1.54
  -4   9  -5    7.75    1.44
  -4   9  -6  100.71    4.62
  -4   9  -6   58.87    4.37
  -4   9  -7    4.18    1.08
   4  -9   8    4.10    0.99
  -3   8  19    0.78    1.21
  -3   8  18    0.16    1.30
  -3   8  18   -0.07    1.01
  -3   8  17   31.41    2.76
  -3   8  17   44.92    2.93
  -3   8  16   17.13    2.02
  -3   8  16   13.82    1.82
  -3   8  15   20.41    2.21
  -3   8  15   19.05    2.04
  -3   8  14   14.76    1.89
  -3   8  13   21.21    1.89
  -3   8  13   17.75    2.08
  -3   8  12    7.19    1.62
  -3   8  12   13.58    1.66
  -3   8  11   87.54    5.34
  -3   8  11   90.45    5.54
  -3   8  10   14.86    1.98
  -3   8  10   17.64    2.02
  -3   8   9   14.36    1.78
  -3   8   9   14.64    1.98
  -3   8   8   82.64    4.58
  -3   8   8   73.03    4.53
  -3   8   7   23.34    2.15
  -3   8   7   24.88    2.42
  -3   8   6   34.31    2.76
  -3   8   6   45.53    3.15
  -3   8   5   27.39    2.40
  -3   8   5   31.58    2.64
  -3   8   4   96.47    5.94
  -3   8   4  117.22    6.36
  -3   8   3   15.44    1.89
  -3   8   3   14.33    1.94
  -3   8   2   32.96    2.76
  -3   8   2   49.32    3.22
  -3   8   1   19.49    1.93
  -3   8   1   18.35    2.16
  -3   8   0  129.91    7.43
  -3   8   0  136.67    7.74
  -3   8  -1   32.85    2.64
  -3   8  -1   36.96    2.98
  -3   8  -2   48.74    3.29
  -3   8  -3    6.74    1.41
  -3   8  -3    7.51    1.33
  -3   8  -4   33.96    2.47
  -3   8  -4   26.65    2.29
  -3   8  -5    6.03    1.51
  -3   8  -5   10.29    1.49
  -3   8  -6   29.25    2.35
  -3   8  -6   22.34    2.23
  -3   8  -6   29.31    2.33
  -3   8  -7   38.16    2.86
  -3   8  -7   36.23    2.72
  -3   8  -7   38.58    2.84
  -3   8  -8   27.93    2.37
  -3   8  -8   25.49    2.19
  -3   8  -8   31.91    2.51
  -3   8  -9   54.93    3.80
  -3   8  -9   64.68    3.92
  -3   8 -10    5.81    1.45
  -3   8 -10   12.72    1.64
   3  -8  11   39.58    2.61
  -3   8 -11   37.19    2.70
   3  -8  12   20.12    1.77
  -3   8 -12   19.90    1.90
   3  -8  13   64.18    3.34
  -3   8 -13   58.38    3.40
   3  -8  14   15.47    1.51
  -3   8 -14   18.65    1.67
   3  -8  15    0.50    1.06
  -3   8 -15    3.64    1.10
  -2   7  22   22.30    1.96
  -2   7  21   14.12    1.80
  -2   7  21   10.02    1.63
  -2   7  20  120.31    6.60
  -2   7  20  123.81    6.74
  -2   7  20  101.19    6.45
  -2   7  19    9.16    1.86
  -2   7  19    5.17    1.49
  -2   7  19    7.58    1.44
  -2   7  18   49.11    3.39
  -2   7  18   51.82    3.47
  -2   7  17   11.78    2.13
  -2   7  17   13.33    2.10
  -2   7  16  186.78   10.96
  -2   7  16  191.07   11.10
  -2   7  15   20.40    2.71
  -2   7  15   19.76    2.50
  -2   7  14  114.29    7.16
  -2   7  14   79.49    6.72
  -2   7  13   16.76    2.28
  -2   7  13   13.92    1.93
  -2   7  12  143.95    8.78
  -2   7  12  173.17    9.20
  -2   7  12  157.55    8.86
  -2   7  11   70.60    6.02
  -2   7  11   84.90    5.88
  -2   7  10  526.19   23.03
  -2   7  10  549.14   22.95
  -2   7  10  386.02   22.75
  -2   7  10  361.79   22.44
  -2   7   9   83.11    5.64
  -2   7   9   98.71    5.99
  -2   7   8  139.25    7.52
  -2   7   8  124.38    7.18
  -2   7   7   45.77    4.08
  -2   7   7   55.55    3.96
  -2   7   6  200.40    7.96
  -2   7   6   99.43    7.30
  -2   7   6  227.51    7.89
  -2   7   6   95.79    7.07
  -2   7   5  131.41    4.70
  -2   7   5  184.65    4.93
  -2   7   5   34.15    3.54
  -2   7   5   31.49    3.35
  -2   7   4  112.43    4.32
  -2   7   4  165.68    4.62
  -2   7   4   30.54    3.30
  -2   7   4   29.98    3.18
  -2   7   3   89.85    3.50
  -2   7   3   17.94    2.34
  -2   7   3  121.09    3.71
  -2   7   3   14.99    2.22
  -2   7   2   17.00    2.01
  -2   7   2   17.58    2.07
  -2   7   1   60.31    3.92
  -2   7   1   63.16    4.13
  -2   7   1   49.32    3.74
  -2   7   0   32.33    2.60
  -2   7   0   32.77    2.74
  -2   7   0   28.89    2.47
  -2   7  -1   36.33    2.55
  -2   7  -1   32.02    2.64
  -2   7  -1   33.92    2.46
  -2   7  -2   69.37    3.98
  -2   7  -2   58.80    3.96
  -2   7  -2   69.31    4.19
  -2   7  -2   58.94    3.92
  -2   7  -3   16.96    1.84
  -2   7  -3   17.87    1.87
  -2   7  -3   11.66    1.87
  -2   7  -4   88.43    4.90
  -2   7  -4   80.22    4.82
  -2   7  -4   74.64    4.86
  -2   7  -5   38.42    2.73
  -2   7  -5   43.97    2.99
  -2   7  -6  180.83    9.27
   2  -7   6  164.13    9.06
  -2   7  -6  167.32    9.07
  -2   7  -6  154.63    9.23
   2  -7   7   28.15    2.89
  -2   7  -7   41.09    3.26
  -2   7  -7   54.49    3.17
  -2   7  -7   53.97    3.16
  -2   7  -7   67.60    3.68
   2  -7   8  313.51   15.44
  -2   7  -8  311.28   15.56
  -2   7  -8  263.82   15.25
  -2   7  -8  282.67   15.57
   2  -7   9   16.56    1.93
  -2   7  -9   18.45    2.21
   2  -7  10   87.09    5.12
  -2   7 -10   83.93    5.26
  -2   7 -10   83.88    5.35
   2  -7  11   52.07    3.46
  -2   7 -11   45.39    3.58
  -2   7 -11   57.61    3.82
   2  -7  12   84.97    4.95
   2  -7  12   87.48    4.93
   2  -7  13   12.06    1.68
  -2   7 -13   10.55    1.81
   2  -7  14   68.15    4.15
   2  -7  14   70.92    4.09
   2  -7  15   46.82    3.07
   2  -7  15   48.04    2.99
   2  -7  16    1.56    1.03
  -2   7 -16    0.33    1.19
  -2   7 -16    3.24    1.39
   2  -7  17    3.15    1.11
  -2   7 -17    1.86    1.20
  -2   7 -17    4.44    1.31
   2  -7  18   13.51    1.41
  -2   7 -18   13.04    1.46
  -1   6  25    2.14    1.20
  -1   6  24   96.70    5.69
  -1   6  23   30.50    2.65
  -1   6  22  195.40   10.73
  -1   6  21    3.27    1.63
  -1   6  21    1.62    1.35
  -1   6  21    2.62    1.43
  -1   6  20    3.76    1.57
  -1   6  20    0.62    1.48
  -1   6  19    5.83    1.79
  -1   6  19    0.18    1.60
  -1   6  19    3.16    1.57
  -1   6  18   16.08    2.12
  -1   6  18   14.25    2.04
  -1   6  18   12.66    1.93
  -1   6  17    7.67    1.78
  -1   6  17    3.59    1.48
  -1   6  17    2.91    1.46
  -1   6  16    1.86    1.67
  -1   6  16    2.20    1.36
  -1   6  16    6.18    1.26
  -1   6  15    4.69    1.79
  -1   6  15    5.71    1.58
  -1   6  15    5.20    1.46
  -1   6  14   -1.01    1.07
  -1   6  14   -1.57    1.36
  -1   6  14   -0.05    1.16
  -1   6  13    2.48    0.99
  -1   6  13    2.42    0.98
  -1   6  13    2.75    1.32
  -1   6  13    0.15    1.10
  -1   6  12   48.77    3.46
  -1   6  12   49.39    3.08
  -1   6  12   38.72    3.69
  -1   6  12   56.92    3.47
  -1   6  12   44.57    3.10
  -1   6  12   47.63    3.07
  -1   6  11   25.59    2.82
  -1   6  11   42.35    2.54
  -1   6  11   17.62    3.12
  -1   6  11   45.48    2.68
  -1   6  11   23.04    2.54
  -1   6  11   46.72    2.61
  -1   6  10  264.70   13.80
  -1   6  10  266.02   13.39
  -1   6  10  263.53   13.57
  -1   6  10  253.77   13.82
  -1   6  10  267.96   13.70
  -1   6  10  227.10   13.32
  -1   6   9   42.83    3.51
  -1   6   9   65.06    3.19
  -1   6   9   83.08    3.70
  -1   6   9   28.50    3.18
  -1   6   9   28.70    3.76
  -1   6   9   52.81    3.13
  -1   6   8  360.49   18.98
  -1   6   8  360.47   18.71
  -1   6   7   63.05    4.82
  -1   6   7   99.56    4.74
  -1   6   6  706.44   36.46
  -1   6   6  693.46   36.34
  -1   6   6  708.08   36.10
  -1   6   5  144.76    8.04
  -1   6   5  147.58    8.09
  -1   6   5  163.61    7.66
  -1   6   4  373.75   19.83
  -1   6   4  401.35   19.75
  -1   6   4  340.86   19.75
  -1   6   4  384.80   19.52
  -1   6   3   90.48    5.55
  -1   6   3   99.07    5.25
  -1   6   3   95.40    5.59
  -1   6   3   89.84    5.36
  -1   6   2  393.47   20.62
  -1   6   2  426.49   20.38
  -1   6   2  439.21   20.57
  -1   6   2  371.92   20.50
  -1   6   2  353.20   20.30
  -1   6   1   51.14    3.56
  -1   6   1   52.16    3.25
  -1   6   1   41.54    3.29
  -1   6   1   65.28    3.64
  -1   6   1   66.73    3.39
  -1   6   0  159.35    9.29
  -1   6   0  185.49    9.13
  -1   6   0  163.79    9.13
  -1   6   0  164.19    9.19
  -1   6   0  196.73    9.32
  -1   6   0  157.69    9.10
  -1   6  -1   36.30    2.89
  -1   6  -1   36.34    2.71
  -1   6  -1   45.24    2.84
  -1   6  -1   37.37    2.78
  -1   6  -1   50.32    2.97
  -1   6  -1   54.48    2.92
  -1   6  -2  236.91   13.41
   1  -6   2  249.73   13.25
  -1   6  -2  276.27   13.38
  -1   6  -2  248.33   13.30
  -1   6  -2  283.03   13.54
  -1   6  -2  231.08   13.35
  -1   6  -3   28.06    2.37
   1  -6   3   26.87    2.19
  -1   6  -3   30.20    2.36
  -1   6  -3   29.27    2.41
  -1   6  -4  118.15    7.13
   1  -6   4  133.68    7.14
  -1   6  -4  141.45    7.27
  -1   6  -4  125.19    7.09
  -1   6  -4  140.66    7.41
  -1   6  -4  127.91    7.29
   1  -6   5   72.48    4.25
  -1   6  -5   72.93    4.20
  -1   6  -5   75.03    4.52
  -1   6  -5   67.09    4.44
  -1   6  -6    8.01    1.17
   1  -6   6    6.11    1.18
  -1   6  -6    7.90    1.58
   1  -6   7    9.33    1.32
  -1   6  -7    9.52    1.22
  -1   6  -7    7.49    1.62
   1  -6   8    2.51    1.04
  -1   6  -8    4.16    0.99
  -1   6  -8    1.09    1.60
   1  -6   9    7.08    1.35
   1  -6  10  155.28    8.65
   1  -6  11   40.37    2.99
   1  -6  12   70.70    4.15
   1  -6  12   60.73    3.96
  -1   6 -12   57.97    4.24
   1  -6  13   15.55    1.80
  -1   6 -13   19.28    2.30
   1  -6  14  236.27   11.64
  -1   6 -14  188.40   11.51
   1  -6  15   20.26    2.45
  -1   6 -15   48.17    3.10
   1  -6  16  160.30    8.48
  -1   6 -16  139.14    8.41
   1  -6  17   30.64    2.67
   1  -6  17   39.70    2.62
  -1   6 -17   32.84    2.78
   1  -6  18   36.07    2.69
   1  -6  18   31.64    2.46
  -1   6 -18   34.54    2.68
   1  -6  19   17.06    1.84
  -1   6 -19   25.20    2.07
   1  -6  20  241.03   12.35
  -1   6 -20  224.88   12.35
   1  -6  21    8.40    1.23
   0   5  27   21.98    2.00
   0   5  26    3.60    1.32
   0   5  25    0.41    1.11
   0   5  25    2.43    1.40
   0   5  24   10.26    1.58
   0   5  24   15.72    2.02
   0   5  23  127.10    6.85
   0   5  23  106.72    6.53
   0   5  22  124.04    6.16
   0   5  22  106.42    5.82
   0   5  21   11.61    1.51
   0   5  21    7.89    1.62
   0   5  21   10.50    1.56
   0   5  21   11.92    1.94
   0   5  20   43.86    3.14
   0   5  20   46.36    3.48
   0   5  20   49.19    3.54
   0   5  20   55.27    3.55
   0   5  19    9.40    1.44
   0   5  19   14.23    1.84
   0   5  19    8.05    1.65
   0   5  19   10.75    1.89
   0   5  18  144.43    7.80
   0   5  18  145.81    8.10
   0   5  18  159.48    8.23
   0   5  18  168.37    8.14
   0   5  17   50.22    3.30
   0   5  17   43.14    3.05
   0   5  17   42.09    3.33
   0   5  17   44.40    3.33
   0   5  17   56.97    3.46
   0   5  17   55.86    3.49
   0   5  16   89.60    6.03
   0   5  16   98.53    5.86
   0   5  16  119.91    6.20
   0   5  16  117.68    6.21
   0   5  16  118.70    6.27
   0   5  16  103.24    6.12
   0   5  15    2.42    1.49
   0   5  15   14.90    1.32
   0   5  15   18.98    1.86
   0   5  15   12.13    1.64
   0   5  15    8.11    1.49
   0   5  15   13.04    1.71
   0   5  14  178.28   10.22
   0   5  14  174.49   10.12
   0   5  14  205.19   10.32
   0   5  14  199.54   10.27
   0   5  13   24.77    2.68
   0   5  13   30.05    2.61
   0   5  12  506.15   25.91
   0   5  12  538.99   25.97
   0   5  12  479.32   25.63
   0   5  12  467.91   25.72
   0   5  12  532.44   25.94
   0   5  12  494.77   25.67
   0   5  11  117.33    7.33
   0   5  11  141.46    7.19
   0   5  11  154.27    7.28
   0   5  11  106.70    7.26
   0   5  11  145.29    7.44
   0   5  11  129.85    7.11
   0   5  10  333.04   16.74
   0   5  10  332.48   16.71
   0   5  10  308.08   16.50
   0   5  10  333.48   16.73
   0   5  10  294.12   16.48
   0   5  10  316.73   16.44
   0   5  10  321.37   16.58
   0  -5  -9   35.67    3.73
   0   5   9   47.45    3.32
   0   5   9   61.95    3.22
   0   5   9   30.59    3.16
   0   5   9   60.55    3.25
   0   5   9   55.40    3.43
   0   5   9   57.39    3.10
   0   5   9   67.49    3.41
   0  -5  -8  286.54   17.00
   0   5   8  334.45   16.39
   0   5   8  269.67   16.05
   0   5   8  337.11   16.31
   0   5   8  316.97   16.34
   0   5   8  333.32   16.07
   0   5   8  307.07   16.19
   0  -5  -7   64.50    4.44
   0   5   7   64.76    3.29
   0   5   7   51.36    3.26
   0   5   7   56.08    3.46
   0  -5  -6   81.92    5.31
   0  -5  -6   80.49    5.01
   0   5   6   68.80    4.16
   0   5   6   71.90    3.96
   0  -5  -5  413.15   21.60
   0   5   5  431.65   20.74
   0  -5  -5  451.71   21.41
   0   5   5  428.94   20.64
   0   5   5  386.83   20.67
   0  -5  -5  345.75   21.63
   0   5   5  369.17   20.40
   0  -5  -4   40.69    3.46
   0   5   4   39.45    2.45
   0   5   4   29.81    2.20
   0   5   4   37.15    2.42
   0  -5  -4   28.92    3.12
   0   5   3    3.65    0.95
   0  -5  -3    5.81    1.63
   0   5   3    3.76    0.77
   0   5   3    4.49    0.97
   0  -5  -2   46.13    3.96
   0   5   2   52.04    3.10
   0   5   2   55.69    2.96
   0   5   2   47.41    3.01
   0  -5  -2   43.20    3.68
   0   5   2   46.93    2.88
   0   5   1    3.19    0.90
   0   5   1    2.53    0.71
   0   5   1    2.28    0.94
   0   5   1    4.86    0.77
   0  -5  -1    2.58    1.29
   0   5   1    5.28    0.96
   0   5   0  125.34    6.84
   0   5   0  125.82    6.68
   0   5   0  128.78    6.70
   0   5   0  127.08    6.78
   0   5   0  122.75    6.81
   0   5   0  120.39    6.75
   0   5  -1  124.10    7.17
   0   5  -1  123.88    7.06
   0   5  -1  140.04    7.06
   0   5  -1  133.90    7.16
   0   5  -1  127.16    7.13
   0   5  -1  146.45    7.21
   0   5  -2  197.48   10.97
   0   5  -2  219.90   10.86
   0   5  -2  221.96   11.06
   0   5  -2  196.05   10.89
   0   5  -2  203.57   10.99
   0   5  -3  191.96   10.31
   0  -5   3  209.72   10.33
   0   5  -3  216.44   10.21
   0   5  -3  189.53   10.39
   0   5  -3  221.12   10.46
   0   5  -4  535.21   28.85
   0  -5   4  600.12   28.92
   0   5  -4  574.09   28.76
   0   5  -4  564.92   29.04
   0   5  -4  524.11   28.94
   0  -5   5  119.55    6.95
   0   5  -5  134.07    6.89
   0  -5   6  397.69   18.74
   0   5  -6  334.05   18.52
   0  -5   7   71.07    4.24
   0   5  -7   71.62    4.05
   0  -5   8  204.77    9.90
   0   5  -8  160.59    9.84
   0  -5   9   22.38    2.21
   0   5  -9   42.56    2.66
   0  -5  10  208.68   10.11
   0   5 -10  162.33   10.03
   0  -5  11   39.02    2.91
   0  -5  11   42.42    2.84
   0   5 -11   42.84    3.10
   0  -5  12   73.85    4.33
   0   5 -12   60.92    4.30
   0  -5  13    9.45    1.67
   0   5 -13   14.83    1.99
   0   5 -14   61.88    4.12
   0   5 -15   55.94    3.83
   0  -5  16    3.45    1.31
   0   5 -16    3.99    1.55
   0  -5  17    3.22    1.27
   0   5 -17    4.60    1.44
   0  -5  18    2.24    1.28
   0  -5  18    3.57    1.21
   0   5 -18    2.60    1.32
   0  -5  19   62.94    3.93
   0  -5  19   64.31    3.73
   0  -5  20   15.66    1.55
   0   5 -20   15.23    1.60
   0  -5  21   11.03    1.51
   0  -5  21   10.63    1.42
   0   5 -21   13.86    1.43
   0  -5  22   41.92    2.91
   0  -5  22   42.86    2.74
   1   4  28    6.08    1.44
   1   4  27    5.41    1.29
   1   4  27    8.10    1.56
   1   4  26   19.55    1.93
   1   4  25   20.42    2.11
   1   4  24   86.31    5.20
   1   4  23    4.98    1.56
   1   4  22   74.30    4.61
   1   4  21   81.58    4.97
   1   4  20  273.37   14.28
   1   4  20  261.61   14.44
   1   4  19   14.89    1.70
   1   4  19   11.85    1.58
   1   4  19   11.64    1.86
   1   4  18    5.79    1.31
   1   4  18    7.83    1.58
   1   4  18    3.93    1.26
   1   4  18    6.76    1.50
   1   4  17   10.35    1.46
   1   4  17   14.26    1.71
   1   4  17   12.00    1.48
   1   4  17    9.54    1.60
   1   4  16   20.70    1.76
   1   4  16   21.56    1.93
   1   4  16   18.72    1.66
   1   4  16   23.51    1.85
   1   4  16   22.44    1.97
   1   4  15   16.31    1.56
   1   4  15   12.79    1.34
   1   4  15   16.45    1.68
   1   4  15   12.09    1.58
   1   4  15   16.19    1.72
   1   4  14   42.64    2.66
   1   4  14   39.07    2.62
   1   4  14   41.15    2.62
   1   4  14   44.17    2.75
   1   4  14   41.31    2.79
   1   4  13   11.33    1.21
   1   4  13    7.88    1.18
   1   4  13   10.71    1.37
   1   4  13   12.73    1.19
   1   4  13   12.63    1.34
   1   4  12  246.43   12.79
   1   4  12  261.07   12.66
   1   4  12  250.82   12.75
   1   4  12  231.89   12.61
   1   4  12  230.29   12.58
  -1  -4 -11  210.74   12.98
   1   4  11  254.44   12.00
   1   4  11  240.86   12.17
   1   4  11  230.00   11.96
   1   4  11  224.02   11.95
   1   4  11  243.64   12.09
  -1  -4 -11  169.90   12.85
  -1  -4 -11  181.67   12.73
   1   4  10  114.80    6.81
  -1  -4 -10  116.60    7.73
   1   4  10  132.86    6.95
   1   4  10  136.41    6.75
   1   4  10  139.53    6.88
   1   4  10  129.66    6.84
   1   4  10  126.63    6.75
  -1  -4 -10  100.31    7.73
  -1  -4 -10  107.15    7.65
  -1  -4  -9   52.73    4.02
   1   4   9   45.15    3.15
   1   4   9   54.11    3.29
   1   4   9   65.58    3.25
   1   4   9   55.43    3.18
   1   4   9   61.12    3.14
  -1  -4  -9   45.04    4.10
  -1  -4  -9   48.40    4.04
  -1  -4  -9   48.23    4.43
  -1  -4  -8  517.50   26.26
   1   4   8  484.33   25.43
   1   4   8  537.73   25.52
   1   4   8  502.44   25.36
   1   4   8  482.21   25.33
  -1  -4  -8  453.05   26.34
  -1  -4  -8  469.18   26.30
  -1  -4  -8  448.08   26.58
   1   4   7  114.60    6.77
  -1  -4  -7  119.72    7.53
   1   4   7   98.12    6.69
   1   4   7  152.81    6.74
   1   4   7  147.55    6.73
  -1  -4  -7  130.79    6.90
  -1  -4  -7   92.03    7.51
  -1  -4  -7  112.11    7.84
  -1  -4  -7  124.09    7.70
  -1  -4  -6  558.97   27.26
   1   4   6  535.65   26.47
   1   4   6  494.00   26.31
  -1  -4  -6  564.88   26.62
   1   4   6  491.40   26.34
  -1  -4  -6  511.42   27.42
  -1  -4  -6  511.02   27.36
  -1  -4  -6  481.87   27.41
  -1  -4  -5  235.65   11.81
   1   4   5  209.14   10.97
   1   4   5  198.10   10.85
  -1  -4  -5  220.30   11.16
  -1  -4  -5  198.82   11.84
  -1  -4  -5  216.07   11.88
  -1  -4  -5  195.46   11.81
   1   4   4  199.73   10.22
  -1  -4  -4  205.23   11.03
   1   4   4  195.05   10.22
  -1  -4  -4  185.00   11.12
  -1  -4  -4  191.46   11.08
  -1  -4  -4  168.07   10.88
   1   4   3   92.35    5.26
  -1  -4  -3  112.08    6.30
  -1  -4  -3   91.50    6.21
  -1  -4  -3   99.28    6.23
  -1  -4  -3   92.94    6.02
  -1  -4  -2  988.62   48.00
   1   4   2  948.07   47.12
   1   4   2  961.83   47.15
   1   4   2  872.72   47.02
  -1  -4  -2  987.20   48.12
  -1  -4  -2  829.76   47.66
   1   4   1  231.53   13.09
   1   4   1  238.82   13.13
   1   4   1  274.92   13.07
   1   4   1  262.93   13.05
  -1  -4  -1  227.83   13.58
   1   4   0  932.88   46.38
   1   4   0  970.76   46.45
   1   4   0  886.23   46.30
  -1  -4   0  975.36   47.48
  -1  -4   0 1042.37   47.51
   1   4   0  866.63   46.30
  -1  -4   0  807.99   46.72
   1   4  -1  115.50    6.14
   1   4  -1  128.70    6.07
  -1  -4   1   88.27    6.93
  -1  -4   1  109.55    7.05
  -1  -4   1   93.24    6.29
   1   4  -2  340.68   17.42
   1   4  -2  313.46   17.27
  -1  -4   2  351.57   18.44
   1   4  -2  351.00   17.39
  -1  -4   2  378.40   18.44
   1   4  -2  330.88   17.27
   1   4  -3   59.52    3.36
  -1  -4   3   42.62    4.10
   1   4  -3   63.43    3.26
   1   4  -3   54.40    3.18
  -1  -4   3   50.56    4.18
   1   4  -4  285.45   14.42
   1   4  -4  268.24   14.27
  -1  -4   4  276.73   15.43
  -1  -4   4  306.33   15.39
   1   4  -4  261.49   14.39
   1   4  -4  280.93   14.29
   1   4  -5   86.46    4.81
   1   4  -5   85.86    4.67
  -1  -4   5   84.47    5.88
  -1  -4   5   79.91    5.63
   1   4  -5   88.66    4.89
  -1  -4   6   46.99    2.68
   1   4  -6   42.78    2.70
   1   4  -6   43.41    2.57
  -1  -4   6   45.68    3.80
  -1  -4   6   37.86    3.37
   1   4  -6   46.35    2.82
  -1  -4   7    5.79    0.91
  -1  -4   7    4.36    1.45
  -1  -4   7    5.01    1.37
   1   4  -7    4.82    1.12
  -1  -4   8   12.60    1.32
  -1  -4   8   10.16    1.21
   1   4  -8   13.62    1.52
  -1  -4   9   51.30    3.08
   1   4  -9   49.35    3.22
   1   4 -10    1.20    1.10
   1   4 -11    8.84    1.41
   1   4 -12  140.06    7.80
  -1  -4  13   18.36    2.13
   1   4 -13   36.08    2.44
  -1  -4  14  145.80    7.87
  -1  -4  14  138.83    7.68
   1   4 -14  133.79    7.73
  -1  -4  15   36.22    2.80
  -1  -4  15   40.79    2.73
   1   4 -15   42.03    2.87
  -1  -4  16  128.19    6.65
  -1  -4  16  123.39    6.42
  -1  -4  16  101.27    6.32
   1   4 -16  104.48    6.38
  -1  -4  17   23.22    2.51
  -1  -4  17   27.18    2.48
  -1  -4  17   38.58    2.56
   1   4 -17   42.63    2.70
  -1  -4  18  320.84   13.95
  -1  -4  18  310.31   13.70
  -1  -4  19   26.27    2.21
  -1  -4  19   33.83    2.19
  -1  -4  20   67.79    3.39
  -1  -4  20   70.15    3.19
  -1  -4  21   15.81    1.59
  -1  -4  21    3.98    1.30
  -1  -4  22  115.41    6.58
  -1  -4  23    2.66    1.01
   2   3  28    5.22    1.47
   2   3  28   25.62    1.93
   2   3  27    3.34    1.46
   2   3  27   22.65    1.97
   2   3  26    4.97    1.59
   2   3  26   14.38    1.95
   2   3  25   27.09    2.72
   2   3  25   50.31    3.13
   2   3  24   94.22    6.20
   2   3  24  124.95    6.49
   2   3  23   70.10    4.72
   2   3  23   82.56    4.93
   2   3  22   43.36    3.24
   2   3  22   45.64    3.22
   2   3  22   40.17    3.34
   2   3  21  193.66   10.42
   2   3  21  186.01   10.34
   2   3  20  454.75   22.38
   2   3  20  402.11   22.26
   2   3  19  103.59    6.14
   2   3  19  107.06    6.12
   2   3  18  372.19   19.10
   2   3  18  356.32   19.03
   2   3  17   20.16    1.93
   2   3  17   21.49    1.82
   2   3  16  123.28    6.40
   2   3  16  108.06    6.34
   2   3  16  111.00    6.30
   2   3  15  112.22    6.05
   2   3  15  109.18    6.10
   2   3  15  110.76    6.00
   2   3  15   99.84    6.05
   2   3  14  877.97   48.35
   2   3  14 1000.92   48.43
   2   3  14  963.33   48.51
   2   3  14  938.32   48.37
   2   3  14  965.76   48.47
   2   3  13  117.02    5.63
   2   3  13  103.08    5.68
   2   3  13  113.99    5.69
   2   3  12  137.90    7.21
   2   3  12  125.29    7.20
   2   3  12  140.01    7.33
   2   3  12  136.65    7.25
   2   3  11   63.26    4.88
  -2  -3 -11   63.88    4.83
   2   3  11   64.35    3.85
   2   3  11   72.33    3.84
   2   3  11   69.76    3.86
   2   3  11   67.97    3.94
   2   3  11   67.02    3.86
   2   3  10  248.78   13.87
   2   3  10  228.46   12.85
  -2  -3 -10  254.80   13.83
   2   3  10  253.11   12.81
   2   3  10  258.45   12.84
   2   3  10  242.93   12.93
   2   3  10  247.52   12.85
   2   3  10  232.34   13.54
   2   3   9  315.89   15.83
   2   3   9  320.22   16.91
  -2  -3  -9  326.70   16.83
   2   3   9  274.41   15.88
   2   3   9  323.58   15.86
   2   3   9  314.14   15.97
   2   3   9  306.21   16.66
   2   3   9  293.39   15.90
   2   3   8  446.54   24.53
   2   3   8  518.26   25.49
  -2  -3  -8  491.78   25.34
   2   3   8  491.63   24.47
   2   3   8  473.75   24.58
   2   3   8  477.49   25.30
   2   3   7  329.09   17.83
  -2  -3  -7  365.73   18.59
   2   3   7  349.94   17.87
   2   3   7  363.19   18.63
  -2  -3  -6   70.42    4.55
   2   3   6   67.78    4.63
  -2  -3  -5  268.38   14.51
   2   3   5  265.47   14.63
  -2  -3  -4   97.16    5.68
   2   3   4   85.37    5.76
  -2  -3  -3  302.52   16.37
   2   3   2   76.87    5.16
  -2  -3  -2   82.73    5.12
   2   3   1  466.06   24.73
  -2  -3   0  354.85   18.62
   2   3   0  337.20   18.61
   2   3  -1  536.33   28.29
   2   3  -2  729.15   38.10
   2   3  -3  447.76   24.32
   2   3  -3  460.05   23.51
  -2  -3   4  389.80   20.27
   2   3  -4  395.28   20.30
   2   3  -4  410.30   21.17
  -2  -3   5  181.26    9.43
   2   3  -5  186.08    9.47
   2   3  -5  154.78   10.16
  -2  -3   6  412.29   20.77
   2   3  -6  390.20   21.55
   2   3  -6  396.82   20.78
  -2  -3   7   50.48    2.93
   2   3  -7   60.76    3.05
  -2  -3   8  107.16    7.23
   2   3  -8  129.78    6.67
   2   3  -9   23.74    1.83
   2   3 -10  145.27    7.82
  -2  -3  11   88.82    5.50
   2   3 -11  105.58    5.48
  -2  -3  12  201.70   10.65
  -2  -3  12  205.73   10.55
   2   3 -12  188.05   10.50
  -2  -3  13   71.16    4.23
  -2  -3  13   75.43    4.17
   2   3 -13   63.94    4.06
  -2  -3  14   10.49    1.54
   2   3 -14   15.20    1.60
  -2  -3  15   67.44    4.37
  -2  -3  15   75.84    4.34
  -2  -3  16   89.91    5.49
  -2  -3  16   97.11    5.43
  -2  -3  17  211.87   10.85
  -2  -3  17  214.70   10.72
  -2  -3  18   10.21    1.56
  -2  -3  18   16.73    1.99
  -2  -3  18   15.01    1.69
  -2  -3  19   85.31    4.70
  -2  -3  19   70.88    4.64
  -2  -3  19   71.44    4.55
  -2  -3  20    9.23    1.46
  -2  -3  20    7.27    1.67
  -2  -3  21   60.20    3.15
  -2  -3  21   31.27    2.93
  -2  -3  22    2.19    1.21
  -2  -3  22    2.92    1.00
  -2  -3  23    4.83    1.26
   3   2  28   10.67    1.55
   3   2  27    6.61    1.52
   3   2  26   62.94    4.16
   3   2  25   25.55    2.35
   3   2  25   22.91    2.38
   3   2  24   46.26    3.32
   3   2  24   43.60    3.37
   3   2  23   94.37    5.54
   3   2  23   88.73    5.58
   3   2  22  175.51   10.04
   3   2  22  186.53    9.99
   3   2  21   80.76    5.12
   3   2  21   83.82    5.03
   3   2  20  113.15    6.89
   3   2  20  125.50    6.84
   3   2  19  684.83   36.34
   3   2  19  716.85   36.26
   3   2  18   40.10    2.96
   3   2  17   83.47    4.76
   3   2  17   74.41    4.61
   3   2  17   82.16    4.73
   3   2  16   81.59    4.57
   3   2  16   71.03    4.41
   3   2  16   76.53    4.51
   3   2  15  463.95   24.72
   3   2  15  490.92   24.77
   3   2  14  118.47    6.75
   3   2  14  127.31    6.83
   3   2  13  577.94   31.17
   3   2  13  654.66   31.35
   3   2  12   22.32    1.96
   3   2  12   32.16    2.66
  -3  -2 -11   51.69    3.88
   3   2  11   49.70    2.42
   3   2  11   49.77    2.45
   3   2  10  174.60    9.07
  -3  -2 -10  177.73   10.24
   3   2  10  157.31    9.68
   3   2   9  601.75   31.06
   3   2   9  586.15   31.96
  -3  -2  -9  603.01   32.00
   3   2   9  615.97   31.15
   3   2   9  606.82   31.79
   3   2   8  534.10   27.17
   3   2   8  554.66   28.10
   3   2   8  542.72   27.95
   3   2   8  511.54   27.22
   3   2   7  188.14    9.85
   3   2   7  185.91   10.65
   3   2   7  191.60   10.65
   3   2   6  229.95   12.49
   3   2   6  221.06   12.50
   3   2   5   89.40    5.25
  -3  -2  -5   79.78    5.10
   3   2   5   77.19    5.21
   3   2   4  433.07   22.22
  -3  -2  -4  410.94   22.12
   3   2   4  413.55   22.32
   3   2   3   56.33    3.93
  -3  -2  -3   59.95    3.86
  -3  -2  -2  284.35   15.07
  -3  -2  -2  270.82   14.66
   3   2   2  300.77   15.35
  -3  -2  -1  229.82   12.24
  -3  -2  -1  217.37   11.90
   3   2   1  232.36   12.47
  -3  -2   0  573.62   29.72
  -3  -2   0  543.55   29.48
   3   2   0  610.49   29.99
  -3  -2   1  490.59   25.79
  -3  -2   1  467.71   25.64
   3   2  -1  530.82   26.07
  -3  -2   2  508.43   26.72
  -3  -2   2  469.78   26.61
  -3  -2   3  619.47   32.67
  -3  -2   3  607.97   32.03
  -3  -2   3  623.29   32.69
  -3  -2   4  233.22   12.55
  -3  -2   4  247.46   13.33
   3   2  -4  278.32   13.49
  -3  -2   5  426.84   22.17
  -3  -2   5  399.50   22.97
  -3  -2   5  439.06   22.55
   3   2  -5  467.62   23.02
  -3  -2   6   87.86    6.21
   3   2  -6   94.78    6.00
  -3  -2   6  103.56    5.63
  -3  -2   6   95.99    5.24
  -3  -2   7  254.39   14.12
   3   2  -7  258.48   13.69
  -3  -2   7  244.12   12.95
  -3  -2   8   16.73    1.45
  -3  -2   9  103.64    5.70
  -3  -2  10   19.97    1.65
  -3  -2  10   23.15    1.76
  -3  -2  11  275.42   13.98
  -3  -2  11  256.91   13.99
  -3  -2  12   86.87    5.00
  -3  -2  12   88.58    5.04
  -3  -2  13   35.96    2.48
  -3  -2  13   34.55    2.54
  -3  -2  14   71.11    4.11
  -3  -2  14   64.14    4.07
  -3  -2  15   18.59    1.78
  -3  -2  15   21.33    2.00
  -3  -2  16   97.16    5.82
  -3  -2  16  108.37    5.96
  -3  -2  17   47.24    3.30
  -3  -2  17   56.60    3.53
  -3  -2  18  119.12    7.05
  -3  -2  18  140.64    7.34
  -3  -2  18  123.98    7.13
  -3  -2  19   27.64    2.42
  -3  -2  19   34.45    2.48
  -3  -2  20   58.55    3.64
  -3  -2  20   45.96    3.57
  -3  -2  20   54.39    3.52
  -3  -2  21    8.54    1.61
  -3  -2  21    6.07    1.26
  -3  -2  21   10.80    1.51
  -3  -2  22   24.22    2.56
  -3  -2  22   53.25    2.80
  -3  -2  23   11.90    1.94
  -3  -2  23   40.68    2.13
  -3  -2  24    2.99    1.18
   4   1  28   29.63    2.27
   4   1  27    7.33    1.41
   4   1  27    5.48    1.34
   4   1  26   16.19    2.50
   4   1  26   89.01    3.41
   4   1  25   55.31    5.12
   4   1  25  166.69    5.87
   4   1  24    9.64    1.79
   4   1  24   13.19    1.85
   4   1  23   43.46    3.55
   4   1  23   62.25    3.72
   4   1  22   36.46    2.94
   4   1  22   38.13    2.97
   4   1  21  237.89   12.67
   4   1  21  231.48   12.68
   4   1  21  232.88   12.70
   4   1  20   51.37    3.40
   4   1  20   44.59    3.31
   4   1  20   42.37    3.26
   4   1  19   67.73    4.20
   4   1  19   64.56    4.22
   4   1  19   66.91    4.24
   4   1  18   19.62    1.94
   4   1  18   16.19    1.89
   4   1  18   18.44    1.89
   4   1  17   11.34    1.51
   4   1  17    8.57    1.24
   4   1  17    8.17    1.45
   4   1  16   42.88    2.82
   4   1  16   36.10    2.70
   4   1  16   44.53    2.90
   4   1  15  158.53    8.07
   4   1  15  137.09    8.03
   4   1  14   25.99    2.00
   4   1  13   62.83    3.73
   4   1  12  112.32    6.53
   4   1  12  139.37    6.82
   4   1  12  133.02    6.72
   4   1  12  105.64    7.43
   4   1  11  175.41    9.89
   4   1  11  206.49   10.09
   4   1  11  194.80    9.99
   4   1  11  179.79   10.89
   4   1  10  167.01    9.32
   4   1  10  188.37    9.37
   4   1   9  176.25    9.42
   4   1   9  178.52    9.42
   4   1   9  175.78   10.49
   4   1   8   62.23    5.05
  -4  -1  -8   92.99    6.30
   4   1   8   87.84    4.27
   4   1   8   69.34    4.56
   4   1   8   67.54    4.28
   4   1   7  823.49   44.36
  -4  -1  -7  958.64   44.90
   4   1   7  780.33   43.48
   4   1   7  958.65   43.87
   4   1   7  876.81   43.64
   4   1   6   83.73    5.48
  -4  -1  -6   94.35    5.69
   4   1   6   96.81    5.06
   4   1   6   76.86    4.69
   4   1   5  248.55   13.68
  -4  -1  -5  259.30   13.78
   4   1   5  273.27   13.34
   4   1   5  236.48   13.01
   4   1   4  241.26   13.86
  -4  -1  -4  258.21   13.91
   4   1   4  276.48   13.66
   4   1   4  250.08   13.27
   4   1   3  449.99   24.65
  -4  -1  -3  455.12   24.64
   4   1   3  497.14   24.53
   4   1   2  183.21   10.52
  -4  -1  -2  197.82   10.53
  -4  -1  -1 1056.61   57.17
  -4  -1  -1 1143.57   56.87
  -4  -1   0  159.88    7.04
  -4  -1   0  138.28    7.28
  -4  -1   1  707.63   33.48
  -4  -1   1  586.62   33.60
  -4  -1   1  635.44   34.06
  -4  -1   2   55.77    3.73
  -4  -1   2   52.66    3.51
  -4  -1   2   59.55    4.32
  -4  -1   3  246.81   14.50
  -4  -1   3  307.88   14.49
  -4  -1   3  267.91   14.30
  -4  -1   3  264.99   15.20
  -4  -1   3  268.08   14.34
   4   1  -3  297.44   14.38
  -4  -1   4   39.11    3.07
  -4  -1   4   44.35    2.97
  -4  -1   4   60.29    2.95
  -4  -1   4   38.66    3.74
   4   1  -4   55.96    2.97
  -4  -1   4   48.91    2.93
  -4  -1   4   49.10    3.90
  -4  -1   5  122.01    7.26
  -4  -1   5  137.04    7.17
   4   1  -5  137.50    7.12
  -4  -1   5  122.10    8.14
   4   1  -5  145.48    7.21
  -4  -1   5  135.61    7.18
  -4  -1   5  125.38    7.14
  -4  -1   5  139.47    8.14
  -4  -1   6   16.99    1.41
   4   1  -6   16.21    1.22
  -4  -1   6   12.85    1.35
  -4  -1   6   16.67    1.41
  -4  -1   6   18.22    2.24
  -4  -1   6   20.41    1.48
   4   1  -7    5.53    0.69
  -4  -1   7    5.96    1.01
  -4  -1   7    6.65    0.98
  -4  -1   7    7.00    1.01
  -4  -1   7    5.83    1.06
   4   1  -7    4.48    1.31
  -4  -1   8   23.13    1.74
  -4  -1   8   24.10    2.75
  -4  -1   8   19.84    1.69
  -4  -1   8   20.88    1.67
  -4  -1   9    9.18    1.19
  -4  -1   9    9.95    1.23
  -4  -1   9    8.93    1.22
  -4  -1  10    8.05    1.15
  -4  -1  10    6.85    1.11
  -4  -1  10    4.87    1.08
  -4  -1  11   25.30    2.00
  -4  -1  11   22.29    1.88
  -4  -1  11   22.74    1.89
  -4  -1  12   16.88    1.57
  -4  -1  12   21.04    1.84
  -4  -1  12   20.88    1.85
  -4  -1  12   21.87    1.97
  -4  -1  13  152.98    9.06
  -4  -1  13  164.57    9.02
  -4  -1  14   28.18    2.38
  -4  -1  14   32.38    2.48
  -4  -1  14   29.71    2.33
  -4  -1  15   88.20    5.04
  -4  -1  15   81.68    4.93
  -4  -1  15   77.39    4.82
  -4  -1  16    6.99    1.34
  -4  -1  16   10.51    1.69
  -4  -1  16    6.33    1.41
  -4  -1  17  260.44   12.76
  -4  -1  17  219.62   12.55
  -4  -1  17  226.19   12.47
  -4  -1  18   17.24    2.01
  -4  -1  18   22.47    2.07
  -4  -1  19  189.31   10.04
  -4  -1  19  172.32    9.86
  -4  -1  20    3.92    1.17
  -4  -1  20    4.67    1.38
  -4  -1  21   58.18    3.77
  -4  -1  22   20.73    1.99
   5   0  27    4.72    1.26
   5   0  26   -2.88    1.21
   5   0  26   -0.48    1.20
   5   0  26   -0.11    1.07
   5   0  25    7.44    1.48
   5   0  25    6.02    1.31
   5   0  24   18.35    1.89
   5   0  24   13.54    1.73
   5   0  23   44.21    3.00
   5   0  23   51.28    3.07
   5   0  23   46.99    3.05
   5   0  22  145.66    7.20
   5   0  22  134.49    7.18
   5   0  22  141.83    7.27
   5   0  21   99.66    5.68
   5   0  21  106.29    5.80
   5   0  20   41.80    3.22
   5   0  20   46.93    3.30
   5   0  20   52.35    3.44
   5   0  19   70.03    4.35
   5   0  19   69.20    4.41
   5   0  19   69.72    4.50
   5   0  18   42.70    3.07
   5   0  18   36.72    2.88
   5   0  17  190.87   10.34
   5   0  16   13.45    1.67
   5   0  15  117.46    6.56
   5   0  14   32.06    2.41
   5   0  13  285.49   16.02
   5   0  13  338.65   16.16
   5   0  12   87.11    4.99
   5   0  11  540.95   25.93
  -5   0 -11  457.66   25.99
  -5   0 -10  171.93    9.24
  -5   0 -10  151.14    9.28
   5   0   9  327.87   17.55
  -5   0  -9  351.21   17.57
   5   0   9  364.66   18.53
  -5   0  -9  323.97   17.71
  -5   0  -8   44.46    3.56
  -5   0  -8   44.34    2.46
   5   0   8   43.05    3.51
  -5   0  -7   69.10    5.04
   5   0   7   62.38    5.06
  -5   0  -7   78.98    4.16
   5   0   7   73.84    5.11
  -5   0  -6  330.78   17.19
  -5   0  -6  335.05   17.36
   5   0   6  370.86   18.12
   5   0   6  338.52   17.36
   5   0   5  134.54    9.06
  -5   0  -5  169.67    8.37
   5   0   5  174.26    9.34
  -5   0  -5  153.74    8.50
   5   0   5  151.91    8.47
  -5   0  -4  162.95    8.42
  -5   0  -4  147.91    7.98
   5   0   4  152.56    8.84
  -5   0  -4  167.33    8.18
   5   0   4  151.14    8.09
   5   0   3   16.72    1.97
  -5   0  -3   25.35    1.88
  -5   0  -3   18.38    1.46
   5   0   3   20.56    2.32
  -5   0  -3   23.49    1.62
   5   0   3   20.54    1.50
   5   0   2   10.78    1.62
  -5   0  -2   16.37    1.55
  -5   0  -2   16.41    1.23
   5   0   2   16.63    2.10
  -5   0  -2   16.28    1.34
   5   0   2   14.74    1.22
  -5   0  -1    6.11    1.12
  -5   0  -1    6.76    0.88
  -5   0  -1    5.85    0.97
   5   0   1    6.91    1.66
   5   0   1    5.94    0.79
  -5   0   0   70.86    4.14
  -5   0   0   72.04    3.80
   5   0   0   63.22    4.79
  -5   0   0   75.48    4.02
   5   0   0   60.76    3.77
  -5   0   1  243.56   11.74
  -5   0   1  202.69   11.35
  -5   0   1  215.26   11.33
  -5   0   1  244.40   11.63
   5   0  -1  210.61   11.36
  -5   0   2  109.81    6.01
  -5   0   2  105.73    5.70
  -5   0   2  111.01    5.94
   5   0  -2   99.74    5.66
  -5   0   3  359.91   19.64
  -5   0   3  416.15   19.91
  -5   0   4  179.88    9.41
  -5   0   4  181.09    9.48
  -5   0   4  167.42    9.59
  -5   0   5  451.84   24.50
  -5   0   5  500.37   24.75
  -5   0   5  481.73   24.58
  -5   0   6   79.87    4.05
  -5   0   6   55.68    4.07
  -5   0   6   57.88    4.10
  -5   0   6   76.25    4.07
  -5   0   7  247.26   13.63
  -5   0   7  276.71   13.87
  -5   0   7  250.00   13.64
  -5   0   7  268.15   13.81
  -5   0   8   28.04    1.88
  -5   0   8   26.44    1.90
  -5   0   9  174.97    9.87
  -5   0   9  198.68   10.09
  -5   0   9  178.00    9.84
  -5   0  10   34.29    2.45
  -5   0  10   25.11    2.32
  -5   0  10   30.64    2.41
  -5   0  10   29.08    2.35
  -5   0  11  113.91    6.85
  -5   0  11  116.93    6.84
  -5   0  12   10.62    1.55
  -5   0  12   10.30    1.62
  -5   0  12   12.64    1.70
  -5   0  13   87.35    5.06
  -5   0  13   78.84    4.85
  -5   0  13   77.13    4.82
  -5   0  14   32.26    2.67
  -5   0  14   31.48    2.65
  -5   0  15   14.20    1.87
  -5   0  15   14.89    1.80
  -5   0  15   17.12    1.94
  -5   0  16   17.95    1.99
  -5   0  16   17.56    1.94
  -5   0  16   20.27    2.09
  -5   0  17    2.28    1.29
  -5   0  17   -0.13    1.27
  -5   0  17    1.33    1.45
  -5   0  18    3.66    1.25
  -5   0  18    3.03    1.38
  -5   0  18    1.94    1.22
  -5   0  19    0.94    1.20
  -5   0  19    3.46    1.22
  -5   0  20   43.79    3.13
  -5   0  20   42.61    2.96
  -5   0  21   19.96    2.00
  -5   0  22    2.61    1.20
   6  -1  25    5.11    1.28
   6  -1  24   11.10    1.58
   6  -1  24   13.32    1.66
   6  -1  24   10.90    1.56
   6  -1  23  368.39   18.24
   6  -1  23  387.47   18.15
   6  -1  22   28.63    2.42
   6  -1  22   21.06    2.20
   6  -1  21   24.48    2.29
   6  -1  21   19.05    2.05
   6  -1  20   -1.23    1.55
   6  -1  20   -0.19    1.41
  -6   1 -19    6.17    1.40
  -6   1 -18    4.40    1.34
  -6   1 -17   37.65    2.88
  -6   1 -16    1.90    1.20
  -6   1 -15    0.06    1.16
  -6   1 -14    2.15    1.14
  -6   1 -13    0.56    1.11
  -6   1 -12    5.62    1.26
  -6   1 -12    3.90    1.04
  -6   1 -11  250.53   12.52
  -6   1 -11  214.73   12.67
  -6   1 -10   44.18    2.71
  -6   1 -10   28.60    2.67
  -6   1  -9  357.71   17.92
  -6   1  -9  319.64   18.20
  -6   1  -8   79.67    4.16
  -6   1  -8   56.79    4.35
  -6   1  -7  417.48   21.39
  -6   1  -7  402.49   21.76
  -6   1  -6  141.98    6.57
  -6   1  -6   88.91    6.65
  -6   1  -5  787.10   40.44
  -6   1  -5  800.73   40.69
  -6   1  -5  774.35   40.84
  -6   1  -4   41.25    3.22
  -6   1  -4   42.64    3.44
  -6   1  -3  265.60   14.49
  -6   1  -3  298.60   14.76
  -6   1  -3  272.36   14.89
  -6   1  -2   45.22    3.39
  -6   1  -2   39.17    3.47
  -6   1  -1  334.17   16.81
  -6   1  -1  295.53   16.23
  -6   1  -1  300.84   16.21
  -6   1  -1  337.07   16.49
  -6   1   0   14.05    2.13
  -6   1   0   33.54    2.00
  -6   1   0   33.15    1.97
  -6   1   0   18.18    1.95
  -6   1   0   16.68    1.88
  -6   1   0   18.67    2.17
  -6   1   1  199.49   10.74
  -6   1   1  197.31   10.69
  -6   1   1  227.25   11.06
  -6   1   1  198.50   10.88
  -6   1   1  197.07   11.15
  -6   1   2   32.26    2.83
  -6   1   2   33.16    2.81
  -6   1   2   32.65    3.04
  -6   1   3  164.13    8.83
  -6   1   3  159.26    8.70
  -6   1   3  180.87    9.14
  -6   1   3  153.36    8.96
  -6   1   3  170.99    9.30
  -6   1   4   60.58    4.14
  -6   1   4   70.96    3.82
  -6   1   4   62.79    3.99
  -6   1   4   57.79    3.86
  -6   1   4   54.00    4.10
  -6   1   5   66.67    4.38
  -6   1   5   68.13    3.98
  -6   1   5   66.42    4.21
  -6   1   5   58.27    4.32
  -6   1   6    6.77    1.60
  -6   1   6   13.19    1.74
  -6   1   6   11.11    1.58
  -6   1   6   11.49    1.47
  -6   1   7    0.88    1.20
  -6   1   7    1.07    1.39
  -6   1   7    2.78    1.21
  -6   1   7    3.26    1.21
  -6   1   8    1.73    1.29
  -6   1   8    1.77    1.02
  -6   1   8    2.12    1.21
  -6   1   8    1.34    1.20
  -6   1   8    1.28    1.24
  -6   1   9   27.60    2.47
  -6   1   9   25.19    2.24
  -6   1   9   23.15    2.33
  -6   1   9   24.80    2.26
  -6   1   9   27.74    2.24
  -6   1  10   27.79    2.66
  -6   1  10   35.15    2.61
  -6   1  10   27.16    2.62
  -6   1  10   29.51    2.52
  -6   1  11   92.06    5.70
  -6   1  11   87.44    5.45
  -6   1  11   87.86    5.61
  -6   1  11   91.86    5.41
  -6   1  12   11.34    1.84
  -6   1  12   14.67    2.01
  -6   1  12   13.01    1.80
  -6   1  13  103.90    6.19
  -6   1  13   95.01    5.83
  -6   1  14    9.28    1.75
  -6   1  14   12.91    1.83
  -6   1  15  234.83   12.38
  -6   1  15  212.73   12.01
  -6   1  16   14.33    1.96
  -6   1  16   17.67    1.97
  -6   1  17   51.68    3.70
  -6   1  17   49.89    3.47
  -6   1  18   11.56    1.55
  -6   1  19   94.82    5.48
  -6   1  20   15.93    1.65
  -6   1  20   10.86    1.70
  -6   1  21   74.05    4.58
   7  -2  22   22.97    1.91
   7  -2  22   19.62    1.95
   7  -2  21  117.74    6.78
   7  -2  20   57.76    3.73
   7  -2  19   51.71    3.45
   7  -2  18    8.75    1.76
  -7   2 -18    8.89    1.49
  -7   2 -17  101.77    6.71
   7  -2  17  143.99    7.11
  -7   2 -16   16.03    1.88
  -7   2 -15  173.19    9.52
  -7   2 -14   15.75    1.83
  -7   2 -13  104.75    6.04
  -7   2 -12   28.78    2.24
  -7   2 -12   16.99    2.05
  -7   2 -11  370.98   17.58
  -7   2 -11  283.57   17.75
  -7   2 -10  206.93   10.03
  -7   2 -10  153.27   10.17
  -7   2  -9  253.06   12.84
  -7   2  -9  219.17   13.14
  -7   2  -8   26.06    2.27
  -7   2  -8   25.42    2.46
  -7   2  -7  155.67    8.24
  -7   2  -7  138.72    8.59
  -7   2  -6   56.47    3.52
  -7   2  -6   49.04    3.79
  -7   2  -5   61.99    3.70
  -7   2  -5   51.96    4.04
  -7   2  -4   46.13    3.24
  -7   2  -4   48.49    3.15
  -7   2  -4   44.51    3.35
  -7   2  -4   50.30    3.62
  -7   2  -3    3.46    1.41
  -7   2  -3    2.16    1.26
  -7   2  -3    4.44    1.36
  -7   2  -3    3.62    1.31
  -7   2  -2   15.07    1.95
  -7   2  -2   12.43    1.64
  -7   2  -2   17.24    1.74
  -7   2  -2   12.63    1.75
  -7   2  -1   12.80    1.64
  -7   2  -1   15.95    1.71
  -7   2  -1   10.12    1.70
  -7   2   0   14.69    1.71
  -7   2   0   17.24    1.68
  -7   2   0   12.65    1.62
  -7   2   0   16.92    1.88
  -7   2   1   57.25    3.78
  -7   2   1   59.23    3.71
  -7   2   1   71.62    4.15
  -7   2   1   54.53    3.81
  -7   2   1   66.61    4.31
  -7   2   2   38.16    2.55
  -7   2   2   37.23    2.44
  -7   2   2   33.93    2.70
  -7   2   2   30.76    2.80
  -7   2   3   67.74    4.11
  -7   2   3   66.75    3.98
  -7   2   3   69.47    4.38
  -7   2   3   59.20    4.19
  -7   2   3   67.59    4.52
  -7   2   4    9.73    1.73
  -7   2   4    8.27    1.61
  -7   2   4    7.03    1.59
  -7   2   5   92.20    5.36
  -7   2   5   90.53    5.61
  -7   2   5   82.68    5.49
  -7   2   5   95.10    5.74
  -7   2   6   30.82    2.74
  -7   2   6   27.67    2.64
  -7   2   6   26.56    2.73
  -7   2   7  268.53   13.64
  -7   2   7  251.01   13.30
  -7   2   7  236.38   13.17
  -7   2   7  231.54   13.12
  -7   2   7  225.99   12.91
  -7   2   8   22.38    2.47
  -7   2   8   24.66    2.87
  -7   2   8   23.17    2.60
  -7   2   8   27.29    2.70
  -7   2   9  159.95    9.04
  -7   2   9  166.85    9.39
  -7   2   9  150.23    9.01
  -7   2   9  154.48    8.82
  -7   2  10   19.54    2.58
  -7   2  10   16.99    2.33
  -7   2  11   77.66    5.05
  -7   2  11   63.44    4.71
  -7   2  11   71.63    4.56
  -7   2  12   30.01    2.97
  -7   2  12   30.59    2.83
  -7   2  13   90.43    5.78
  -7   2  14   22.60    2.43
  -7   2  15   23.62    2.46
  -7   2  16   13.81    1.96
  -7   2  16   12.33    1.77
  -7   2  17    2.08    1.42
  -7   2  17    4.36    1.28
  -7   2  18    5.17    1.25
  -7   2  18    4.90    1.43
  -8   3 -19    3.94    1.23
   8  -3  19    7.06    1.27
   8  -3  18   11.02    1.53
   8  -3  17    4.87    1.35
  -8   3 -16   43.99    3.53
   8  -3  16   86.41    4.09
  -8   3 -15    3.22    1.20
  -8   3 -14    0.11    1.17
  -8   3 -13   13.38    1.68
  -8   3 -12   68.80    4.27
  -8   3 -11    9.56    1.89
  -8   3 -11    9.68    1.55
  -8   3 -10   38.65    3.43
  -8   3 -10   44.23    3.42
  -8   3  -9   32.91    3.02
  -8   3  -9   36.62    2.95
  -8   3  -9   34.98    2.68
  -8   3  -8    9.83    1.85
  -8   3  -8   11.17    1.62
  -8   3  -7   68.13    5.08
  -8   3  -7   76.16    4.78
  -8   3  -7   81.52    4.67
  -8   3  -6   51.47    3.91
  -8   3  -6   48.64    3.41
  -8   3  -6   51.78    3.54
  -8   3  -5   44.01    3.60
  -8   3  -5   44.14    3.11
  -8   3  -5   44.00    3.20
  -8   3  -4   17.65    1.95
  -8   3  -4   21.01    2.08
  -8   3  -3   80.05    5.48
  -8   3  -3   79.51    4.87
  -8   3  -3   82.43    4.92
  -8   3  -2    5.83    1.74
  -8   3  -2    7.49    1.58
  -8   3  -2    8.74    1.58
  -8   3  -1   66.25    4.28
  -8   3  -1   62.14    3.92
  -8   3  -1   55.52    3.86
  -8   3   0   35.55    3.12
  -8   3   0   43.09    3.01
  -8   3   0   38.84    2.92
  -8   3   1   92.45    5.62
  -8   3   1   86.01    5.22
  -8   3   1   82.76    4.91
  -8   3   1   86.91    4.87
  -8   3   2   20.39    2.41
  -8   3   2   16.33    1.82
  -8   3   2   18.46    2.18
  -8   3   2   19.24    2.04
  -8   3   3   29.90    2.85
  -8   3   3   32.72    2.68
  -8   3   3   27.38    2.36
  -8   3   4    5.29    1.60
  -8   3   4    3.70    1.49
  -8   3   4    1.71    1.16
  -8   3   4    5.48    1.51
  -8   3   5   23.09    2.29
  -8   3   5   25.86    2.38
  -8   3   6   26.11    2.63
  -8   3   6   21.93    2.29
  -8   3   6   29.89    2.43
  -8   3   7    6.33    1.55
  -8   3   7    3.40    1.42
  -8   3   7    6.65    1.60
  -8   3   8   39.57    3.03
  -8   3   8   36.79    2.94
  -8   3   9    6.16    1.52
  -8   3   9    7.69    1.56
  -8   3  10   33.71    2.80
  -8   3  10   32.21    2.68
  -8   3  11    2.51    1.29
  -8   3  11    0.50    1.23
  -8   3  11    3.24    1.39
  -8   3  12   61.42    3.84
  -8   3  12   49.69    3.72
  -8   3  13   16.24    1.80
  -8   3  13   14.91    1.83
  -8   3  14   10.55    1.49
  -8   3  14   11.52    1.61
  -8   3  15    2.57    1.07
  -9   4 -13   25.35    2.16
  -9   4 -12    1.49    1.17
  -9   4 -11    0.46    1.23
  -9   4 -11    0.09    0.92
  -9   4 -10    5.99    1.41
  -9   4 -10    4.76    1.14
  -9   4  -9   27.08    2.43
  -9   4  -9   50.40    2.85
  -9   4  -8   15.55    1.94
  -9   4  -8   29.87    2.22
  -9   4  -7    3.60    1.24
  -9   4  -7    6.40    1.40
  -9   4  -6   13.40    1.63
  -9   4  -6    6.89    1.33
  -9   4  -5    3.82    1.30
  -9   4  -5    1.74    1.21
  -9   4  -4   11.14    1.59
  -9   4  -4   20.61    1.85
  -9   4  -3    9.11    1.49
  -9   4  -3    3.14    1.38
  -9   4  -2   25.39    2.22
  -9   4  -1    2.02    1.37
  -9   4   0   16.07    1.82
  -9   4   1    5.68    1.42
  -9   4   2    3.03    1.40
  -9   4   3   12.66    1.65
  -9   4   4    1.25    1.40
  -9   4   5   27.03    2.33
  -9   4   6    6.95    1.55
  -9   4   6    9.41    1.63
  -9   4   7   39.84    2.43
  -9   4   7   13.69    1.91
  -9   4   8    3.39    1.13
  -9   4   8    1.69    1.17
  -9   4   9    0.87    0.97
  -4  10   6   19.37    1.78
  -4  10   5    7.06    1.31
  -4  10   5    3.57    1.33
  -4  10   4  127.37    7.31
  -4  10   3   -0.28    1.16
  -4  10   2    1.05    1.10
  -4  10   2   -1.04    1.11
  -4  10   1   13.67    1.60
  -4  10   0   22.79    1.93
  -3   9  15    5.27    1.15
  -3   9  14   50.04    3.37
  -3   9  13    7.45    1.41
  -3   9  13    7.39    1.64
  -3   9  12   -2.41    1.29
  -3   9  12    0.26    1.06
  -3   9  12   -2.26    1.65
  -3   9  11    5.32    1.28
  -3   9  11    2.70    1.21
  -3   9  11    1.76    1.61
  -3   9  10   10.42    1.58
  -3   9  10   12.33    1.63
  -3   9  10    7.70    1.79
  -3   9   9  174.67   10.48
  -3   9   9  184.29   10.42
  -3   9   8   29.23    2.71
  -3   9   8   39.15    2.88
  -3   9   8   37.68    2.96
  -3   9   7   21.60    2.18
  -3   9   7   17.99    2.06
  -3   9   7   19.09    2.21
  -3   9   6   52.61    3.56
  -3   9   6   43.71    3.46
  -3   9   6   50.04    3.48
  -3   9   5   86.33    5.07
  -3   9   5   74.44    5.04
  -3   9   5   79.95    4.96
  -3   9   4   69.12    4.65
  -3   9   4   73.37    4.59
  -3   9   3   27.95    2.58
  -3   9   2  242.14   13.12
  -3   9   2  241.71   13.24
  -3   9   1   16.09    2.12
  -3   9   1   20.54    2.15
  -3   9   0  109.33    5.37
  -3   9   0  107.55    5.56
  -3   9  -1   99.92    5.22
  -3   9  -1   94.93    4.97
  -3   9  -2  216.63    9.85
  -3   9  -2  200.81    9.51
  -3   9  -3   62.11    3.52
  -3   9  -3   41.37    3.18
  -3   9  -4   60.36    3.43
  -3   9  -4   41.79    3.16
  -3   9  -5   77.69    4.17
  -3   9  -5   57.59    3.97
   3  -9   6   48.40    2.89
  -3   9  -6   44.03    2.92
   3  -9   7    7.71    1.19
   3  -9   8   69.24    4.13
   3  -9   9   38.08    2.58
   3  -9  10   11.38    1.32
  -2   8  20    9.83    1.58
  -2   8  19    1.59    1.39
  -2   8  18   21.20    2.19
  -2   8  17   14.36    1.77
  -2   8  16   52.78    3.63
  -2   8  15   75.36    4.76
  -2   8  14  270.12    4.90
  -2   8  14   -1.12    1.36
  -2   8  13   44.76    3.69
  -2   8  13   42.08    3.84
  -2   8  13   42.73    3.93
  -2   8  12  231.71   13.72
  -2   8  12  199.04   13.79
  -2   8  12  230.32   13.84
  -2   8  11   11.84    1.84
  -2   8  11   11.85    2.18
  -2   8  10   12.14    1.73
  -2   8  10   15.34    1.85
  -2   8  10   14.13    2.05
  -2   8   9    0.63    1.20
  -2   8   9    0.28    1.36
  -2   8   9    0.73    1.62
  -2   8   8   30.50    2.64
  -2   8   8   32.08    2.61
  -2   8   8   31.36    2.74
  -2   8   7    9.86    2.02
  -2   8   7   11.91    2.30
  -2   8   6  350.27   13.70
  -2   8   6  337.20   13.48
  -2   8   5   71.56    5.46
  -2   8   5   80.44    5.71
  -2   8   4    1.44    1.11
  -2   8   4    2.57    1.25
  -2   8   3  107.67    6.11
  -2   8   3  109.07    6.41
  -2   8   2  220.50   12.17
  -2   8   2  241.24   12.52
  -2   8   1   -0.48    1.11
  -2   8   1    3.24    1.36
  -2   8   0    0.11    1.11
  -2   8   0    1.43    1.35
  -2   8  -1   51.81    3.34
  -2   8  -1   49.25    3.59
  -2   8  -2   27.90    2.31
  -2   8  -2   27.06    2.56
  -2   8  -2   28.60    2.23
  -2   8  -3   21.72    2.08
  -2   8  -3   25.70    2.42
  -2   8  -3   25.32    2.23
  -2   8  -3   24.57    2.11
  -2   8  -4    0.06    1.25
  -2   8  -4   -0.64    1.51
  -2   8  -4    0.70    1.22
  -2   8  -4    1.85    1.21
  -2   8  -5   13.57    1.63
  -2   8  -5   11.83    1.64
  -2   8  -5   13.05    1.72
  -2   8  -6  229.28   12.41
  -2   8  -6  222.87   12.36
  -2   8  -6  241.31   12.49
  -2   8  -7  250.30   13.66
  -2   8  -7  242.58   13.55
  -2   8  -7  278.95   13.79
  -2   8  -8   12.79    1.72
  -2   8  -8   19.45    2.01
   2  -8   9    1.78    0.98
  -2   8  -9    1.92    1.17
   2  -8   9   -0.28    1.27
  -2   8  -9    1.12    1.40
   2  -8  10  107.18    6.86
  -2   8 -10  110.11    6.96
   2  -8  10  140.86    7.01
  -2   8 -10  143.47    7.16
  -2   8 -11   23.46    2.22
   2  -8  11   22.56    2.11
   2  -8  11   31.98    2.32
  -2   8 -11   34.89    2.54
  -2   8 -12  108.83    7.69
   2  -8  12  129.93    7.75
   2  -8  12  172.63    7.87
  -2   8 -12  166.50    7.99
  -2   8 -13   40.49    3.63
   2  -8  13   52.56    3.70
   2  -8  13   78.23    3.86
  -2   8 -13   83.09    4.02
   2  -8  14   26.79    2.04
   2  -8  14   33.99    2.16
   2  -8  15   22.29    1.98
   2  -8  15   33.06    2.12
   2  -8  16  216.75   11.47
  -1   7  23   -0.05    1.09
  -1   7  22   92.06    5.43
  -1   7  21    3.03    1.50
  -1   7  21    3.75    1.28
  -1   7  20    1.68    1.72
  -1   7  20    3.01    1.49
  -1   7  19   28.61    2.80
  -1   7  19   21.02    2.46
  -1   7  19   21.05    2.44
  -1   7  18  494.05   23.43
  -1   7  18  520.62   23.46
  -1   7  18  413.81   23.37
  -1   7  18  383.71   23.16
  -1   7  17   53.51    4.04
  -1   7  17   45.08    3.83
  -1   7  16   55.48    3.80
  -1   7  16   40.38    3.47
  -1   7  15    8.91    1.81
  -1   7  15    8.94    1.70
  -1   7  14   65.79    4.37
  -1   7  14   67.09    4.63
  -1   7  13  132.27    8.57
  -1   7  13  138.85    8.38
  -1   7  13  148.20    8.61
  -1   7  12   90.61    5.97
  -1   7  12   96.09    5.84
  -1   7  12  103.48    6.48
  -1   7  12   99.87    6.04
  -1   7  11  202.19   10.76
  -1   7  11  170.26   10.47
  -1   7  11  198.04   10.43
  -1   7  11  194.18   10.85
  -1   7  11  197.92   10.53
  -1   7  10  212.07   11.37
  -1   7  10  177.67   11.06
  -1   7  10  211.74   11.07
  -1   7  10  205.92   11.41
  -1   7  10  216.50   11.13
  -1   7   9   24.64    2.20
  -1   7   9   27.86    2.34
  -1   7   8   63.23    4.10
  -1   7   8   68.12    4.19
  -1   7   7  265.07   13.85
  -1   7   7  242.95   13.56
  -1   7   7  255.69   13.78
  -1   7   6  573.00   28.21
  -1   7   6  513.32   27.93
  -1   7   6  534.68   28.06
  -1   7   5    6.38    2.02
  -1   7   5    8.17    1.57
  -1   7   4  500.24   25.93
  -1   7   4  482.16   25.72
  -1   7   4  458.08   25.72
  -1   7   4  522.32   25.52
  -1   7   3  111.17    7.29
  -1   7   3  118.57    7.11
  -1   7   3  128.02    6.95
  -1   7   2    7.72    1.87
  -1   7   2   13.00    1.59
  -1   7   2   12.58    1.68
  -1   7   1  170.52   10.82
  -1   7   1  205.15   10.61
  -1   7   1  228.46   10.81
  -1   7   1  190.02   10.78
  -1   7   1  196.45   10.61
  -1   7   0  976.40   51.64
  -1   7   0 1117.69   51.46
  -1   7   0 1088.24   51.68
  -1   7   0 1030.82   51.44
  -1   7  -1  265.59   15.13
  -1   7  -1  307.55   14.99
  -1   7  -1  290.00   15.22
  -1   7  -1  270.97   14.98
  -1   7  -2  285.60   15.84
  -1   7  -2  305.76   15.76
  -1   7  -2  312.41   16.04
  -1   7  -2  295.85   15.81
   1  -7   3   28.39    2.29
  -1   7  -3   34.59    2.48
  -1   7  -3   33.38    2.67
  -1   7  -3   31.07    2.57
   1  -7   4  950.00   50.51
  -1   7  -4 1024.67   50.61
  -1   7  -4  963.40   50.57
  -1   7  -4  995.57   50.85
  -1   7  -4  999.79   50.66
   1  -7   5   41.10    2.80
  -1   7  -5   38.23    2.89
  -1   7  -5   42.62    2.86
  -1   7  -5   43.43    3.05
   1  -7   6  140.27    7.46
  -1   7  -6  134.07    7.49
  -1   7  -6  125.03    7.37
  -1   7  -6  136.43    7.62
   1  -7   7   39.64    2.61
  -1   7  -7   31.14    2.69
  -1   7  -7   33.16    2.49
  -1   7  -7   41.61    2.93
  -1   7  -8    4.54    1.43
   1  -7   8    3.01    1.19
   1  -7   9   45.33    3.06
  -1   7  -9   48.41    3.34
   1  -7  10  381.51   19.64
  -1   7 -10  338.47   19.60
   1  -7  10  393.92   19.56
   1  -7  11  166.54    9.32
   1  -7  11  170.00    9.26
   1  -7  12   19.18    2.07
   1  -7  12   24.70    2.15
   1  -7  13   45.20    3.27
   1  -7  13   49.44    3.25
  -1   7 -13   47.65    3.42
   1  -7  14   -0.21    1.14
   1  -7  14    0.29    1.23
  -1   7 -14    1.75    1.45
   1  -7  15  177.05   10.51
   1  -7  15  199.51   10.44
  -1   7 -15  201.96   10.57
   1  -7  16   15.52    1.68
  -1   7 -16   20.14    1.88
   1  -7  17   59.02    3.52
  -1   7 -17   70.48    3.57
   1  -7  18   45.54    2.84
  -1   7 -18   63.49    2.97
   1  -7  19    7.38    1.14
   0   6  26   -1.03    1.20
   0   6  25   -1.97    1.37
   0   6  24   29.66    2.56
   0   6  23  356.00   18.84
   0   6  22    9.18    1.72
   0   6  21    1.69    1.44
   0   6  20   16.56    2.21
   0   6  20   20.51    2.16
   0   6  19   37.93    2.72
   0   6  19   38.02    2.61
   0   6  18   20.67    2.44
   0   6  18   15.29    2.10
   0   6  18   14.34    2.13
   0   6  17  275.45   14.99
   0   6  17  285.16   15.16
   0   6  17  306.60   15.08
   0   6  17  254.51   15.27
   0   6  16   31.62    2.52
   0   6  16   34.22    2.48
   0   6  16   34.52    2.56
   0   6  15    9.31    1.68
   0   6  15    6.92    1.37
   0   6  15    6.36    1.35
   0   6  14    1.56    0.95
   0   6  14    1.74    1.43
   0   6  14    3.90    1.25
   0   6  14    4.15    1.20
   0   6  13  370.84   19.62
   0   6  13  369.21   19.28
   0   6  13  359.74   19.33
   0   6  13  347.35   19.48
   0   6  13  394.57   19.64
   0   6  13  390.19   19.48
   0   6  12  147.74    8.81
   0   6  12  149.13    8.66
   0   6  12  165.11    8.54
   0   6  12  148.84    8.50
   0   6  12  176.96    8.87
   0   6  12  163.38    8.69
   0   6  11  492.79   24.64
   0   6  11  478.76   24.45
   0   6  11  433.43   24.45
   0   6  11  487.19   24.39
   0   6  11  442.24   24.28
   0   6  11  513.04   24.66
   0   6  10  425.61   20.43
   0   6  10  397.38   20.19
   0   6  10  357.24   20.19
   0   6  10  400.44   20.17
   0   6  10  417.33   20.40
   0   6  10  357.02   20.00
   0   6   9   91.05    5.10
   0   6   9   85.16    4.93
   0   6   9   78.05    4.88
   0   6   9   86.15    4.89
   0   6   8   66.37    3.78
   0   6   8   59.97    3.73
   0   6   8   58.89    3.73
   0   6   7   70.23    3.88
   0   6   7   59.48    3.78
   0   6   7   62.58    3.84
   0   6   6  293.63   14.26
   0   6   6  271.65   14.05
   0   6   6  281.07   14.18
   0   6   6  246.56   13.80
   0   6   5 1381.26   64.31
   0   6   5 1280.67   64.12
   0   6   5 1265.48   64.20
   0   6   5 1176.92   63.91
   0   6   4   53.09    3.36
   0   6   4   49.17    3.09
   0   6   4   48.27    3.29
   0   6   4   49.85    3.00
   0   6   3  309.50   16.23
   0   6   3  306.50   16.09
   0   6   3  296.40   16.18
   0   6   3  312.08   15.92
   0   6   2  135.58    7.26
   0   6   2  135.90    6.97
   0   6   2  130.60    7.12
   0   6   2  113.78    7.21
   0   6   1  834.22   43.69
   0   6   1  866.13   43.46
   0   6   1  873.65   43.65
   0   6   1  820.98   43.63
   0   6   1  842.19   43.54
   0   6   0  107.29    6.30
   0  -6   0  112.59    6.12
   0   6   0  115.49    6.11
   0   6   0  124.91    6.31
   0   6   0  101.93    6.24
   0   6   0  111.33    6.21
   0   6  -1  520.00   27.10
   0  -6   1  513.54   26.96
   0   6  -1  530.01   26.95
   0   6  -1  549.07   27.14
   0   6  -1  490.36   26.96
   0   6  -1  544.09   27.05
   0   6  -2    9.18    1.27
   0  -6   2   12.32    1.23
   0   6  -2    9.16    1.20
   0   6  -2   10.37    1.32
   0   6  -2   13.43    1.41
   0   6  -2   11.26    1.43
   0   6  -3  409.66   22.40
   0  -6   3  436.43   22.39
   0   6  -3  424.05   22.35
   0   6  -3  420.25   22.36
   0   6  -3  457.77   22.58
   0   6  -3  448.95   22.48
   0  -6   4   17.33    1.60
   0   6  -4   16.81    1.72
   0   6  -4   19.52    1.65
   0   6  -4   19.27    1.87
   0  -6   5 1881.20   92.21
   0   6  -5 1710.11   92.08
   0   6  -5 1855.67   92.28
   0  -6   6   99.98    5.60
   0   6  -6   95.64    5.45
   0  -6   7   80.14    4.50
   0   6  -7   71.24    4.28
   0  -6   8  106.09    6.09
   0  -6   9  501.74   25.95
   0  -6   9  496.79   25.83
   0   6  -9  492.82   26.02
   0  -6  10   75.32    4.59
   0  -6  10   74.85    4.50
   0   6 -10   73.13    4.73
   0  -6  11  172.14    9.66
   0  -6  11  171.54    9.54
   0   6 -11  182.47    9.77
   0  -6  12   24.25    2.34
   0  -6  12   27.53    2.22
   0   6 -12   29.11    2.52
   0  -6  13    1.27    1.25
   0  -6  13   -1.50    1.35
   0   6 -13    1.74    1.48
   0  -6  14   48.33    3.25
   0   6 -14   39.10    3.18
   0  -6  15   36.81    3.03
   0   6 -15   44.95    3.13
   0  -6  16  125.68    7.36
   0   6 -16  131.21    7.31
   0   6 -17  194.50   10.57
   0  -6  18   24.26    2.07
   0   6 -18   25.43    2.18
   0  -6  19   55.50    3.51
   0   6 -19   55.21    3.50
   0  -6  20    8.07    1.34
   0  -6  20    8.50    1.23
   0  -6  21   73.01    4.38
   1   5  27    4.92    1.37
   1   5  26   76.03    4.74
   1   5  25   15.23    1.70
   1   5  25   16.43    2.01
   1   5  24    0.21    1.15
   1   5  24   -1.03    1.72
   1   5  23   32.57    2.88
   1   5  23   63.14    3.52
   1   5  22    1.76    1.27
   1   5  22    3.31    1.57
   1   5  21    2.44    1.24
   1   5  21    1.24    1.53
   1   5  20  292.95   15.63
   1   5  20  313.85   15.89
   1   5  20  285.29   15.75
   1   5  19    5.35    1.25
   1   5  19    4.98    1.71
   1   5  19    3.05    1.43
   1   5  19    6.00    1.59
   1   5  18   10.10    1.42
   1   5  18   10.30    1.81
   1   5  18    9.15    1.63
   1   5  18   10.47    1.69
   1   5  17  221.14   11.08
   1   5  17  221.78   11.28
   1   5  17  218.38   11.32
   1   5  16   79.42    4.41
   1   5  16   68.30    4.50
   1   5  16   78.65    4.60
   1   5  16   78.15    4.67
   1   5  15   13.54    1.35
   1   5  15   11.67    1.27
   1   5  15    8.76    1.53
   1   5  15   10.01    1.45
   1   5  14    2.02    0.98
   1   5  14    1.71    0.85
   1   5  14   -0.59    1.22
   1   5  14   -0.48    1.10
   1   5  13  317.05   17.13
   1   5  13  330.43   16.88
   1   5  13  334.91   17.09
   1   5  13  326.25   16.90
   1   5  13  313.06   17.15
   1   5  13  326.46   17.04
   1   5  12    0.98    1.08
   1   5  12    4.01    0.83
   1   5  12    2.82    1.27
   1   5  12    0.92    1.20
   1   5  12    2.45    0.90
   1   5  12    2.99    0.94
   1   5  12    1.77    1.08
   1   5  11 1809.88   91.05
   1   5  11 1782.55   90.73
   1   5  11 1803.30   90.83
   1   5  11 1666.02   90.90
   1   5  11 1761.37   90.85
   1   5  11 1808.03   91.03
   1   5  11 1857.52   90.92
   1   5  10  250.71   12.83
   1   5  10  240.79   12.66
   1   5  10  244.68   12.61
   1   5  10  234.25   12.64
   1   5  10  248.22   12.80
   1   5  10  231.51   12.57
   1   5   9  550.71   26.04
   1   5   9  528.65   25.84
   1   5   9  483.90   25.73
   1   5   9  483.29   25.80
   1   5   9  526.52   25.82
   1   5   9  528.58   25.98
   1   5   9  459.94   25.68
   1   5   8  492.44   25.57
   1   5   8  558.65   25.68
   1   5   8  538.76   25.45
   1   5   8  476.32   25.32
   1   5   8  530.91   25.46
   1   5   8  462.78   25.40
   1   5   8  454.94   25.31
   1   5   7 1210.69   58.97
   1   5   7 1203.91   58.78
   1   5   7 1101.25   58.76
   1   5   7 1188.73   58.81
   1   5   7 1097.35   58.68
  -1  -5  -6   33.87    3.22
   1   5   6   36.15    2.38
   1   5   6   42.64    2.29
   1   5   6   29.77    2.34
   1   5   6   26.80    2.12
   1   5   6   43.86    2.33
  -1  -5  -6   25.47    3.06
   1   5   6   33.55    2.11
   1   5   5    2.51    0.94
  -1  -5  -5    4.06    1.75
   1   5   5    4.83    0.99
   1   5   5    4.80    0.96
   1   5   5    3.57    1.01
   1   5   5    1.71    0.66
  -1  -5  -5    2.75    1.15
   1   5   5    5.29    0.95
   1   5   5    4.16    0.76
  -1  -5  -5    2.78    1.42
  -1  -5  -4  172.49    9.87
   1   5   4  172.42    8.77
   1   5   4  170.13    8.55
   1   5   4  160.45    8.54
   1   5   4  150.46    8.66
   1   5   4  165.15    8.53
  -1  -5  -3  583.07   26.95
   1   5   3  534.96   25.60
   1   5   3  481.13   25.49
   1   5   3  482.88   25.39
  -1  -5  -3  425.42   26.24
  -1  -5  -2  511.87   25.05
   1   5   2  490.95   23.86
   1   5   2  489.98   23.82
   1   5   2  478.48   23.70
   1   5   2  467.27   23.65
   1   5   2  445.50   23.69
   1   5   2  431.62   23.59
   1   5   1 1225.79   60.19
   1   5   1 1226.88   60.25
   1   5   1 1200.21   60.09
   1   5   1 1228.47   60.09
   1   5   1 1142.82   60.07
   1   5   1 1122.35   60.02
   1   5   1 1220.75   60.07
   1   5   0    6.86    1.04
   1   5   0    6.43    1.09
   1   5   0    5.48    0.96
   1   5   0    4.50    0.87
   1   5   0   10.57    1.08
   1   5   0    5.37    0.86
   1   5   0   10.71    1.16
  -1  -5   0    4.91    1.29
   1   5  -1  571.24   28.89
   1   5  -1  541.22   28.79
   1   5  -1  578.09   28.79
   1   5  -1  552.25   28.71
   1   5  -1  539.26   28.68
   1   5  -1  577.23   28.76
   1   5  -2  741.42   37.24
   1   5  -2  711.30   37.15
   1   5  -2  741.71   37.18
   1   5  -2  695.23   37.06
   1   5  -2  745.66   37.14
   1   5  -2  716.17   37.04
   1   5  -3   16.89    1.53
   1   5  -3   14.79    1.36
   1   5  -3   18.90    1.42
   1   5  -3   18.75    1.32
   1   5  -4    5.96    0.77
   1   5  -4    4.83    0.86
   1   5  -4    3.63    0.70
  -1  -5   5   36.04    2.17
   1   5  -5   29.21    2.08
   1   5  -5   32.29    2.05
   1   5  -5   32.82    2.31
  -1  -5   6   43.09    2.71
   1   5  -6   40.13    2.61
   1   5  -6   48.25    2.92
   1   5  -6   43.61    2.61
  -1  -5   7  500.35   25.36
  -1  -5   7  493.33   25.24
   1   5  -7  492.28   25.37
   1   5  -7  473.75   25.16
  -1  -5   8  272.41   14.11
  -1  -5   8  269.84   13.97
   1   5  -8  265.15   14.10
   1   5  -8  258.41   13.87
  -1  -5   9  223.05   11.30
  -1  -5   9  212.93   11.14
   1   5  -9  203.56   11.27
   1   5  -9  201.42   11.01
  -1  -5  10   84.35    4.79
  -1  -5  10   85.45    4.65
   1   5 -10   84.30    4.80
   1   5 -10   69.96    4.43
  -1  -5  11  369.54   20.40
  -1  -5  11  397.02   20.29
   1   5 -11  396.45   20.41
   1   5 -12  172.88    9.50
   1   5 -13    2.03    1.31
   1   5 -14   36.60    2.74
   1   5 -15  500.48   26.10
  -1  -5  16   45.26    3.19
  -1  -5  16   43.24    3.03
   1   5 -16   41.20    3.04
  -1  -5  17  316.69   17.40
  -1  -5  17  328.09   17.24
   1   5 -17  332.79   17.23
  -1  -5  18    1.97    1.20
  -1  -5  18    0.23    1.11
   1   5 -18    0.84    1.09
  -1  -5  19    6.92    1.40
  -1  -5  19    7.91    1.34
   1   5 -19    9.79    1.28
  -1  -5  20  114.22    6.70
  -1  -5  20  120.38    6.58
  -1  -5  21   81.55    4.87
  -1  -5  22   24.41    1.95
   2   4  28   -0.71    1.31
   2   4  27    1.30    1.17
   2   4  26   11.92    1.68
   2   4  25   60.15    3.92
   2   4  24   32.69    2.67
   2   4  23   28.58    2.52
   2   4  22   57.20    3.82
   2   4  21  339.95   17.79
   2   4  21  332.14   17.73
   2   4  21  336.98   17.93
   2   4  20   20.13    2.05
   2   4  20   21.25    2.24
   2   4  20   16.67    1.96
   2   4  20   20.32    1.92
   2   4  19   39.68    2.69
   2   4  19   34.51    2.80
   2   4  19   35.21    2.62
   2   4  19   30.69    2.53
   2   4  18   48.88    3.11
   2   4  18   44.85    2.97
   2   4  18   47.00    3.16
   2   4  18   39.41    2.99
   2   4  17   44.33    2.98
   2   4  17   43.14    3.06
   2   4  17   44.73    2.89
   2   4  16   49.10    3.34
   2   4  16   55.09    3.55
   2   4  16   55.15    3.37
   2   4  15  360.35   20.38
   2   4  15  415.03   20.40
   2   4  15  399.00   20.47
   2   4  15  395.28   20.33
   2   4  14  451.44   24.55
   2   4  14  507.22   24.52
   2   4  14  501.09   24.59
   2   4  14  453.38   24.66
   2   4  14  457.98   24.43
   2   4  13   81.92    4.39
   2   4  13   74.94    4.43
   2   4  13   78.69    4.42
   2   4  13   77.82    4.54
   2   4  13   72.70    4.27
   2   4  13   78.95    4.46
   2   4  12   90.28    5.08
   2   4  12   76.43    4.93
   2   4  12   99.30    4.98
   2   4  12   95.43    5.04
   2   4  12   91.01    5.17
   2   4  12   86.46    4.88
   2   4  12   89.03    4.89
   2   4  12   97.16    5.07
   2   4  11   58.42    3.59
   2   4  11   66.60    3.56
   2   4  11   64.80    3.70
   2   4  11   77.02    3.69
   2   4  11   58.29    3.50
   2   4  11   62.10    3.75
   2   4  11   59.52    3.47
  -2  -4 -11   44.45    4.34
   2   4  11   66.02    3.61
   2   4  10    2.70    0.76
   2   4  10    2.26    0.72
   2   4  10    2.42    0.81
   2   4  10    2.48    0.91
   2   4  10    2.36    0.71
   2   4  10    2.04    0.87
  -2  -4 -10    0.93    1.13
   2   4  10    1.54    0.74
   2   4  10    1.62    0.71
   2   4   9    7.72    0.92
  -2  -4  -9    7.77    1.69
   2   4   9    6.31    0.98
   2   4   9    7.62    1.07
   2   4   9   10.57    1.11
   2   4   9    6.73    1.08
   2   4   9    9.67    0.96
   2   4   9    5.90    0.93
   2   4   9    6.02    0.89
   2   4   9    7.23    0.94
  -2  -4  -8  308.62   17.01
   2   4   8  301.75   16.14
   2   4   8  326.87   15.99
   2   4   8  315.87   16.18
   2   4   8  321.18   16.03
   2   4   8  312.67   16.04
   2   4   8  302.13   16.05
   2   4   8  305.34   17.17
   2   4   8  288.40   15.99
   2   4   7  311.43   15.72
   2   4   7  303.30   15.70
  -2  -4  -7  312.96   16.58
   2   4   7  307.93   15.54
   2   4   7  307.39   15.58
   2   4   7  286.66   15.56
  -2  -4  -7  285.82   16.53
   2   4   7  310.20   16.74
   2   4   7  292.30   15.54
  -2  -4  -6    8.45    1.68
   2   4   6    8.57    0.97
   2   4   6    6.99    1.00
   2   4   6    5.45    1.92
  -2  -4  -6    7.30    1.54
   2   4   6    6.92    0.84
  -2  -4  -5   72.17    4.58
   2   4   5   64.04    3.65
   2   4   5   63.83    3.56
  -2  -4  -5   61.63    3.53
   2   4   5   64.59    4.68
  -2  -4  -5   56.57    4.42
   2   4   5   65.00    3.53
   2   4   4  681.58   33.74
  -2  -4  -4  729.27   34.71
   2   4   4  640.47   33.68
  -2  -4  -4  666.13   34.67
   2   4   4  637.69   33.57
   2   4   3  641.27   32.81
  -2  -4  -3  703.85   33.81
   2   4   3  618.04   32.75
   2   4   3  638.99   32.68
  -2  -4  -3  647.80   33.74
   2   4   2  440.35   22.32
   2   4   2  423.17   22.21
   2   4   2  434.83   23.37
   2   4   2  431.57   22.23
   2   4   2  436.82   22.20
   2   4   2  428.55   22.22
   2   4   1   38.59    2.59
   2   4   1   45.38    2.53
   2   4   1   44.84    2.54
   2   4   1   41.00    3.59
   2   4   1   41.23    2.49
   2   4   0    8.42    0.95
   2   4   0    7.05    0.90
   2   4   0    6.83    0.88
   2   4   0    8.02    1.79
  -2  -4   0    5.41    1.51
   2   4   0    7.64    0.84
   2   4  -1 1531.59   77.05
  -2  -4   1 1457.64   76.90
   2   4  -1 1522.67   76.97
   2   4  -1 1545.72   78.18
  -2  -4   1 1587.86   78.07
   2   4  -1 1582.30   77.00
  -2  -4   1 1289.73   77.24
   2   4  -1 1582.90   77.01
   2   4  -2   50.60    2.76
   2   4  -2   44.77    2.65
  -2  -4   2   46.61    2.58
   2   4  -2   47.32    2.62
  -2  -4   2   42.06    3.51
   2   4  -2   40.90    3.62
   2   4  -2   46.13    2.67
   2   4  -2   47.70    2.62
  -2  -4   3 1258.84   66.02
   2   4  -3 1333.35   66.19
   2   4  -3 1313.47   66.09
   2   4  -3 1274.67   66.04
   2   4  -3 1226.19   67.17
   2   4  -3 1323.58   66.10
   2   4  -3 1304.18   66.10
   2   4  -4  904.82   47.11
  -2  -4   4  921.05   47.09
   2   4  -4  960.28   47.23
   2   4  -4  916.21   47.08
   2   4  -4  839.76   48.17
   2   4  -4  937.73   47.16
  -2  -4   5  231.65   11.91
   2   4  -5  231.29   12.00
   2   4  -5  222.40   11.85
  -2  -4   5  197.69   12.84
   2   4  -5  237.16   11.99
  -2  -4   6   98.88    5.07
   2   4  -6   89.19    5.09
   2   4  -6   90.43    4.96
   2   4  -6   96.26    5.15
  -2  -4   7 1156.50   55.06
   2   4  -7  974.91   55.04
  -2  -4   7  967.33   55.99
   2   4  -7 1148.63   55.12
  -2  -4   8  136.63    7.51
   2   4  -8  142.52    7.57
  -2  -4   9   30.95    2.20
   2   4  -9   33.75    2.27
  -2  -4  10    7.27    1.21
   2   4 -10    5.98    1.20
  -2  -4  11  357.28   19.40
   2   4 -11  380.57   19.33
  -2  -4  12  102.92    6.08
   2   4 -12  108.84    5.99
  -2  -4  13  246.95   13.70
   2   4 -13  263.20   13.57
  -2  -4  14  605.07   32.39
  -2  -4  14  628.02   32.28
   2   4 -14  634.45   32.24
  -2  -4  15  222.69   12.67
  -2  -4  15  250.64   12.61
   2   4 -15  231.63   12.50
  -2  -4  16   59.24    3.92
  -2  -4  16   63.04    3.85
   2   4 -16   59.50    3.73
  -2  -4  17    1.63    1.18
  -2  -4  17    0.40    1.17
  -2  -4  17    1.33    1.24
  -2  -4  18   69.20    4.01
  -2  -4  18   74.00    3.89
  -2  -4  19   33.02    2.24
  -2  -4  19   15.66    1.92
  -2  -4  20    0.25    1.02
  -2  -4  20   -1.31    1.15
  -2  -4  21   21.40    1.59
  -2  -4  21    3.16    1.19
  -2  -4  22   -0.42    1.01
  -2  -4  22    1.06    0.89
   3   3  28    1.24    1.22
   3   3  28   -1.68    1.37
   3   3  27   15.62    2.95
   3   3  27  242.20    4.98
   3   3  26   -0.99    1.41
   3   3  26   -1.56    1.50
   3   3  25   -3.59    1.55
   3   3  25   -0.06    1.43
   3   3  25    0.52    1.57
   3   3  24    1.88    1.53
   3   3  24    0.89    1.41
   3   3  24   -0.08    1.59
   3   3  23   21.59    2.27
   3   3  23   23.84    2.27
   3   3  23   23.33    2.37
   3   3  22   -1.46    1.50
   3   3  22   -0.06    1.41
   3   3  21  159.01    8.90
   3   3  21  160.39    8.85
   3   3  20   -0.92    1.53
   3   3  20   -2.22    1.52
   3   3  19  467.03   22.37
   3   3  19  395.28   22.25
   3   3  19  422.77   22.24
   3   3  18    4.04    1.18
   3   3  18    4.06    1.35
   3   3  17   46.78    2.97
   3   3  17   36.86    2.85
   3   3  17   44.23    2.82
   3   3  16    0.14    1.08
   3   3  16    0.57    0.94
   3   3  16    1.45    1.11
   3   3  15 1023.25   48.33
   3   3  15  951.33   48.41
   3   3  15 1007.11   48.38
   3   3  14    6.88    1.19
   3   3  14    4.15    0.94
   3   3  14    3.36    1.07
   3   3  14    4.58    1.21
   3   3  13  910.86   50.56
   3   3  13 1049.66   50.59
   3   3  13 1014.80   50.71
   3   3  12    5.73    1.00
   3   3  12    2.70    0.85
   3   3  12    5.20    1.04
   3   3  12    2.14    1.26
   3   3  11  210.09   10.35
   3   3  11  186.11   10.38
   3   3  11  200.90   10.48
   3   3  11  172.06   11.14
   3   3  10    2.95    0.87
   3   3  10    0.91    0.81
   3   3  10    1.30    1.28
   3   3  10    2.38    0.84
   3   3   9 5196.01  255.73
  -3  -3  -9 5020.62  256.82
   3   3   9 4762.25  255.78
   3   3   9 5089.65  255.87
   3   3   9 4908.01  256.68
   3   3   9 5118.50  255.85
   3   3   8   22.68    2.92
   3   3   8   24.66    1.53
  -3  -3  -8   15.98    2.43
   3   3   8   19.76    1.58
   3   3   8   16.34    1.53
   3   3   8   14.13    1.50
   3   3   8   16.61    2.52
   3   3   7  301.44   16.06
   3   3   7  321.51   17.01
   3   3   7  323.50   16.00
   3   3   7  312.96   16.06
   3   3   7  319.34   17.00
   3   3   7  294.48   16.00
   3   3   6    4.36    0.77
   3   3   6    4.92    1.67
   3   3   6    2.74    0.72
   3   3   6    3.92    0.78
   3   3   6    5.53    1.59
   3   3   5 2003.72   97.87
   3   3   5 1855.74   97.86
   3   3   5 1873.57   97.78
   3   3   5 1936.85   97.82
   3   3   5 2032.72   98.84
  -3  -3  -4    4.78    1.50
   3   3   4    2.41    0.78
   3   3   4    4.57    0.68
  -3  -3  -3  588.94   27.95
  -3  -3  -3  465.26   27.06
   3   3   3  592.91   27.12
   3   3   3  517.58   27.06
   3   3   3  531.35   27.04
  -3  -3  -2   11.15    1.87
   3   3   2   12.36    1.04
   3   3   2   10.69    1.01
   3   3   2   11.72    2.02
   3   3   2    6.64    0.86
   3   3   2   11.50    0.97
  -3  -3  -1   54.46    3.81
   3   3   1   56.66    3.04
  -3  -3  -1   45.46    3.25
   3   3   1   51.99    2.98
   3   3   1   56.56    3.99
   3   3   1   54.49    2.99
   3   3   1   49.84    2.94
  -3  -3   0   12.40    1.99
   3   3   0    9.75    1.04
   3   3   0   12.37    1.09
   3   3   0   10.49    1.85
   3   3   0   12.65    1.08
   3   3  -1  381.50   18.61
  -3  -3   1  367.14   19.39
   3   3  -1  342.17   18.50
   3   3  -1  360.05   19.49
   3   3  -2    2.43    0.68
  -3  -3   2    2.76    0.68
  -3  -3   2    2.37    1.37
   3   3  -2    0.81    1.28
   3   3  -3 3552.78  172.46
  -3  -3   3 3266.42  172.37
  -3  -3   3 3385.87  173.28
   3   3  -3 3410.63  173.37
   3   3  -4   19.36    1.52
  -3  -3   4   19.93    1.56
  -3  -3   5   62.81    3.54
   3   3  -5   61.33    4.45
  -3  -3   6    2.42    0.78
   3   3  -6    2.75    1.23
  -3  -3   7  322.31   15.07
  -3  -3   7  265.52   14.94
  -3  -3   8    1.69    0.88
  -3  -3   8    1.44    0.83
  -3  -3   9 1467.82   74.91
  -3  -3  10    1.59    1.00
  -3  -3  11   17.91    1.58
  -3  -3  12    1.36    1.10
  -3  -3  12    2.19    1.16
  -3  -3  12    2.16    1.10
  -3  -3  13 2679.12  136.86
  -3  -3  13 2860.48  136.81
  -3  -3  13 2538.43  136.73
  -3  -3  14    1.62    1.19
  -3  -3  14    2.09    1.23
  -3  -3  15  555.88   27.37
  -3  -3  15  500.87   27.20
  -3  -3  16    2.44    1.11
  -3  -3  16    2.29    1.13
  -3  -3  17   99.41    5.56
  -3  -3  17   90.41    5.45
  -3  -3  18    0.12    1.05
  -3  -3  18   -2.33    1.40
  -3  -3  19  364.40   18.90
  -3  -3  19  316.13   18.88
  -3  -3  20    0.58    1.27
  -3  -3  20    0.22    0.98
  -3  -3  21   14.07    1.47
  -3  -3  21    3.07    1.31
  -3  -3  22   -0.29    1.16
  -3  -3  22    0.42    0.86
  -3  -3  23    6.51    1.26
   4   2  28   -0.31    1.16
   4   2  28    0.67    1.17
   4   2  27   12.15    1.54
   4   2  27    8.41    1.55
   4   2  26   54.54    2.90
   4   2  26   57.73    2.83
   4   2  25  183.94    6.31
   4   2  25  165.52    6.30
   4   2  24   41.06    2.97
   4   2  24   45.70    2.95
   4   2  23   43.61    3.08
   4   2  23   43.15    2.99
   4   2  22   73.96    4.68
   4   2  22   73.69    4.76
   4   2  22   75.56    4.66
   4   2  21  316.20   16.44
   4   2  21  292.87   16.45
   4   2  21  314.32   16.37
   4   2  20   17.00    2.07
   4   2  20   14.15    2.00
   4   2  19   61.64    3.72
   4   2  19   49.07    3.48
   4   2  19   55.09    3.72
   4   2  18   34.87    2.56
   4   2  18   25.39    2.28
   4   2  18   32.40    2.56
   4   2  18   32.53    2.53
   4   2  17   42.53    2.85
   4   2  17   34.91    2.72
   4   2  17   41.95    2.85
   4   2  17   40.16    2.86
   4   2  16   61.24    3.62
   4   2  16   53.89    3.57
   4   2  15  445.43   22.07
   4   2  15  401.39   22.10
   4   2  14  495.27   24.35
   4   2  14  454.34   24.42
   4   2  14  456.31   24.39
   4   2  13   73.69    3.84
   4   2  13   71.76    3.90
   4   2  13   67.86    3.92
   4   2  12  104.38    5.83
   4   2  12  117.67    6.04
   4   2  12   96.64    6.79
   4   2  11   41.09    2.62
   4   2  11   38.87    3.54
   4   2  10    5.29    0.95
   4   2  10    4.55    0.76
   4   2  10    4.77    1.48
   4   2   9   12.69    1.16
   4   2   9   15.99    1.31
  -4  -2  -9    9.06    2.16
   4   2   9   12.37    2.01
   4   2   8  300.56   16.19
   4   2   8  314.77   16.19
   4   2   8  305.26   17.20
  -4  -2  -8  310.93   17.20
   4   2   8  321.88   16.29
   4   2   8  322.13   17.28
   4   2   7  295.29   15.77
   4   2   7  310.67   15.75
   4   2   7  322.81   16.77
  -4  -2  -7  303.13   16.66
   4   2   7  324.66   16.87
   4   2   7  293.76   15.82
   4   2   6    3.72    0.86
   4   2   6    9.97    0.90
   4   2   6    7.65    1.67
  -4  -2  -6    7.88    1.61
   4   2   6    6.54    0.91
   4   2   6    5.65    1.79
   4   2   5   70.04    3.95
   4   2   5   73.14    4.82
  -4  -2  -5   65.65    4.72
   4   2   5   73.42    3.98
   4   2   5   67.70    4.91
   4   2   4  692.58   35.95
  -4  -2  -4  693.96   35.94
   4   2   4  708.26   35.23
   4   2   4  665.93   35.18
  -4  -2  -3  617.55   32.54
   4   2   3  639.38   31.91
   4   2   3  608.27   31.85
   4   2   2  464.01   22.64
  -4  -2  -2  416.52   23.16
   4   2   2  449.69   22.62
   4   2   2  457.16   23.68
   4   2   2  414.86   22.55
  -4  -2  -1   42.06    2.60
  -4  -2  -1   41.79    3.21
   4   2   1   45.85    2.63
   4   2   1   46.50    2.62
   4   2   1   44.71    3.62
   4   2   1   47.47    2.59
  -4  -2   0    4.01    1.18
  -4  -2   0    4.77    0.76
   4   2   0    4.53    0.70
  -4  -2   0    4.01    1.21
   4   2   0    4.46    0.74
   4   2   0    5.64    0.80
   4   2   0    4.30    1.47
  -4  -2   1 1479.61   77.05
  -4  -2   1 1415.04   77.48
   4   2  -1 1582.56   77.03
  -4  -2   1 1353.14   77.53
   4   2  -1 1627.63   77.05
   4   2  -1 1575.07   78.10
   4   2  -1 1465.48   76.93
  -4  -2   2   44.34    3.45
  -4  -2   2   48.96    2.99
   4   2  -2   53.08    2.95
  -4  -2   2   42.76    3.57
   4   2  -2   56.30    3.02
   4   2  -2   47.89    3.89
   4   2  -2   50.20    2.87
  -4  -2   3 1277.53   64.16
  -4  -2   3 1187.26   64.57
   4   2  -3 1257.21   64.08
  -4  -2   3 1062.40   64.71
   4   2  -3 1371.87   64.17
   4   2  -3 1283.96   65.11
   4   2  -3 1237.94   63.99
  -4  -2   4  825.35   45.80
  -4  -2   4  911.24   45.41
   4   2  -4  904.40   45.30
  -4  -2   4  753.55   46.04
   4   2  -4  946.16   45.40
   4   2  -4  936.48   46.40
   4   2  -4  869.71   45.21
  -4  -2   4  857.23   45.92
  -4  -2   5  195.25   11.40
   4   2  -5  214.00   10.84
  -4  -2   5  181.38   11.74
  -4  -2   5  194.47   10.79
   4   2  -5  216.98   10.77
   4   2  -5  227.06   11.98
   4   2  -6   87.02    4.49
   4   2  -6   81.90    5.50
  -4  -2   6   79.41    4.53
  -4  -2   6   78.50    4.48
   4   2  -6   86.84    4.44
  -4  -2   7  964.99   48.65
  -4  -2   7  937.51   48.60
  -4  -2   8  109.44    6.16
  -4  -2   8  114.86    6.11
  -4  -2   9   30.04    1.96
  -4  -2   9   23.75    1.86
  -4  -2  10    9.40    1.20
  -4  -2  11  318.87   16.74
  -4  -2  12   91.02    5.12
  -4  -2  12   93.88    5.35
  -4  -2  12   84.70    5.14
  -4  -2  13  238.39   12.64
  -4  -2  13  259.61   12.91
  -4  -2  13  222.38   12.66
  -4  -2  14  603.44   32.00
  -4  -2  14  690.78   32.34
  -4  -2  14  588.95   32.04
  -4  -2  15  195.78   11.17
  -4  -2  15  204.68   11.28
  -4  -2  16   60.00    3.50
  -4  -2  16   40.92    3.23
  -4  -2  17    1.88    1.13
  -4  -2  17    0.60    1.25
  -4  -2  18   76.31    4.63
  -4  -2  18   71.81    4.51
  -4  -2  19   35.17    2.59
  -4  -2  19   28.83    2.41
  -4  -2  20   -0.18    1.31
  -4  -2  20    1.30    1.00
  -4  -2  20   -0.33    1.27
  -4  -2  21   19.99    1.82
  -4  -2  21   21.13    1.76
  -4  -2  22   -0.30    1.20
   5   1  27    6.84    1.38
   5   1  26    2.34    1.52
   5   1  26   46.17    2.31
   5   1  25    3.49    1.51
   5   1  25   20.86    1.89
   5   1  24   -3.53    1.53
   5   1  24   -0.07    1.46
   5   1  23   22.77    2.52
   5   1  23   44.27    2.87
   5   1  22    4.14    1.46
   5   1  22    1.70    1.51
   5   1  22    1.49    1.44
   5   1  21    2.50    1.51
   5   1  21    2.64    1.47
   5   1  21    1.41    1.46
   5   1  20  304.82   16.01
   5   1  20  299.66   16.13
   5   1  20  297.24   16.07
   5   1  19    5.26    1.48
   5   1  19    3.65    1.41
   5   1  19    2.62    1.48
   5   1  18   10.24    1.64
   5   1  18    7.93    1.33
   5   1  17  266.80   13.26
   5   1  17  229.44   13.22
   5   1  16   77.80    4.63
   5   1  15   12.75    1.66
   5   1  15   13.58    1.60
   5   1  14    2.80    1.21
   5   1  14    4.56    1.23
   5   1  13  361.49   17.94
   5   1  13  370.65   17.85
   5   1  12    1.63    0.72
   5   1  12    2.64    1.15
   5   1  12    2.33    1.16
   5   1  11 1688.75   93.08
   5   1  11 1876.06   93.20
   5   1  11 1935.49   93.13
   5   1  10  238.35   13.25
   5   1  10  248.92   13.32
   5   1  10  273.23   13.32
   5   1   8  540.65   27.22
   5   1   8  507.35   26.99
  -5  -1  -7 1527.18   74.66
   5   1   7 1452.28   72.57
   5   1   7 1371.16   72.27
  -5  -1  -6   32.57    3.73
   5   1   6   34.50    2.58
  -5  -1  -6   29.32    2.09
   5   1   6   36.01    2.18
  -5  -1  -5    0.48    0.86
  -5  -1  -5    2.40    1.73
   5   1   5    3.64    1.32
  -5  -1  -5    0.64    0.63
   5   1   5    3.77    1.16
   5   1   5    3.35    0.79
   5   1   4  130.19    8.58
  -5  -1  -4  146.34    8.81
  -5  -1  -4  139.47    8.04
   5   1   4  161.00    8.44
  -5  -1  -4  148.04    7.90
   5   1   4  154.10    7.91
   5   1   3  444.85   25.24
  -5  -1  -3  453.87   25.39
  -5  -1  -3  486.65   24.86
  -5  -1  -3  494.65   24.71
   5   1   3  511.65   24.71
   5   1   3  459.10   24.57
  -5  -1  -2  493.72   25.34
  -5  -1  -2  444.29   25.71
  -5  -1  -2  486.79   25.20
   5   1   2  503.67   25.17
  -5  -1  -1 1088.94   63.31
  -5  -1  -1 1277.94   63.08
  -5  -1  -1 1205.12   62.77
  -5  -1  -1 1263.95   62.98
   5   1   1 1283.77   62.91
  -5  -1   0    3.75    1.20
  -5  -1   0    6.17    1.02
  -5  -1   0    6.15    0.99
   5   1   0    6.22    0.88
  -5  -1   1  545.84   26.43
  -5  -1   1  492.23   26.13
  -5  -1   1  519.92   26.34
   5   1  -1  549.30   26.25
  -5  -1   2  683.30   33.95
  -5  -1   2  706.64   34.22
   5   1  -2  700.69   34.02
  -5  -1   3   19.83    1.49
  -5  -1   3   22.60    1.75
  -5  -1   3   17.62    2.38
   5   1  -3   19.81    1.51
  -5  -1   4    4.21    0.85
  -5  -1   4    2.84    0.97
   5   1  -4    3.10    0.80
  -5  -1   5   19.89    1.57
   5   1  -5   18.93    1.45
   5   1  -5   19.73    1.51
  -5  -1   5   19.77    1.59
  -5  -1   6   45.34    2.63
   5   1  -6   37.39    2.44
   5   1  -6   38.03    2.52
  -5  -1   6   39.43    2.59
  -5  -1   7  416.08   21.66
   5   1  -7  400.18   21.52
   5   1  -7  439.42   21.66
  -5  -1   7  415.87   21.63
  -5  -1   8  254.29   13.42
   5   1  -8  247.91   13.22
  -5  -1   8  267.74   13.35
  -5  -1   8  236.05   13.20
  -5  -1   9  159.35    8.89
   5   1  -9  161.69    8.70
  -5  -1   9  160.17    8.70
  -5  -1  10   78.20    4.42
   5   1 -10   68.48    4.15
  -5  -1  10   67.76    4.24
  -5  -1  10   68.97    4.18
  -5  -1  11  361.04   17.68
   5   1 -11  323.95   17.37
  -5  -1  11  327.49   17.43
  -5  -1  11  321.05   17.37
  -5  -1  12  158.05    8.54
   5   1 -12  150.77    8.28
  -5  -1  12  145.32    8.34
  -5  -1  12  151.27    8.29
  -5  -1  13    0.64    1.15
  -5  -1  13   -0.06    1.12
   5   1 -13    0.45    0.83
  -5  -1  13    0.24    1.28
  -5  -1  14   28.81    2.34
  -5  -1  14   22.83    2.21
  -5  -1  14   24.09    2.10
  -5  -1  15  467.93   22.55
  -5  -1  15  423.75   22.28
  -5  -1  15  398.64   22.16
  -5  -1  16   39.34    2.93
  -5  -1  16   34.04    2.74
  -5  -1  17  303.86   14.89
  -5  -1  17  282.82   14.63
  -5  -1  18    0.08    1.18
  -5  -1  19    4.79    1.29
  -5  -1  20   64.57    4.07
  -5  -1  21   34.54    2.59
  -5  -1  22    6.60    1.29
   6   0  26    1.17    1.11
   6   0  25    1.40    1.20
   6   0  25    1.04    1.12
   6   0  24   24.66    2.31
   6   0  24   32.21    2.42
   6   0  23  331.72   17.97
   6   0  23  324.09   17.87
   6   0  23  359.20   17.91
   6   0  22   10.12    1.67
   6   0  22    5.92    1.61
   6   0  22   10.13    1.70
   6   0  21    0.08    1.53
   6   0  21    0.92    1.41
   6   0  21    0.81    1.36
   6   0  20    5.78    1.59
   6   0  20   10.37    1.70
   6   0  19   31.55    2.64
   6   0  18   23.33    2.13
   6   0  18   17.81    1.96
   6   0  17  326.29   17.48
   6   0  17  327.55   17.29
   6   0  16   43.30    3.10
   6   0  16   38.45    2.94
   6   0  15   10.51    1.64
   6   0  15    6.68    1.51
   6   0  14    3.29    0.84
   6   0  14    6.03    1.47
   6   0  13  301.11   15.85
  -6   0 -12  120.85    6.89
  -6   0 -11  423.10   20.18
  -6   0 -11  340.61   20.33
  -6   0 -10  368.02   17.98
  -6   0 -10  311.18   18.18
  -6   0  -9   69.59    3.84
  -6   0  -9   61.21    4.09
  -6   0  -8   79.15    4.34
  -6   0  -8   72.52    4.62
  -6   0  -7   74.51    4.17
  -6   0  -7   72.37    4.50
  -6   0  -6  287.94   14.46
  -6   0  -6  279.33   14.69
  -6   0  -6  254.65   14.77
  -6   0  -5 1297.85   63.14
  -6   0  -5 1308.86   63.39
   6   0   5 1209.45   63.30
  -6   0  -5 1080.45   63.43
  -6   0  -4   47.73    2.85
  -6   0  -4   45.70    3.02
  -6   0  -4   44.93    3.21
   6   0   4   46.82    2.96
  -6   0  -3  302.63   15.11
  -6   0  -3  284.70   14.55
  -6   0  -3  309.07   14.83
   6   0   3  269.55   14.65
  -6   0  -2  137.86    7.50
  -6   0  -2  131.06    6.98
  -6   0  -2  133.03    7.21
   6   0   2  123.19    7.04
  -6   0  -1  780.46   38.08
  -6   0  -1  721.22   37.55
  -6   0  -1  780.22   37.82
   6   0   1  694.62   37.60
  -6   0   0  114.53    6.40
  -6   0   0  109.56    5.96
  -6   0   0  109.82    6.19
  -6   0   0  116.85    6.40
   6   0   0  102.13    5.93
  -6   0   1  544.16   26.98
  -6   0   1  495.18   26.51
  -6   0   1  534.07   26.78
  -6   0   1  504.19   26.88
  -6   0   2   10.10    1.57
  -6   0   2   10.63    1.24
  -6   0   2    9.02    1.37
  -6   0   3  357.56   18.91
  -6   0   3  364.48   19.14
  -6   0   3  372.71   19.26
  -6   0   4   23.20    1.91
  -6   0   4   21.78    2.08
  -6   0   5 1599.79   82.57
  -6   0   5 1589.31   82.78
  -6   0   5 1670.17   82.86
  -6   0   6   96.75    5.74
  -6   0   6   95.31    5.46
  -6   0   6   89.50    5.62
  -6   0   6   98.51    5.72
  -6   0   7   64.64    4.11
  -6   0   7   59.05    3.87
  -6   0   7   62.82    4.06
  -6   0   7   64.08    4.09
  -6   0   8   81.70    4.98
  -6   0   8   86.29    5.23
  -6   0   8   83.90    5.16
  -6   0   9  383.73   20.41
  -6   0   9  414.23   20.70
  -6   0   9  374.34   20.34
  -6   0  10   61.49    4.09
  -6   0  10   59.27    3.84
  -6   0  11  171.78    9.51
  -6   0  11  163.24    9.19
  -6   0  12   39.43    3.00
  -6   0  12   33.44    2.68
  -6   0  13    1.43    1.32
  -6   0  13   -0.39    1.23
  -6   0  14   35.07    2.90
  -6   0  14   30.70    2.57
  -6   0  15   55.00    3.68
  -6   0  15   46.06    3.36
  -6   0  16  137.40    7.37
  -6   0  16  113.47    6.93
  -6   0  17  193.06   10.80
  -6   0  18   30.34    2.57
  -6   0  19   55.15    3.83
  -6   0  20    3.84    1.21
  -6   0  20    5.94    1.37
   7  -1  24   25.38    2.05
   7  -1  23   -1.29    1.21
   7  -1  23    0.95    1.16
   7  -1  23    1.15    1.08
   7  -1  22  124.24    6.60
   7  -1  22  104.27    6.40
   7  -1  21    0.65    1.24
   7  -1  20    5.53    1.50
   7  -1  19   27.57    2.51
   7  -1  18  425.12   22.49
   7  -1  17   50.70    3.66
   7  -1  16   52.23    3.74
   7  -1  15   14.89    1.94
  -7   1 -14   68.97    3.92
   7  -1  14   56.34    3.82
  -7   1 -13  142.52    7.04
  -7   1 -13  104.14    7.14
  -7   1 -12  108.86    5.36
  -7   1 -12   71.64    5.42
  -7   1 -11  228.18   10.87
  -7   1 -11  166.31   11.05
  -7   1 -10  204.13   10.18
  -7   1 -10  164.21   10.48
  -7   1  -9   34.78    2.23
  -7   1  -9   16.15    2.31
  -7   1  -8   69.24    3.82
  -7   1  -8   51.17    4.15
  -7   1  -7  262.37   13.16
  -7   1  -7  222.30   13.59
  -7   1  -6  517.76   25.94
  -7   1  -6  466.83   26.42
  -7   1  -5    4.93    1.82
  -7   1  -5    9.08    1.65
  -7   1  -4  519.48   26.04
  -7   1  -4  491.99   26.32
  -7   1  -4  483.04   26.55
  -7   1  -3  118.89    6.38
  -7   1  -3  113.10    6.27
  -7   1  -3  108.75    6.54
  -7   1  -3  107.78    6.83
  -7   1  -2   14.49    1.54
  -7   1  -2   14.45    1.69
  -7   1  -2   11.35    1.67
  -7   1  -1  176.14    9.96
  -7   1  -1  197.71    9.99
  -7   1  -1  182.13   10.22
  -7   1   0  945.82   49.87
  -7   1   0 1011.69   49.85
  -7   1   0  952.71   50.15
  -7   1   0  966.14   50.43
  -7   1   1  230.64   12.83
  -7   1   1  264.38   12.77
  -7   1   1  234.84   13.09
  -7   1   1  221.40   13.32
  -7   1   2  262.40   14.02
  -7   1   2  266.28   14.28
  -7   1   2  266.29   14.57
  -7   1   3   21.86    2.55
  -7   1   3   27.94    2.21
  -7   1   3   29.40    2.43
  -7   1   3   23.93    2.22
  -7   1   4  843.73   41.53
  -7   1   4  823.13   40.88
  -7   1   4  784.27   41.11
  -7   1   4  699.87   40.94
  -7   1   4  855.17   41.41
  -7   1   5   24.44    2.69
  -7   1   5   36.48    3.04
  -7   1   5   33.46    2.46
  -7   1   5   29.73    2.59
  -7   1   5   24.81    2.45
  -7   1   6  144.86    8.06
  -7   1   6  132.21    7.44
  -7   1   6  126.44    7.64
  -7   1   6  114.95    7.51
  -7   1   6  151.87    7.87
  -7   1   7   26.96    2.57
  -7   1   7   24.53    2.10
  -7   1   7   19.61    2.19
  -7   1   7   15.59    2.06
  -7   1   7   20.77    2.15
  -7   1   8   10.38    1.89
  -7   1   8   10.23    1.47
  -7   1   8    9.17    1.59
  -7   1   8    6.51    1.53
  -7   1   8    7.60    1.63
  -7   1   9   30.16    2.81
  -7   1   9   28.42    2.41
  -7   1   9   29.13    2.58
  -7   1   9   23.22    2.30
  -7   1  10  343.82   17.95
  -7   1  10  305.60   17.61
  -7   1  10  336.40   17.49
  -7   1  11  140.65    7.86
  -7   1  11  117.87    7.48
  -7   1  12   17.61    2.23
  -7   1  12   17.02    2.10
  -7   1  13   34.76    3.11
  -7   1  13   32.95    2.86
  -7   1  14    1.69    1.42
  -7   1  14    0.92    1.38
  -7   1  15  165.98    9.36
  -7   1  15  158.03    9.21
  -7   1  16    9.52    1.67
  -7   1  17   41.11    3.17
  -7   1  18   53.49    3.70
   8  -2  21   14.11    1.58
   8  -2  20   15.45    1.71
   8  -2  19    2.81    1.27
   8  -2  19    0.50    1.13
   8  -2  18   25.28    2.33
   8  -2  17   13.65    1.81
   8  -2  16   63.61    4.18
   8  -2  15   82.69    5.10
  -8   2 -13   27.58    2.25
  -8   2 -13   26.44    2.40
  -8   2 -12  187.64    9.59
  -8   2 -12  156.86    9.87
  -8   2 -11    8.23    1.40
  -8   2 -11    6.51    1.47
  -8   2 -10   16.15    1.66
  -8   2 -10   14.61    1.93
  -8   2  -9    0.73    1.07
  -8   2  -9    1.77    1.22
  -8   2  -8   28.86    2.28
  -8   2  -8   26.27    2.60
  -8   2  -7   15.09    1.93
  -8   2  -7   15.46    1.67
  -8   2  -7   13.40    1.98
  -8   2  -6  140.49    8.07
  -8   2  -6  152.09    7.96
  -8   2  -6  132.53    8.43
  -8   2  -5   86.68    4.85
  -8   2  -5   83.60    4.98
  -8   2  -5   71.52    5.31
  -8   2  -4    1.62    1.35
  -8   2  -4    4.10    1.21
  -8   2  -4    1.54    1.36
  -8   2  -3   91.16    5.28
  -8   2  -3   91.52    5.33
  -8   2  -3   86.79    5.82
  -8   2  -2  185.20   10.63
  -8   2  -2  188.41   10.30
  -8   2  -2  195.29   10.33
  -8   2  -1    1.06    1.30
  -8   2  -1    4.43    1.29
  -8   2  -1    4.72    1.30
  -8   2   0    4.66    1.62
  -8   2   0    4.47    1.19
  -8   2   0    4.23    1.25
  -8   2   0    3.03    1.41
  -8   2   1   35.03    2.61
  -8   2   1   34.06    2.52
  -8   2   1   34.76    2.87
  -8   2   1   38.17    3.11
  -8   2   2   25.08    2.17
  -8   2   2   24.82    2.41
  -8   2   2   26.68    2.64
  -8   2   3   28.43    2.38
  -8   2   3   28.06    2.58
  -8   2   3   31.48    2.76
  -8   2   4    1.04    1.34
  -8   2   4    0.83    1.28
  -8   2   4   -0.40    1.47
  -8   2   5   17.75    2.04
  -8   2   5   15.61    1.95
  -8   2   5   12.65    1.73
  -8   2   5   14.80    1.80
  -8   2   6  200.73    9.94
  -8   2   6  166.35    9.59
  -8   2   6  144.21    9.36
  -8   2   6  177.60    9.41
  -8   2   7  250.88   12.46
  -8   2   7  220.62   12.21
  -8   2   7  227.01   12.02
  -8   2   8   13.22    1.73
  -8   2   8   12.92    1.85
  -8   2   8   10.66    1.67
  -8   2   8    9.68    1.69
  -8   2   9    1.10    1.28
  -8   2   9   -0.53    1.31
  -8   2   9   -0.07    1.31
  -8   2  10   96.93    5.61
  -8   2  10   82.67    5.50
  -8   2  10   88.24    5.38
  -8   2  11   22.50    2.21
  -8   2  11   16.49    2.11
  -8   2  12   97.44    5.97
  -8   2  13   58.00    3.98
  -8   2  14   20.06    2.07
  -8   2  15   26.00    2.30
  -9   3 -16    3.96    1.29
   9  -3  15    2.30    1.08
  -9   3 -15    1.73    1.22
   9  -3  14   65.53    3.79
  -9   3 -14   50.34    3.72
  -9   3 -13   10.44    1.66
   9  -3  13   13.57    1.56
  -9   3 -12   -1.28    1.46
   9  -3  12    0.41    0.82
   9  -3  12   -0.48    1.10
  -9   3 -11    1.56    1.40
  -9   3 -11    1.40    0.99
  -9   3 -10    7.06    1.58
  -9   3 -10    4.33    1.17
  -9   3  -9  140.25    8.09
  -9   3  -9  158.43    7.79
  -9   3  -8   29.35    2.58
  -9   3  -8   27.48    2.34
  -9   3  -7   14.46    1.97
  -9   3  -7   13.04    1.74
  -9   3  -7   10.78    1.53
  -9   3  -6   41.59    3.27
  -9   3  -6   33.15    2.66
  -9   3  -6   40.31    2.84
  -9   3  -5   59.56    4.10
  -9   3  -5   59.27    3.55
  -9   3  -4   54.94    4.01
  -9   3  -4   45.11    3.31
  -9   3  -4   54.01    3.41
  -9   3  -3   33.50    3.11
  -9   3  -3   37.16    2.69
  -9   3  -3   31.38    2.60
  -9   3  -2  145.52    9.05
  -9   3  -2  190.25    9.18
  -9   3  -1   10.64    1.68
  -9   3   0   71.99    4.82
  -9   3   0   64.78    4.22
  -9   3   1   85.71    5.32
  -9   3   1   71.84    4.65
  -9   3   2  177.21    9.23
  -9   3   2  165.62    8.89
  -9   3   3   47.41    3.51
  -9   3   3   42.00    3.16
  -9   3   4   67.35    4.17
  -9   3   4   57.39    3.83
  -9   3   5   70.63    4.13
  -9   3   5   51.81    3.77
  -9   3   6   32.91    2.50
  -9   3   6   20.99    2.18
  -9   3   7    9.29    1.58
  -9   3   7    4.78    1.34
  -9   3   8   39.56    2.86
  -9   3   9   18.76    1.88
  -3  10  10   27.52    2.16
  -3  10   9    7.82    1.36
  -3  10   9    6.53    1.49
  -3  10   8    8.34    1.45
  -3  10   8   10.93    1.49
  -3  10   8    8.24    1.51
  -3  10   7   26.54    2.30
  -3  10   7   31.29    2.27
  -3  10   6   13.42    1.62
  -3  10   6   11.51    1.59
  -3  10   5   34.25    2.68
  -3  10   5   28.51    2.35
  -3  10   4    5.00    1.45
  -3  10   4    8.30    1.46
  -3  10   3   44.01    3.39
  -3  10   3   49.60    3.27
  -3  10   2    6.51    1.64
  -3  10   2   17.10    1.75
  -3  10   1   11.70    1.60
  -3  10   0    8.21    1.44
  -3  10  -1   55.51    3.55
  -3  10  -2   16.91    1.75
  -3  10  -3   16.89    1.65
  -3  10  -4   19.35    1.72
  -2   9  16    4.41    1.59
  -2   9  15   42.10    3.11
  -2   9  14   25.25    2.27
  -2   9  14   13.43    1.73
  -2   9  13   75.35    4.72
  -2   9  13   78.28    4.57
  -2   9  13   70.95    4.64
  -2   9  12   15.13    1.95
  -2   9  12   13.97    1.67
  -2   9  11   19.94    2.29
  -2   9  11   21.60    2.09
  -2   9  11   24.84    2.17
  -2   9  10    5.17    1.72
  -2   9  10    4.64    1.28
  -2   9  10    7.71    1.55
  -2   9   9   77.13    4.89
  -2   9   9   72.34    4.88
  -2   9   9   87.06    4.96
  -2   9   8   40.80    3.08
  -2   9   8   43.06    3.04
  -2   9   7   19.37    2.17
  -2   9   7   19.91    2.20
  -2   9   7   18.58    2.07
  -2   9   6   20.27    2.27
  -2   9   6   21.70    2.29
  -2   9   6   21.12    2.17
  -2   9   5   48.63    3.56
  -2   9   5   50.92    3.61
  -2   9   4   32.43    2.80
  -2   9   4   33.99    2.84
  -2   9   3    6.81    1.66
  -2   9   3    3.73    1.49
  -2   9   2   29.24    2.59
  -2   9   2   28.92    2.66
  -2   9   1    2.04    1.41
  -2   9   1    6.13    1.58
  -2   9   0   17.77    2.11
  -2   9   0   17.03    2.05
  -2   9  -1    3.33    1.46
  -2   9  -1    5.38    1.52
  -2   9  -2   18.68    1.98
  -2   9  -2   15.68    1.61
  -2   9  -3   94.05    5.56
  -2   9  -4   23.15    2.16
   2  -9   5    4.02    1.18
  -2   9  -5    2.87    1.26
   2  -9   6   15.94    1.62
  -2   9  -6   15.93    1.69
   2  -9   7   74.44    4.43
   2  -9   8   12.76    1.53
   2  -9   9   61.50    3.78
   2  -9  10   38.16    2.62
   2  -9  11   12.13    1.36
  -1   8  19  261.41   14.02
  -1   8  18  272.88   14.65
  -1   8  17  268.58   14.49
  -1   8  16   11.86    1.97
  -1   8  16   16.14    2.32
  -1   8  15    6.65    1.34
  -1   8  15    6.91    1.96
  -1   8  14    2.92    1.37
  -1   8  14    3.36    1.39
  -1   8  14    3.90    1.87
  -1   8  13  215.11    4.58
  -1   8  13    4.50    1.37
  -1   8  13    2.28    1.37
  -1   8  13  145.41    4.24
  -1   8  13    1.89    1.86
  -1   8  12  188.37    4.67
  -1   8  12   17.50    2.30
  -1   8  12   16.65    2.26
  -1   8  12  162.98    4.78
  -1   8  12   19.14    2.54
  -1   8  11   21.00    2.36
  -1   8  11   22.70    2.41
  -1   8  11   24.87    2.68
  -1   8  10   15.84    1.87
  -1   8  10   19.14    2.28
  -1   8   9   70.48    4.71
  -1   8   9   78.36    4.79
  -1   8   9   80.77    4.79
  -1   8   8   30.90    3.19
  -1   8   8   39.11    3.39
  -1   8   8   36.79    3.38
  -1   8   7   74.10    4.99
  -1   8   7   58.89    4.59
  -1   8   7   62.85    4.69
  -1   8   7   65.44    4.71
  -1   8   6   55.63    4.05
  -1   8   6   50.43    3.82
  -1   8   6   47.40    3.78
  -1   8   5  144.53   10.13
  -1   8   5  149.43    9.97
  -1   8   4   51.13    4.00
  -1   8   4   22.99    3.51
  -1   8   3  223.22   14.02
  -1   8   3  233.62   13.95
  -1   8   3  243.47   13.99
  -1   8   2   60.88    3.69
  -1   8   2   57.37    3.52
  -1   8   2   25.51    3.11
  -1   8   2   29.62    2.87
  -1   8   1  200.00   10.81
  -1   8   1  190.09   10.71
  -1   8   1  197.28   10.81
  -1   8   0   49.09    3.49
  -1   8   0   27.34    3.25
  -1   8  -1  159.76    9.27
  -1   8  -1  143.82    9.06
  -1   8  -2    8.11    1.47
  -1   8  -2    9.05    1.75
  -1   8  -2   16.53    1.92
  -1   8  -2   15.78    1.77
  -1   8  -3   13.81    1.57
  -1   8  -3   15.85    1.78
  -1   8  -3   14.35    1.78
  -1   8  -4    8.45    1.32
  -1   8  -4    8.52    1.46
  -1   8  -4    9.62    1.59
  -1   8  -5    7.36    1.29
  -1   8  -5    8.27    1.38
  -1   8  -5    6.56    1.53
   1  -8   6   16.67    1.76
   1  -8   6   14.98    1.61
  -1   8  -6   12.80    1.67
  -1   8  -6   15.76    1.68
  -1   8  -6   17.88    2.00
   1  -8   7   47.79    3.03
   1  -8   7   42.25    2.95
  -1   8  -7   37.02    2.98
  -1   8  -7   38.61    2.86
  -1   8  -7   52.39    3.27
   1  -8   8    9.39    1.42
  -1   8  -8    9.25    1.48
   1  -8   8   10.30    1.50
  -1   8  -8   11.79    1.82
   1  -8   9    1.51    1.08
  -1   8  -9    2.65    1.22
   1  -8   9    5.73    1.31
  -1   8  -9    6.50    1.59
   1  -8  10   30.60    2.33
   1  -8  10   34.59    2.42
  -1   8 -10   30.00    2.58
   1  -8  11    8.35    1.34
  -1   8 -11    4.55    1.33
   1  -8  11    6.99    1.42
  -1   8 -11    9.56    1.67
   1  -8  12    0.44    1.02
  -1   8 -12    0.06    1.07
   1  -8  12    0.92    1.15
  -1   8 -13    3.53    1.19
   1  -8  13    3.21    1.08
   1  -8  13    3.46    1.19
   1  -8  14   52.71    3.33
   1  -8  14   64.05    3.35
   1  -8  15   63.50    4.28
   1  -8  15   73.58    4.27
  -1   8 -15   78.59    4.36
   1  -8  16   15.52    1.55
   0   7  24    3.16    1.20
   0   7  23    3.78    1.28
   0   7  22    4.34    1.34
   0   7  21  168.76    7.61
   0   7  21  103.01    7.04
   0   7  20   44.14    3.54
   0   7  20   28.64    2.62
   0   7  19   83.44    4.92
   0   7  19   56.78    4.08
   0   7  18  156.38    3.82
   0   7  18    4.16    1.82
   0   7  17  128.62    8.44
   0   7  17  110.72    7.81
   0   7  16   59.51    3.72
   0   7  16   66.09    3.79
   0   7  15  194.95   10.57
   0   7  15  199.68   10.39
   0   7  15  194.40   10.82
   0   7  14    8.92    2.02
   0   7  14   10.60    1.56
   0   7  13  156.77    8.44
   0   7  13  139.37    8.11
   0   7  13  148.86    8.01
   0   7  13  163.36    8.24
   0   7  12   53.81    3.89
   0   7  12   30.96    4.11
   0   7  12   41.83    3.41
   0   7  12   64.93    3.57
   0   7  12   73.40    3.87
   0   7  11  369.21   18.22
   0   7  11  325.85   17.85
   0   7  11  335.09   17.81
   0   7  11  313.57   18.15
   0   7  11  353.84   17.89
   0   7  10   57.79    3.10
   0   7  10   55.11    3.21
   0   7   9   98.94    5.66
   0   7   9   95.37    5.59
   0   7   9   97.22    5.66
   0   7   8   29.67    2.12
   0   7   8   31.18    2.25
   0   7   7  532.64   26.44
   0   7   7  498.43   26.21
   0   7   7  496.71   26.16
   0   7   7  473.62   26.38
   0   7   7  516.35   26.15
   0   7   6  389.30   20.65
   0   7   6  433.07   20.43
   0   7   6  352.54   20.35
   0   7   6  421.65   20.54
   0   7   6  355.45   20.62
   0   7   5  237.36   11.87
   0   7   5  245.77   11.62
   0   7   5  197.21   11.79
   0   7   5  197.70   11.32
   0   7   4    5.19    1.56
   0   7   4    7.05    1.22
   0   7   4    7.16    1.09
   0   7   3    4.46    1.38
   0   7   3    3.12    1.02
   0   7   3    6.05    1.39
   0   7   3    2.63    1.14
   0   7   2   14.46    1.74
   0   7   2   11.30    2.10
   0   7   2   10.51    1.46
   0   7   1   18.94    1.97
   0   7   1   25.41    2.09
   0   7   1   19.73    1.94
   0   7   1   28.82    2.45
   0   7   0    7.99    1.37
   0   7   0   10.38    1.60
   0   7   0   10.82    1.48
   0   7  -1   97.71    6.11
   0  -7   1  101.69    5.90
   0   7  -1  123.12    6.10
   0   7  -1  114.33    6.22
   0   7  -1  102.83    6.05
   0   7  -1  101.06    6.03
   0   7  -2   14.02    1.97
   0  -7   2   21.88    1.83
   0   7  -2   17.80    1.76
   0   7  -2   27.81    2.12
   0   7  -2   21.84    2.07
   0   7  -2   26.19    2.06
   0   7  -2   28.87    2.17
   0  -7   3   56.86    3.51
   0   7  -3   57.89    3.48
   0   7  -3   60.22    3.56
   0   7  -3   61.08    3.67
   0  -7   4   11.87    1.53
   0   7  -4   10.42    1.52
   0   7  -4   19.53    1.72
   0   7  -4   21.14    1.98
   0  -7   5  216.40   11.47
   0  -7   5  228.67   11.55
   0   7  -5  216.23   11.50
   0   7  -5  201.46   11.43
   0   7  -5  210.60   11.62
   0  -7   6   74.29    4.16
   0  -7   6   63.93    4.11
   0   7  -6   69.09    4.05
   0  -7   7  147.96    7.92
   0   7  -7  131.55    7.76
   0  -7   7  153.96    8.02
   0  -7   8   93.78    5.79
   0  -7   8  102.97    5.73
   0  -7   9  270.76   14.51
   0  -7   9  270.71   14.40
   0  -7  10   32.22    2.96
   0  -7  10   50.99    3.07
   0  -7  11  187.42    9.73
   0  -7  11  177.93    9.56
   0   7 -11  158.40    9.62
   0  -7  12   33.60    2.88
   0  -7  12   38.58    2.87
   0   7 -12   43.76    3.13
   0  -7  13   75.45    4.59
   0  -7  13   70.86    4.42
   0   7 -13   69.94    4.57
   0  -7  14   18.72    1.84
   0   7 -14   22.31    2.09
   0  -7  15  112.66    6.63
   0  -7  15  116.54    6.50
   0   7 -15  114.37    6.57
   0  -7  16    1.67    1.12
   0  -7  16    3.17    1.21
   0   7 -16    5.54    1.36
   0  -7  17    4.11    1.19
   0   7 -17    4.51    1.25
   0  -7  18    3.62    1.07
   1   6  26   20.95    2.05
   1   6  25   23.75    2.24
   1   6  24    3.76    1.58
   1   6  23   39.13    3.09
   1   6  22   13.07    1.93
   1   6  21   32.40    4.27
   1   6  21   86.71    4.28
   1   6  20   84.78    5.01
   1   6  20   74.01    5.07
   1   6  19   63.31    4.33
   1   6  19   73.38    4.46
   1   6  18   17.35    1.92
   1   6  18   15.03    1.76
   1   6  17   19.18    2.01
   1   6  17   16.49    1.79
   1   6  16   41.11    3.27
   1   6  16   42.30    3.18
   1   6  16   54.25    3.48
   1   6  16   56.41    3.46
   1   6  15  137.73    7.78
   1   6  15  125.40    7.59
   1   6  15  149.90    7.89
   1   6  15  144.61    7.78
   1   6  14   13.97    1.90
   1   6  14   26.02    2.18
   1   6  14   24.50    1.93
   1   6  14   19.75    1.74
   1   6  14   19.08    2.13
   1   6  13   13.15    1.52
   1   6  13   13.50    1.68
   1   6  13    9.87    1.67
   1   6  13    8.33    1.21
   1   6  13    6.76    1.29
   1   6  12   10.03    1.43
   1   6  12    7.04    1.49
   1   6  12    8.50    1.15
   1   6  12   10.22    1.11
   1   6  11   56.70    3.63
   1   6  11   57.42    3.40
   1   6  11   47.81    3.27
   1   6  11   53.30    3.64
   1   6  11   60.34    3.54
   1   6  10   73.16    4.20
   1   6  10   76.02    4.06
   1   6  10   74.38    3.99
   1   6   9  158.45    7.99
   1   6   9  144.07    7.91
   1   6   9  148.69    7.97
   1   6   9  139.83    7.80
   1   6   8   56.05    2.65
   1   6   8   20.88    2.21
   1   6   8   58.79    2.69
   1   6   8   29.51    2.21
   1   6   7  405.50   20.54
   1   6   7  392.40   20.60
   1   6   7  401.15   20.54
   1   6   7  397.45   20.72
   1   6   7  385.97   20.45
   1   6   6  331.02   16.64
   1   6   6  359.90   16.41
   1   6   6  354.32   16.50
   1   6   6  264.57   16.28
   1   6   6  329.75   16.56
   1   6   6  287.39   16.27
   1   6   5 1301.09   62.92
   1   6   5 1266.70   62.62
   1   6   5 1225.25   62.66
   1   6   5 1189.19   62.78
   1   6   5 1174.99   62.59
   1   6   4  233.25   12.47
   1   6   4  249.41   12.41
   1   6   4  220.75   12.17
   1   6   3  346.29   17.85
   1   6   3  355.41   17.57
   1   6   3  348.57   17.73
   1   6   3  348.87   17.67
   1   6   3  307.25   17.70
   1   6   3  326.19   17.60
   1   6   2  128.11    6.98
   1   6   2  147.91    6.93
   1   6   2  128.36    6.81
   1   6   2  125.46    6.87
   1   6   2  107.79    6.66
   1   6   1  302.84   15.90
   1   6   1  310.50   15.80
   1   6   1  335.06   15.86
   1   6   1  294.52   15.77
   1   6   1  277.62   15.66
  -1  -6   0   70.41    3.67
   1   6   0   66.27    3.92
   1   6   0   54.89    3.78
   1   6   0   81.84    3.91
   1   6   0   54.52    3.76
   1   6   0   51.74    3.66
   1   6   0   75.69    3.89
  -1  -6   1  206.73   10.75
   1   6  -1  204.75   10.95
   1   6  -1  230.70   11.02
   1   6  -1  209.80   10.87
   1   6  -1  194.67   10.83
   1   6  -1  188.14   10.81
   1   6  -1  204.23   10.89
  -1  -6   2   37.06    2.33
   1   6  -2   39.78    2.48
   1   6  -2   40.92    2.58
  -1  -6   3  153.34    8.00
   1   6  -3  140.32    8.04
   1   6  -3  148.18    8.04
   1   6  -3  152.70    8.14
  -1  -6   4   53.24    3.15
   1   6  -4   49.06    3.15
  -1  -6   5  120.67    6.66
  -1  -6   5  134.29    6.81
   1   6  -5  112.88    6.61
  -1  -6   6    5.83    1.20
  -1  -6   6    7.70    1.30
   1   6  -6    5.69    1.08
   1   6  -6    4.89    0.85
  -1  -6   7   11.04    1.43
  -1  -6   7   13.40    1.53
   1   6  -7    7.37    1.20
   1   6  -7   11.87    1.84
   1   6  -7    8.96    1.03
  -1  -6   8    3.38    1.24
  -1  -6   8    2.53    1.09
   1   6  -8    2.75    1.36
  -1  -6   9    4.17    1.29
  -1  -6   9    3.83    1.24
   1   6  -9    5.67    1.60
  -1  -6  10   51.58    3.56
  -1  -6  10   50.02    3.44
   1   6 -10   60.12    3.75
  -1  -6  11  130.28    7.12
  -1  -6  11  122.14    6.91
   1   6 -11  117.06    6.99
  -1  -6  12   10.53    1.76
  -1  -6  12   15.08    1.77
  -1  -6  13   65.66    4.11
  -1  -6  13   65.29    3.98
   1   6 -13   56.40    3.98
  -1  -6  14   36.75    2.77
   1   6 -14   37.25    2.87
   1   6 -15  119.91    6.84
   1   6 -16   35.42    2.71
   1   6 -17  156.14    8.56
  -1  -6  18    4.35    1.27
  -1  -6  18    5.67    1.27
  -1  -6  19   29.02    2.40
  -1  -6  19   34.29    2.37
  -1  -6  20   25.06    2.06
   2   5  28    0.06    1.18
   2   5  27    7.79    1.54
   2   5  26    6.65    1.47
   2   5  26   24.51    2.06
   2   5  25    1.54    1.25
   2   5  25    9.90    1.69
   2   5  24    2.81    1.35
   2   5  24    8.74    1.80
   2   5  23   55.38    4.28
   2   5  23   98.12    4.83
   2   5  22   22.27    2.20
   2   5  22   29.36    2.59
   2   5  21   10.32    1.59
   2   5  21    8.68    1.54
   2   5  21   11.47    1.82
   2   5  20   16.30    1.83
   2   5  20   13.56    1.84
   2   5  20   17.18    2.02
   2   5  19  200.67   10.83
   2   5  19  203.15   11.02
   2   5  19  199.62   11.00
   2   5  18   80.80    4.65
   2   5  18   80.13    4.83
   2   5  18   70.97    4.76
   2   5  17  400.88   21.81
   2   5  17  446.50   21.77
   2   5  17  414.09   21.88
   2   5  17  404.34   21.93
   2   5  16   67.13    4.50
   2   5  16   83.74    4.51
   2   5  16   81.42    4.63
   2   5  16   72.23    4.39
   2   5  16   74.38    4.67
   2   5  16   79.36    4.67
   2   5  15  213.10   11.49
   2   5  15  228.61   11.35
   2   5  15  219.32   11.47
   2   5  15  190.67   11.23
   2   5  15  230.29   11.52
   2   5  14   92.59    5.73
   2   5  14  106.80    5.60
   2   5  14   90.22    5.48
   2   5  14  107.48    5.71
   2   5  14  109.83    5.78
   2   5  13  391.94   19.34
   2   5  13  381.28   19.59
   2   5  13  346.79   19.30
   2   5  13  355.17   19.41
   2   5  13  401.93   19.50
   2   5  12   50.51    3.34
   2   5  12   61.49    3.09
   2   5  12   52.35    3.17
   2   5  12   49.63    3.08
   2   5  12   56.70    3.26
   2   5  11  193.21   10.87
   2   5  11  211.78   11.03
   2   5  11  215.28   10.72
   2   5  11  223.08   10.86
   2   5  11  203.58   10.77
   2   5  11  181.56   10.75
   2   5  10   34.08    2.45
   2   5  10   41.06    2.33
   2   5  10   35.60    2.55
   2   5  10   44.87    2.50
   2   5  10   41.22    2.62
   2   5  10   41.82    2.40
   2   5  10   35.20    2.33
   2   5  10   28.19    2.31
   2   5  10   28.34    2.23
   2   5   9  169.22    9.24
   2   5   9  180.79    9.32
   2   5   9  184.18    9.11
   2   5   9  157.53    9.00
   2   5   9  179.84    9.12
   2   5   9  162.01    9.08
   2   5   9  172.57    9.05
   2   5   8   61.96    3.84
   2   5   8   76.89    3.74
   2   5   8   76.10    3.79
   2   5   8   51.72    3.61
   2   5   8   60.71    3.64
   2   5   7  235.12   12.48
   2   5   7  247.53   12.26
   2   5   7  225.64   12.44
   2   5   7  240.94   12.33
   2   5   7  223.91   12.26
   2   5   7  233.58   12.25
   2   5   6  226.02   11.75
   2   5   6  239.93   11.77
   2   5   6  232.72   11.49
   2   5   6  216.76   11.69
   2   5   6  233.00   11.60
   2   5   6  199.76   11.49
   2   5   6  219.43   11.52
   2   5   5   90.78    4.19
   2   5   5   80.51    4.46
   2   5   5   82.06    4.45
   2   5   5   62.17    4.15
  -2  -5  -5   50.82    5.06
   2   5   5   74.70    4.21
   2   5   4  218.54   11.04
   2   5   4  227.62   11.34
   2   5   4  207.78   11.13
   2   5   4  212.93   11.13
   2   5   3   51.02    3.27
   2   5   3   55.95    3.25
   2   5   3   62.19    3.18
   2   5   3   50.03    3.03
   2   5   3   51.60    3.07
   2   5   2  121.05    6.31
   2   5   2  121.35    6.36
   2   5   2  120.25    6.20
   2   5   2  107.23    6.14
   2   5   2  118.60    6.15
  -2  -5  -1   87.50    4.75
   2   5   1   95.27    5.09
   2   5   1   90.50    5.00
   2   5   1   95.31    4.93
   2   5   1   83.85    4.86
   2   5   1   93.33    4.91
   2   5   1   91.68    4.92
  -2  -5   0   77.45    4.30
   2   5   0   82.97    4.60
   2   5   0   78.51    4.51
   2   5   0   81.97    4.44
   2   5   0   71.53    4.35
   2   5   0   80.78    4.47
   2   5   0   82.39    4.42
  -2  -5   1  135.35    6.76
   2   5  -1  135.56    7.03
   2   5  -1  123.09    6.91
   2   5  -1  131.34    6.85
   2   5  -1  115.02    6.75
   2   5  -1  120.38    6.89
   2   5  -1  130.45    6.85
  -2  -5   2   57.65    3.09
   2   5  -2   54.09    3.30
   2   5  -2   48.84    3.19
   2   5  -2   54.80    3.16
   2   5  -2   48.75    3.09
  -2  -5   3  215.45   11.27
   2   5  -3  217.06   11.48
   2   5  -3  208.60   11.34
   2   5  -3  216.26   11.30
   2   5  -3  216.52   11.38
   2   5  -3  215.71   11.33
   2   5  -4   98.46    6.21
  -2  -5   4  121.95    6.26
   2   5  -4  109.09    6.38
   2   5  -4  125.67    6.27
   2   5  -4  110.62    6.24
   2   5  -4  126.58    6.40
  -2  -5   5  341.44   17.31
   2   5  -5  322.36   17.43
   2   5  -5  329.56   17.26
   2   5  -5  326.30   17.39
   2   5  -5  341.58   17.34
  -2  -5   6   91.91    4.58
   2   5  -6   63.82    4.54
   2   5  -6   77.77    4.45
   2   5  -6   99.31    4.78
   2   5  -6   72.60    4.47
  -2  -5   7  428.88   21.06
   2   5  -7  355.11   21.05
   2   5  -7  416.01   21.12
   2   5  -7  423.60   21.06
  -2  -5   8  122.26    6.49
   2   5  -8  130.05    6.63
  -2  -5   9  209.84   10.80
   2   5  -9  205.95   10.85
   2   5  -9  190.95   10.73
  -2  -5  10   18.45    1.71
   2   5 -10   22.06    1.86
  -2  -5  11   92.88    5.18
   2   5 -11   89.53    5.19
   2   5 -11   83.87    5.03
  -2  -5  12   50.38    3.10
   2   5 -12   48.44    3.12
  -2  -5  13   35.67    2.66
   2   5 -13   35.20    2.53
   2   5 -13   29.22    2.31
  -2  -5  14   19.35    2.00
   2   5 -14   16.53    1.62
  -2  -5  15   16.67    1.90
  -2  -5  15   11.95    1.66
   2   5 -15   17.66    1.86
  -2  -5  16   74.53    4.64
  -2  -5  16   71.97    4.49
  -2  -5  17   13.52    1.74
  -2  -5  17   14.98    1.71
  -2  -5  18    3.34    1.22
  -2  -5  18    1.11    1.14
  -2  -5  19    6.71    1.31
  -2  -5  20   41.64    2.89
  -2  -5  21    3.10    0.98
   3   4  27    0.98    1.20
   3   4  26   -0.06    1.30
   3   4  25   55.87    3.74
   3   4  24   40.51    3.09
   3   4  23   24.31    2.43
   3   4  23   26.00    2.30
   3   4  22   28.47    2.58
   3   4  22   31.41    2.74
   3   4  22   30.97    2.48
   3   4  21   51.52    3.66
   3   4  21   54.64    3.62
   3   4  21   54.87    3.85
   3   4  21   56.72    3.61
   3   4  20   65.20    4.30
   3   4  20   65.62    4.39
   3   4  20   68.20    4.22
   3   4  19  597.74   29.85
   3   4  19  574.59   29.92
   3   4  19  555.05   29.74
   3   4  18  410.57   19.98
   3   4  18  378.12   20.02
   3   4  18  357.41   20.03
   3   4  18  374.32   19.85
   3   4  17   31.64    2.31
   3   4  17   24.32    2.30
   3   4  17   20.93    2.19
   3   4  17   28.46    2.12
   3   4  16   60.29    4.05
   3   4  16   79.38    4.19
   3   4  16   70.68    4.22
   3   4  16   70.35    4.30
   3   4  16   66.36    4.02
   3   4  15  154.58    8.89
   3   4  15  179.62    8.92
   3   4  15  169.18    9.09
   3   4  15  157.27    8.78
   3   4  15  165.97    8.96
   3   4  14  172.94    8.62
   3   4  14  149.52    8.63
   3   4  14  157.29    8.78
   3   4  14  157.02    8.64
   3   4  13   20.65    1.92
   3   4  13   34.61    2.19
   3   4  13   23.37    2.09
   3   4  13   35.04    2.35
   3   4  13   35.92    2.20
   3   4  12  218.10   12.97
   3   4  12  263.52   12.98
   3   4  12  241.88   13.08
   3   4  12  259.04   13.19
   3   4  12  257.11   13.00
   3   4  11  177.18    9.80
   3   4  11  190.26    9.67
   3   4  11  188.22    9.88
   3   4  11  181.07    9.68
   3   4  11  174.95    9.81
   3   4  10   17.91    1.69
   3   4  10   24.23    1.65
   3   4  10   19.92    1.62
   3   4  10   22.51    1.76
   3   4  10   18.31    1.62
   3   4   9   21.15    1.73
   3   4   9   18.53    1.55
   3   4   9   21.35    1.56
   3   4   9   15.74    1.54
   3   4   9   16.05    2.49
   3   4   8  229.68   11.71
   3   4   8  225.65   11.49
   3   4   8  220.77   11.53
   3   4   8  194.60   12.71
   3   4   8  221.39   11.59
   3   4   8  212.07   11.53
   3   4   7  166.68    8.43
   3   4   7  167.44    8.64
   3   4   7  164.09    8.50
   3   4   7  151.42    8.51
   3   4   7  146.24    9.69
   3   4   7  155.29    8.49
   3   4   6  114.16    6.30
   3   4   6  124.43    6.22
   3   4   6  110.78    6.20
   3   4   6   98.27    7.30
   3   4   6  114.19    6.19
   3   4   5  153.24    8.07
   3   4   5  135.68    9.13
   3   4   5  148.90    8.00
   3   4   5  152.11    7.97
   3   4   4   42.37    2.13
   3   4   4   42.51    2.19
  -3  -4  -3  574.72   28.76
   3   4   3  520.74   27.64
   3   4   3  531.32   27.61
   3   4   3  565.39   27.66
   3   4   3  525.08   27.62
  -3  -4  -2  158.55    9.36
   3   4   2  160.47    8.22
   3   4   2  168.29    8.23
   3   4   2  139.37    8.22
   3   4   2  131.66    9.33
  -3  -4  -1  367.51   19.13
   3   4   1  334.93   17.94
   3   4   1  352.36   17.97
   3   4   1  353.32   18.03
   3   4   1  330.33   19.15
   3   4   1  348.61   17.95
  -3  -4   0  159.77    8.95
  -3  -4   0  177.37   10.28
   3   4   0  173.77    9.06
   3   4   0  183.60    9.17
   3   4   0  155.90   10.20
   3   4   0  178.54    9.06
  -3  -4   1  391.66   21.30
  -3  -4   1  400.57   22.48
   3   4  -1  416.14   21.37
   3   4  -1  411.79   22.65
   3   4  -1  432.89   21.50
   3   4  -1  431.69   21.39
  -3  -4   2  139.04    7.57
  -3  -4   2  123.15    8.70
   3   4  -2  141.21    7.61
   3   4  -2  153.33    7.64
  -3  -4   3  443.92   23.31
   3   4  -3  462.21   23.34
  -3  -4   4  192.30   10.14
  -3  -4   5  214.89   11.30
  -3  -4   6  268.03   13.52
   3   4  -6  246.89   13.55
  -3  -4   7  102.34    5.13
   3   4  -7   80.54    5.05
  -3  -4   8  130.76    7.14
  -3  -4   9   15.92    1.56
  -3  -4  10   81.26    4.73
  -3  -4  11    8.10    1.38
  -3  -4  12   55.80    3.62
  -3  -4  13   48.48    3.31
  -3  -4  14    8.04    1.48
  -3  -4  15   39.73    2.92
  -3  -4  16    7.13    1.35
  -3  -4  17   62.47    4.01
  -3  -4  18   11.20    1.54
  -3  -4  18   13.47    1.83
  -3  -4  19  138.13    5.35
  -3  -4  19   57.54    4.82
  -3  -4  20    3.97    1.03
  -3  -4  20    5.27    1.15
  -3  -4  21    0.97    1.08
  -3  -4  21    8.43    1.25
   4   3  28    5.49    1.53
   4   3  28   29.04    1.98
   4   3  27    0.29    1.27
   4   3  27   -0.26    1.38
   4   3  26   11.07    1.64
   4   3  26   12.80    1.83
   4   3  25   23.49    2.52
   4   3  25   27.67    2.45
   4   3  24  181.82   10.19
   4   3  24  184.16   10.06
   4   3  23   94.13    5.61
   4   3  22    5.39    1.48
   4   3  21    8.13    1.64
   4   3  20  418.64   22.78
   4   3  20  449.38   22.74
   4   3  19  232.99   12.61
   4   3  18  236.87   11.85
   4   3  18  201.41   11.81
   4   3  17  218.96   11.37
   4   3  17  203.40   11.41
   4   3  17  209.14   11.41
   4   3  16   14.32    1.73
   4   3  16   16.67    1.78
   4   3  15   90.63    4.66
   4   3  15   83.25    4.70
   4   3  14  210.41   10.32
   4   3  14  174.18   10.21
   4   3  14  195.15   10.42
   4   3  13  246.00   13.94
   4   3  13  280.51   13.97
   4   3  13  271.16   14.10
   4   3  12  210.94   10.32
   4   3  12  176.73   10.23
   4   3  12  196.63   10.43
   4   3  11   71.42    3.81
   4   3  11   59.36    3.71
   4   3  11   66.37    3.91
   4   3  11   61.91    3.91
   4   3  10   51.26    3.01
   4   3  10   47.17    2.99
   4   3  10   49.15    3.15
   4   3  10   52.01    3.14
   4   3   9   97.31    5.68
   4   3   9  110.66    5.71
   4   3   9   92.47    6.80
   4   3   9  107.00    5.79
   4   3   8   61.02    3.68
   4   3   8   68.98    3.76
   4   3   8   55.54    4.74
   4   3   7  177.39    9.21
  -4  -3  -7  170.33   10.23
   4   3   7  159.05   10.28
   4   3   6  173.56    9.02
   4   3   6  155.93    9.91
  -4  -3  -6  165.36    9.93
   4   3   6  171.37   10.21
   4   3   5   59.94    3.26
  -4  -3  -5   53.71    4.13
   4   3   5   56.82    4.43
   4   3   5   57.54    3.21
   4   3   5   49.62    3.11
  -4  -3  -4  256.57   14.34
   4   3   4  255.78   13.47
   4   3   4  262.63   13.49
   4   3   3  103.34    5.21
  -4  -3  -3   97.31    6.14
   4   3   3   81.54    5.06
   4   3   3   98.74    5.14
  -4  -3  -2  564.26   30.91
  -4  -3  -2  591.87   30.10
   4   3   2  618.73   30.18
  -4  -3  -2  489.46   30.29
   4   3   2  631.19   30.17
   4   3   2  585.27   31.33
   4   3   2  574.17   30.10
   4   3   2  595.78   30.08
  -4  -3  -1  188.77   10.71
  -4  -3  -1  172.28    9.81
   4   3   1  202.73    9.92
  -4  -3  -1  157.72   10.15
   4   3   1  200.87    9.91
   4   3   1  191.23   11.10
   4   3   1  177.38    9.83
   4   3   1  199.44    9.82
  -4  -3   0  287.29   16.61
  -4  -3   0  299.19   15.87
   4   3   0  319.22   15.92
   4   3   0  323.06   15.93
   4   3   0  313.05   17.10
   4   3   0  322.74   15.83
  -4  -3   1   76.51    5.65
   4   3  -1   90.34    4.84
   4   3  -1   97.09    4.91
   4   3  -1   80.68    5.97
   4   3  -1   91.65    4.76
  -4  -3   2  421.17   24.92
   4   3  -2  472.05   24.21
   4   3  -2  495.10   24.28
   4   3  -2  495.29   24.13
  -4  -3   3  178.92   11.37
   4   3  -3  196.38   10.57
  -4  -3   3  158.82   11.23
   4   3  -3  216.61   10.68
   4   3  -3  210.68   10.50
  -4  -3   4  276.81   17.85
   4   3  -4  322.85   17.11
  -4  -3   4  275.53   17.89
   4   3  -4  358.26   17.06
   4   3  -4  340.09   17.22
   4   3  -5  146.63    8.04
   4   3  -5  164.44    8.02
   4   3  -6  144.11    7.83
   4   3  -6  160.06    7.81
  -4  -3   7  144.60    8.72
   4   3  -7  186.06    8.76
  -4  -3   8    9.68    1.31
   4   3  -8   14.19    1.27
  -4  -3   9   70.20    4.40
   4   3  -9   83.54    4.36
  -4  -3  10    7.31    1.21
  -4  -3  11   18.69    1.78
  -4  -3  12   12.52    1.50
  -4  -3  12    6.63    1.42
  -4  -3  13   29.72    2.21
  -4  -3  13   22.68    2.13
  -4  -3  14   78.35    4.26
  -4  -3  14   59.26    4.11
  -4  -3  15    5.53    1.13
  -4  -3  15    1.50    1.20
  -4  -3  15    3.32    1.29
  -4  -3  16   16.36    1.72
  -4  -3  16   21.06    2.02
  -4  -3  16   15.34    1.72
  -4  -3  17    5.45    1.20
  -4  -3  17    7.77    1.44
  -4  -3  17    6.51    1.34
  -4  -3  18  197.56   10.89
  -4  -3  19   10.28    1.53
  -4  -3  20   14.12    1.92
  -4  -3  20   39.38    2.41
  -4  -3  21   -0.20    1.17
  -4  -3  21    2.84    1.03
   4   3 -21    1.54    1.02
   5   2  28   10.13    1.47
   5   2  27   36.98    2.17
   5   2  27   35.69    2.21
   5   2  26   -0.78    1.38
   5   2  26    2.50    1.41
   5   2  26    2.86    1.44
   5   2  25   10.56    1.66
   5   2  25    8.74    1.68
   5   2  24   87.64    4.27
   5   2  24   86.27    4.13
   5   2  23    9.01    1.87
   5   2  23   15.11    1.93
   5   2  23   12.83    2.03
   5   2  22   32.69    2.95
   5   2  22   40.15    3.07
   5   2  22   38.42    2.91
   5   2  21   36.41    2.96
   5   2  21   37.85    3.02
   5   2  20   29.72    2.61
   5   2  20   25.65    2.35
   5   2  20   30.35    2.67
   5   2  19   33.25    2.61
   5   2  19   31.31    2.64
   5   2  18  475.07   22.85
   5   2  18  397.86   22.80
   5   2  17   74.76    4.07
   5   2  17   48.65    3.81
   5   2  16  296.23   15.20
   5   2  16  276.20   15.24
   5   2  16  284.60   15.26
   5   2  15  187.23    9.66
   5   2  15  171.65    9.70
   5   2  15  170.24    9.68
   5   2  14  355.60   18.00
   5   2  14  391.06   17.95
   5   2  13   41.03    3.15
   5   2  13   56.98    3.51
   5   2  12  246.42   14.11
   5   2  12  275.40   14.27
   5   2  12  293.10   14.23
   5   2  11   36.85    2.78
   5   2  11   47.38    2.98
   5   2  10  160.78    9.08
   5   2  10  169.87    9.14
   5   2  10  178.98    9.15
   5   2  10  172.57    9.32
   5   2   9   83.38    4.83
   5   2   9   87.70    4.84
   5   2   9   86.29    5.00
   5   2   8  255.82   13.80
   5   2   8  255.55   13.75
   5   2   8  282.39   13.93
   5   2   7  106.80    6.02
   5   2   7  111.87    5.95
   5   2   7  108.21    6.07
   5   2   6  166.84    8.56
   5   2   6  160.92    8.43
  -5  -2  -6  148.73    9.48
  -5  -2  -6  155.20    8.61
   5   2   6  146.63    8.36
   5   2   6  178.91    8.60
   5   2   5  287.43   15.23
   5   2   5  260.24   16.16
  -5  -2  -5  276.43   16.19
  -5  -2  -5  309.81   15.46
   5   2   5  278.28   15.22
   5   2   4   31.20    1.70
  -5  -2  -4   26.54    2.68
   5   2   4   29.75    1.88
   5   2   4   24.34    1.67
   5   2   3  154.20    7.84
  -5  -2  -3  126.42    8.45
  -5  -2  -3  150.10    7.87
   5   2   3  157.11    7.82
   5   2   3  132.68    7.67
  -5  -2  -2  117.63    6.32
   5   2   2  117.57    6.26
  -5  -2  -2  109.66    6.16
   5   2   2  121.38    6.25
  -5  -2  -1   56.29    3.52
   5   2   1   63.21    3.50
  -5  -2  -1   55.33    3.43
   5   2   1   62.36    3.49
   5   2   1   64.62    3.45
  -5  -2   0   88.87    4.90
   5   2   0   89.09    4.80
  -5  -2   0   81.42    4.77
   5   2   0   94.08    4.81
   5   2   0   86.83    4.72
  -5  -2   1   65.61    5.18
  -5  -2   1   86.00    4.87
   5   2  -1   93.18    4.80
  -5  -2   1   84.88    4.81
  -5  -2   1   65.43    5.48
   5   2  -1   93.39    4.81
   5   2  -1   85.72    4.70
  -5  -2   2  101.53    7.82
  -5  -2   2  147.86    7.68
   5   2  -2  150.73    7.57
  -5  -2   2  103.98    8.26
   5   2  -2  157.32    7.62
   5   2  -2  143.85    7.46
  -5  -2   3   60.23    3.34
   5   2  -3   59.04    3.39
  -5  -2   3   51.79    3.50
   5   2  -3   63.25    3.48
   5   2  -3   52.82    3.28
   5   2  -4  293.47   15.23
  -5  -2   4  298.52   15.40
   5   2  -4  313.03   15.32
   5   2  -4  273.23   15.11
   5   2  -5   70.66    4.08
  -5  -2   5   67.55    4.26
   5   2  -5   76.09    4.24
   5   2  -6  316.89   17.73
  -5  -2   6  370.22   18.04
   5   2  -6  353.20   17.91
   5   2  -7   88.43    5.24
   5   2  -7  105.31    5.52
   5   2  -8  340.01   17.32
  -5  -2   8  320.22   17.14
   5   2  -9   31.82    2.45
  -5  -2   9   32.53    2.31
  -5  -2  10  113.04    6.52
   5   2 -10  113.11    6.68
  -5  -2  11   22.79    2.15
   5   2 -11   22.40    2.04
  -5  -2  12   63.98    3.89
   5   2 -12   58.28    4.04
  -5  -2  13   12.54    1.34
  -5  -2  13   11.60    1.68
   5   2 -13   11.27    1.55
  -5  -2  14   16.72    1.91
   5   2 -14   12.11    1.60
  -5  -2  15   43.49    3.03
   5   2 -15   32.09    2.74
  -5  -2  16   17.15    1.92
   5   2 -16   14.32    1.76
  -5  -2  17   21.52    2.12
   5   2 -17   19.24    1.94
  -5  -2  18    1.72    1.18
  -5  -2  19   10.58    1.53
  -5  -2  20   13.79    1.59
  -5  -2  20    7.83    1.60
  -5  -2  21   17.35    1.78
   6   1  26  105.36    6.07
   6   1  25   14.90    1.82
   6   1  24    6.66    1.55
   6   1  23   15.69    2.22
   6   1  23   39.00    2.62
   6   1  22  100.29    5.02
   6   1  22   98.24    5.07
   6   1  21   88.78    6.29
   6   1  21  137.90    6.61
   6   1  20   78.74    5.08
   6   1  20   86.45    5.18
   6   1  19   10.81    1.84
   6   1  19    9.83    1.54
   6   1  18   61.28    3.82
   6   1  18   51.15    3.69
   6   1  18   56.35    3.89
   6   1  17    3.09    1.52
   6   1  17    0.74    1.21
   6   1  17    2.81    1.51
   6   1  16   15.09    1.94
   6   1  16   16.27    1.95
   6   1  15   52.82    3.56
   6   1  15   50.93    3.53
   6   1  14  134.35    7.88
   6   1  14  163.27    8.22
   6   1  13   14.99    1.67
   6   1  13   14.35    1.39
  -6  -1 -13   12.58    1.44
   6   1  12    2.26    0.82
   6   1  12    2.92    1.25
  -6  -1 -12    3.57    1.05
   6   1  11  138.25    7.69
   6   1  11  142.02    7.76
   6   1  10  124.04    6.92
   6   1  10  125.67    6.94
   6   1   9   18.99    1.72
   6   1   9   21.49    1.80
   6   1   8  285.03   15.47
   6   1   8  311.22   15.71
   6   1   7   88.66    4.90
   6   1   7   84.03    5.06
   6   1   6  649.95   35.61
  -6  -1  -6  709.47   35.77
   6   1   6  746.16   35.84
  -6  -1  -5  389.16   21.42
   6   1   5  405.25   21.02
  -6  -1  -5  402.36   21.16
   6   1   5  435.41   21.23
  -6  -1  -4 1096.61   54.03
  -6  -1  -4 1059.86   53.74
   6   1   4 1058.53   53.73
  -6  -1  -3   74.52    4.82
  -6  -1  -3   70.07    4.58
  -6  -1  -2  223.51   11.71
  -6  -1  -2  208.10   11.46
   6   1   2  216.44   11.40
  -6  -1  -1   70.24    4.49
  -6  -1  -1   71.52    4.34
   6   1   1   74.61    4.22
  -6  -1   0  270.71   13.67
  -6  -1   0  237.20   13.20
  -6  -1   0  260.22   13.47
   6   1   0  261.05   13.34
  -6  -1   1   21.54    2.20
  -6  -1   1   18.40    2.01
   6   1  -1   24.79    1.92
  -6  -1   2  211.14   10.70
  -6  -1   2  178.48   10.26
  -6  -1   2  192.75   10.51
   6   1  -2  206.79   10.37
  -6  -1   3   16.92    1.94
   6   1  -3   23.11    1.78
  -6  -1   3   17.25    1.90
   6   1  -3   19.58    1.70
  -6  -1   4  119.02    6.47
  -6  -1   4  103.71    6.07
   6   1  -4  110.10    6.13
  -6  -1   4  102.45    6.29
   6   1  -4  117.49    6.12
   6   1  -5   15.75    1.48
  -6  -1   5   13.09    1.75
   6   1  -5   14.53    1.45
  -6  -1   6   48.99    3.38
   6   1  -6   45.86    3.26
   6   1  -6   52.65    3.32
   6   1  -7    0.82    0.78
  -6  -1   7    1.46    1.04
   6   1  -7    1.84    0.83
  -6  -1   8   17.43    2.00
  -6  -1   9    9.72    1.65
  -6  -1  10   33.33    2.79
  -6  -1  11   23.29    2.32
  -6  -1  12  106.81    6.47
  -6  -1  13    7.80    1.64
  -6  -1  14   92.86    5.79
  -6  -1  15   11.48    1.84
  -6  -1  16  189.32   10.64
  -6  -1  17   21.61    2.22
  -6  -1  18   50.31    3.59
  -6  -1  20   40.56    2.82
   7   0  25    1.18    1.10
   7   0  24    5.56    1.29
   7   0  24    3.56    1.21
   7   0  23    2.42    1.27
   7   0  23    0.83    1.25
   7   0  23    0.59    1.26
   7   0  22   10.01    1.63
   7   0  21   17.77    2.08
   7   0  20  252.26   13.71
   7   0  19   18.36    2.14
   7   0  19   10.78    1.68
   7   0  18   36.87    3.01
   7   0  17   51.09    3.74
   7   0  16  297.47   16.01
   7   0  15   28.48    2.65
   7   0  14  118.45    7.10
   7   0  14  143.11    7.46
   7   0  13   30.79    2.29
   7   0  13   37.07    2.62
   7   0  12  250.04   13.11
   7   0  12  263.67   13.21
  -7   0 -12  217.05   13.24
  -7   0 -11   19.85    2.18
  -7   0 -10  274.58   14.90
  -7   0  -9   10.13    1.74
  -7   0  -8  106.44    6.40
  -7   0  -7  174.37    9.85
  -7   0  -6  676.59   35.30
  -7   0  -5   91.38    6.19
  -7   0  -5  101.78    6.48
  -7   0  -4   34.35    2.25
  -7   0  -4   31.48    2.49
   7   0   4   28.58    2.37
  -7   0  -3    3.35    1.07
  -7   0  -3    1.10    1.10
   7   0   3    1.95    1.04
  -7   0  -2   43.52    3.31
  -7   0  -2   38.79    2.95
  -7   0  -2   43.05    2.70
  -7   0  -1    2.46    1.53
  -7   0  -1    6.41    1.13
  -7   0  -1    3.39    1.28
  -7   0   0   37.15    3.09
  -7   0   0   32.75    2.38
[truncated: 3,239,865 more chars]
